# Supplementary material for: N-Cyclo­hexyl­tryptamine: freebase, bromide and fumarate
Source: Acta Crystallogr E Crystallogr Commun. 2023 Jul 25;79(Pt 8):752–6. doi: 10.1107/S2056989023006217 (PMC10439405; doi:10.1107/S2056989023006217)
Supplement: Supplementary file 1 [file e-79-00752-sup1.cif]

##############################################################################
#                                                                            #
# This CIF contains the data in a paper accepted for publication in          #
# Acta Crystallographica Section E. It conforms to the requirements of       #
# Notes for Authors for Acta Crystallographica Section E, and has been       #
# peer reviewed under the auspices of the IUCr Commission on Journals.       #
#                                                                            #
# Full details of the Crystallographic Information File format               #
# are given in the paper "The Crystallographic Information File (CIF):       #
# a New Standard Archive File for Crystallography" by S. R. Hall, F. H.      #
# Allen and I. D. Brown [Acta Cryst. (1991), A47, 655-685].                  #
#                                                                            #
# The current version of the core CIF dictionary is obtainable from          #
# ftp://ftp.iucr.org/pub/cif_core.dic.                                       #
#                                                                            #
# Software is freely available for graphical display of the structure(s)     #
# in this CIF. For information consult the CIF software page                 #
# http://www.iucr.org/resources/cif/software.                                #
#                                                                            #
# This file may be used for bona fide research purposes within the           #
# scientific community so long as proper attribution is given to the journal # 
# article from which it was obtained.                                        #
#                                                                            #
##############################################################################
data_I
_audit_creation_method
;
Olex2 1.3
(compiled 2020.11.12 svn.r5f609507 for OlexSys, GUI svn.r6408)
;
_journal_data_validation_number     ?
_journal_date_recd_electronic     2023-06-29
_journal_date_accepted     2023-07-15
_journal_name_full     'Acta Crystallographica, Section E'
_journal_year     2023
_journal_volume     79
_journal_issue      8
_journal_page_first     752
_journal_page_last     756
_journal_paper_category     GO
_journal_paper_doi     10.1107/S2056989023006217
_journal_coeditor_code     TX2070
_publ_contact_author_name     'David R. Manke'
_publ_contact_author_address
;
University of Massachusetts Dartmouth
285 Old Westport Road
North Dartmouth, MA 02747
USA
;
_publ_contact_author_email     'dmanke@umassd.edu'
_publ_contact_author_fax     '(508)999-9167'
_publ_contact_author_phone     '(508)910-6554'
_publ_section_title
;
<i>N</i>-Cyclohexyltryptamine: freebase, bromide and fumarate
;
_publ_section_title_footnote     .
loop_
    _publ_author_name
    _publ_author_footnote
    _publ_author_address
    'Naeem, Marilyn' .
;
University of Massachusetts Dartmouth
285 Old Westport Road
North Dartmouth, MA 02747
USA
;
    'Le, Alexander N.' .
;
University of Massachusetts Dartmouth
285 Old Westport Road
North Dartmouth, MA 02747
USA
;
    'Bauer, Barbara E.' .
;
CaaMTech, Inc.
58 East Sunset Way, Suite 209
Issaquah, WA 98027
USA
;
    'Chadeayne, Andrew R.' .
;
CaaMTech, Inc.
58 East Sunset Way, Suite 209
Issaquah, WA 98027
USA
;
    'Golen, James A.' .
;
University of Massachusetts Dartmouth
285 Old Westport Road
North Dartmouth, MA 02747
USA
;
    'Manke, David R.' .
;
University of Massachusetts Dartmouth
285 Old Westport Road
North Dartmouth, MA 02747
USA
;
_publ_section_synopsis
;
The crystal structure of the freebase of the monoalkyl tryptamine
<i>N</i>-cyclohexyltryptamine is presented, along with those of its bromide and
fumarate salts.
;
_chemical_name_systematic
;
<i>N</i>-[2-(1<i>H</i>-Indol-3-yl)ethyl]cyclohexanamine
;
_chemical_name_common
;
<i>N</i>-Cyclohexyltryptamine
;
_chemical_formula_moiety     'C16 H22 N2'
_chemical_formula_sum     'C16 H22 N2'
_chemical_formula_iupac     'C16 H22 N2'
_chemical_formula_weight     242.35
_chemical_melting_point     ?
_chemical_absolute_configuration     ?
_space_group_crystal_system     monoclinic
_space_group_name_H-M_alt     'P 1 21 1'
_space_group_name_Hall     'P 2yb'
loop_
    _space_group_symop_operation_xyz
    'x, y, z'
    '-x, y+1/2, -z'
_cell_length_a     8.5446(6)
_cell_length_b     10.3990(7)
_cell_length_c     8.6149(6)
_cell_angle_alpha     90
_cell_angle_beta     116.784(2)
_cell_angle_gamma     90
_cell_volume     683.35(8)
_cell_formula_units_Z     2
_cell_measurement_reflns_used     8705
_cell_measurement_theta_min     2.65
_cell_measurement_theta_max     25.75
_cell_measurement_temperature     297(2)
_exptl_crystal_description     block
_exptl_crystal_colour     colourless
_exptl_crystal_size_max     0.35
_exptl_crystal_size_mid     0.24
_exptl_crystal_size_min     0.2
_exptl_crystal_density_diffrn     1.178
_exptl_crystal_density_meas     ?
_exptl_crystal_density_method     ?
_exptl_crystal_F_000     264
_exptl_absorpt_coefficient_mu     0.069
_exptl_absorpt_correction_type     multi-scan
_exptl_absorpt_process_details
;
(SADABS; Krause <i>et al.</i>,  2015)
;
_exptl_absorpt_correction_T_min     0.6447
_exptl_absorpt_correction_T_max     0.7453
_diffrn_ambient_temperature     297.15
_diffrn_source     ?
_diffrn_source_power     1.5
_diffrn_source_voltage     50.0
_diffrn_source_current     30.0
_diffrn_radiation_type     MoK\a
_diffrn_radiation_wavelength     0.71073
_diffrn_measurement_device_type     'Bruker D8 Venture CMOS'
_diffrn_measurement_method     '\f and \w scans'
_diffrn_detector_area_resol_mean     ?
_diffrn_reflns_number     18695
_diffrn_reflns_av_R_equivalents     0.0341
_diffrn_reflns_av_unetI/netI     0.0215
_diffrn_reflns_theta_min     3.295
_diffrn_reflns_theta_max     25.821
_diffrn_reflns_theta_full     25.242
_diffrn_measured_fraction_theta_max     0.991
_diffrn_measured_fraction_theta_full     0.995
_diffrn_reflns_limit_h_min     -10
_diffrn_reflns_limit_h_max     10
_diffrn_reflns_limit_k_min     -12
_diffrn_reflns_limit_k_max     12
_diffrn_reflns_limit_l_min     -10
_diffrn_reflns_limit_l_max     10
_diffrn_standards_number     0
_refine_special_details     ?
_reflns_number_total     2621
_reflns_number_gt     2396
_reflns_threshold_expression     'I > 2\s(I)'
_refine_ls_structure_factor_coef     Fsqd
_refine_ls_matrix_type     full
_refine_ls_R_factor_all     0.0530
_refine_ls_R_factor_gt     0.0476
_refine_ls_wR_factor_gt     0.1185
_refine_ls_wR_factor_ref     0.1237
_refine_ls_goodness_of_fit_ref     1.040
_refine_ls_restrained_S_all     1.040
_refine_ls_number_reflns     2621
_refine_ls_number_parameters     171
_refine_ls_number_restraints     3
_refine_ls_hydrogen_treatment     mixed
_refine_ls_weighting_scheme     calc
_refine_ls_weighting_details
              'w=1/[\s^2^(Fo^2^)+(0.0573P)^2^+0.1584P] where P=(Fo^2^+2Fc^2^)/3'
_atom_sites_solution_hydrogens     mixed
_atom_sites_solution_primary     ?
_atom_sites_solution_secondary     ?
_refine_ls_shift/su_max     0.000
_refine_ls_shift/su_mean     0.000
_refine_diff_density_max     0.259
_refine_diff_density_min     -0.156
_refine_ls_extinction_method     none
_refine_ls_extinction_coef     .
_refine_ls_abs_structure_details
;
Flack <i>x</i> determined using 1039 quotients
[(<i>I</i>^+^)-(<i>I</i>^-^)]/[(<i>I</i>^+^)+(<i>I</i>^-^)]
(Parsons et al., 2013)
;
_refine_ls_abs_structure_Flack     0.5(7)
loop_
    _atom_type_symbol
    _atom_type_description
    _atom_type_scat_dispersion_real
    _atom_type_scat_dispersion_imag
    _atom_type_scat_source
    'C' 'C' 0.0033 0.0016
                         'International Tables Vol C Tables 4.2.6.8 and 6.1.1.4'
    'H' 'H' 0.0000 0.0000
                         'International Tables Vol C Tables 4.2.6.8 and 6.1.1.4'
    'N' 'N' 0.0061 0.0033
                         'International Tables Vol C Tables 4.2.6.8 and 6.1.1.4'
_computing_data_collection
;
APEX4 (Bruker, 2021)
;
_computing_cell_refinement
;
SAINT (Bruker, 2021)
;
_computing_data_reduction
;
SAINT (Bruker, 2021)
;
_computing_structure_solution
;
<i>SHELXT2014</i> (Sheldrick, 2015a)
;
_computing_structure_refinement
;
SHELXL2018 (Sheldrick, 2015b)
;
_computing_molecular_graphics
;
OLEX2 (Dolomanov <i>et al.</i>,  2009)
;
_computing_publication_material
;
publCIF (Westrip, 2010)
;
loop_
    _atom_site_type_symbol
    _atom_site_label
    _atom_site_fract_x
    _atom_site_fract_y
    _atom_site_fract_z
    _atom_site_U_iso_or_equiv
    _atom_site_adp_type
    _atom_site_calc_flag
    _atom_site_occupancy
    _atom_site_disorder_assembly
    _atom_site_disorder_group
    N N1 0.6840(4) 0.3201(3) 0.7683(3) 0.0574(6) Uani d 1 . .
    N N2 0.4242(4) 0.5812(3) 0.0943(3) 0.0632(7) Uani d 1 . .
    C C1 0.6257(4) 0.3382(4) 0.5918(4) 0.0653(9) Uani d 1 . .
    H H1A 0.570884 0.275362 0.507790 0.078 Uiso calc 1 . .
    C C2 0.7549(4) 0.4345(3) 0.8487(4) 0.0512(7) Uani d 1 . .
    C C3 0.8321(4) 0.4672(3) 1.0235(4) 0.0608(8) Uani d 1 . .
    H H3 0.840170 0.407744 1.107439 0.073 Uiso calc 1 . .
    C C4 0.8964(5) 0.5900(4) 1.0695(5) 0.0692(9) Uani d 1 . .
    H H4 0.950320 0.612645 1.186509 0.083 Uiso calc 1 . .
    C C5 0.8830(5) 0.6805(4) 0.9467(5) 0.0709(9) Uani d 1 . .
    H H5 0.926088 0.763121 0.981803 0.085 Uiso calc 1 . .
    C C6 0.8069(4) 0.6495(3) 0.7743(5) 0.0660(9) Uani d 1 . .
    H H6 0.797958 0.710952 0.692294 0.079 Uiso calc 1 . .
    C C7 0.7419(4) 0.5244(3) 0.7208(4) 0.0539(7) Uani d 1 . .
    C C8 0.6589(4) 0.4598(4) 0.5573(4) 0.0619(8) Uani d 1 . .
    C C9 0.6235(5) 0.5204(5) 0.3860(4) 0.0855(13) Uani d 1 . .
    H H9A 0.642061 0.612333 0.403785 0.103 Uiso calc 1 . .
    H H9B 0.709578 0.488038 0.351364 0.103 Uiso calc 1 . .
    C C10 0.4504(5) 0.4997(4) 0.2431(4) 0.0721(11) Uani d 1 . .
    H H10A 0.361947 0.519546 0.280822 0.086 Uiso calc 1 . .
    H H10B 0.437557 0.410028 0.208452 0.086 Uiso calc 1 . .
    C C11 0.2920(4) 0.5382(3) -0.0766(3) 0.0492(6) Uani d 1 . .
    H H11 0.177680 0.540657 -0.075896 0.059 Uiso calc 1 . .
    C C12 0.3181(4) 0.4030(3) -0.1291(4) 0.0596(8) Uani d 1 . .
    H H12A 0.431796 0.397430 -0.128156 0.072 Uiso calc 1 . .
    H H12B 0.315875 0.341579 -0.045337 0.072 Uiso calc 1 . .
    C C13 0.1762(6) 0.3695(4) -0.3085(5) 0.0757(10) Uani d 1 . .
    H H13A 0.196778 0.283691 -0.339441 0.091 Uiso calc 1 . .
    H H13B 0.063234 0.369608 -0.307234 0.091 Uiso calc 1 . .
    C C14 0.1723(5) 0.4639(5) -0.4431(5) 0.0786(11) Uani d 1 . .
    H H14A 0.281049 0.458099 -0.452537 0.094 Uiso calc 1 . .
    H H14B 0.076703 0.442457 -0.555435 0.094 Uiso calc 1 . .
    C C15 0.1490(5) 0.5982(4) -0.3946(4) 0.0705(9) Uani d 1 . .
    H H15A 0.033473 0.606436 -0.400188 0.085 Uiso calc 1 . .
    H H15B 0.155915 0.657786 -0.477959 0.085 Uiso calc 1 . .
    C C16 0.2870(5) 0.6337(3) -0.2129(4) 0.0657(9) Uani d 1 . .
    H H16A 0.262024 0.718893 -0.183813 0.079 Uiso calc 1 . .
    H H16B 0.401106 0.636367 -0.211442 0.079 Uiso calc 1 . .
    H H2 0.524(3) 0.594(5) 0.083(5) 0.091(14) Uiso d 1 . .
    H H1 0.672(5) 0.249(2) 0.813(4) 0.067(11) Uiso d 1 . .
loop_
    _atom_site_aniso_label
    _atom_site_aniso_U_11
    _atom_site_aniso_U_22
    _atom_site_aniso_U_33
    _atom_site_aniso_U_12
    _atom_site_aniso_U_13
    _atom_site_aniso_U_23
    N1 0.0606(15) 0.0598(16) 0.0454(13) 0.0075(12) 0.0183(11) 0.0039(11)
    N2 0.0709(17) 0.0612(17) 0.0445(14) -0.0103(14) 0.0146(12) 0.0061(12)
    C1 0.0541(17) 0.092(3) 0.0430(16) 0.0035(17) 0.0155(13) -0.0069(17)
    C2 0.0454(14) 0.0590(19) 0.0470(15) 0.0150(12) 0.0188(12) 0.0066(12)
    C3 0.0663(19) 0.064(2) 0.0512(16) 0.0055(16) 0.0256(15) 0.0008(15)
    C4 0.070(2) 0.074(2) 0.066(2) -0.0022(18) 0.0326(17) -0.0135(19)
    C5 0.069(2) 0.066(2) 0.085(3) -0.0005(17) 0.041(2) -0.0092(19)
    C6 0.0566(17) 0.061(2) 0.092(3) 0.0139(15) 0.0436(18) 0.0245(18)
    C7 0.0422(14) 0.0677(19) 0.0545(16) 0.0148(14) 0.0243(13) 0.0098(15)
    C8 0.0475(16) 0.087(2) 0.0490(17) 0.0113(16) 0.0200(14) 0.0142(16)
    C9 0.062(2) 0.136(4) 0.0550(19) 0.008(2) 0.0229(16) 0.027(2)
    C10 0.079(2) 0.073(2) 0.0464(17) -0.0146(17) 0.0123(16) 0.0137(15)
    C11 0.0474(14) 0.0523(16) 0.0432(14) 0.0020(12) 0.0162(11) 0.0029(12)
    C12 0.0606(17) 0.0540(18) 0.0619(18) 0.0051(15) 0.0255(15) 0.0053(15)
    C13 0.088(3) 0.064(2) 0.068(2) -0.0063(18) 0.0290(19) -0.0126(17)
    C14 0.085(3) 0.097(3) 0.0528(19) 0.001(2) 0.0302(18) -0.0077(19)
    C15 0.071(2) 0.088(3) 0.0477(17) 0.0130(19) 0.0224(15) 0.0168(17)
    C16 0.084(2) 0.0551(19) 0.0510(18) 0.0032(16) 0.0247(17) 0.0092(14)
_geom_special_details
;
 All esds (except the esd in the dihedral angle between two l.s. planes)
 are estimated using the full covariance matrix.  The cell esds are taken
 into account individually in the estimation of esds in distances, angles
 and torsion angles; correlations between esds in cell parameters are only
 used when they are defined by crystal symmetry.  An approximate (isotropic)
 treatment of cell esds is used for estimating esds involving l.s. planes.
;
loop_
    _geom_bond_atom_site_label_1
    _geom_bond_atom_site_label_2
    _geom_bond_site_symmetry_2
    _geom_bond_distance
    _geom_bond_publ_flag
    N1 C1 . 1.383(4) ?
    N1 C2 . 1.372(4) ?
    N1 H1 . 0.864(14) ?
    N2 C10 . 1.467(4) ?
    N2 C11 . 1.464(4) ?
    N2 H2 . 0.912(14) ?
    C1 H1A . 0.9300 ?
    C1 C8 . 1.357(5) ?
    C2 C3 . 1.388(4) ?
    C2 C7 . 1.410(4) ?
    C3 H3 . 0.9300 ?
    C3 C4 . 1.375(5) ?
    C4 H4 . 0.9300 ?
    C4 C5 . 1.382(5) ?
    C5 H5 . 0.9300 ?
    C5 C6 . 1.364(5) ?
    C6 H6 . 0.9300 ?
    C6 C7 . 1.408(5) ?
    C7 C8 . 1.428(5) ?
    C8 C9 . 1.505(4) ?
    C9 H9A . 0.9700 ?
    C9 H9B . 0.9700 ?
    C9 C10 . 1.452(5) ?
    C10 H10A . 0.9700 ?
    C10 H10B . 0.9700 ?
    C11 H11 . 0.9800 ?
    C11 C12 . 1.523(4) ?
    C11 C16 . 1.524(4) ?
    C12 H12A . 0.9700 ?
    C12 H12B . 0.9700 ?
    C12 C13 . 1.514(5) ?
    C13 H13A . 0.9700 ?
    C13 H13B . 0.9700 ?
    C13 C14 . 1.508(6) ?
    C14 H14A . 0.9700 ?
    C14 H14B . 0.9700 ?
    C14 C15 . 1.497(6) ?
    C15 H15A . 0.9700 ?
    C15 H15B . 0.9700 ?
    C15 C16 . 1.521(5) ?
    C16 H16A . 0.9700 ?
    C16 H16B . 0.9700 ?
loop_
    _geom_angle_atom_site_label_1
    _geom_angle_atom_site_label_2
    _geom_angle_atom_site_label_3
    _geom_angle_site_symmetry_1
    _geom_angle_site_symmetry_3
    _geom_angle
    _geom_angle_publ_flag
    C1 N1 H1 . . 124(3) ?
    C2 N1 C1 . . 107.2(3) ?
    C2 N1 H1 . . 129(2) ?
    C10 N2 H2 . . 113(3) ?
    C11 N2 C10 . . 116.6(3) ?
    C11 N2 H2 . . 106(2) ?
    N1 C1 H1A . . 124.5 ?
    C8 C1 N1 . . 111.1(3) ?
    C8 C1 H1A . . 124.5 ?
    N1 C2 C3 . . 130.3(3) ?
    N1 C2 C7 . . 108.6(3) ?
    C3 C2 C7 . . 121.1(3) ?
    C2 C3 H3 . . 120.9 ?
    C4 C3 C2 . . 118.3(3) ?
    C4 C3 H3 . . 120.9 ?
    C3 C4 H4 . . 119.1 ?
    C3 C4 C5 . . 121.8(4) ?
    C5 C4 H4 . . 119.1 ?
    C4 C5 H5 . . 119.8 ?
    C6 C5 C4 . . 120.5(4) ?
    C6 C5 H5 . . 119.8 ?
    C5 C6 H6 . . 120.0 ?
    C5 C6 C7 . . 119.9(3) ?
    C7 C6 H6 . . 120.0 ?
    C2 C7 C8 . . 106.7(3) ?
    C6 C7 C2 . . 118.4(3) ?
    C6 C7 C8 . . 134.9(3) ?
    C1 C8 C7 . . 106.4(3) ?
    C1 C8 C9 . . 129.4(4) ?
    C7 C8 C9 . . 124.1(4) ?
    C8 C9 H9A . . 108.2 ?
    C8 C9 H9B . . 108.2 ?
    H9A C9 H9B . . 107.3 ?
    C10 C9 C8 . . 116.5(3) ?
    C10 C9 H9A . . 108.2 ?
    C10 C9 H9B . . 108.2 ?
    N2 C10 H10A . . 109.5 ?
    N2 C10 H10B . . 109.5 ?
    C9 C10 N2 . . 110.6(3) ?
    C9 C10 H10A . . 109.5 ?
    C9 C10 H10B . . 109.5 ?
    H10A C10 H10B . . 108.1 ?
    N2 C11 H11 . . 107.8 ?
    N2 C11 C12 . . 115.5(3) ?
    N2 C11 C16 . . 108.5(2) ?
    C12 C11 H11 . . 107.8 ?
    C12 C11 C16 . . 109.3(2) ?
    C16 C11 H11 . . 107.8 ?
    C11 C12 H12A . . 109.4 ?
    C11 C12 H12B . . 109.4 ?
    H12A C12 H12B . . 108.0 ?
    C13 C12 C11 . . 111.0(3) ?
    C13 C12 H12A . . 109.4 ?
    C13 C12 H12B . . 109.4 ?
    C12 C13 H13A . . 109.3 ?
    C12 C13 H13B . . 109.3 ?
    H13A C13 H13B . . 108.0 ?
    C14 C13 C12 . . 111.4(3) ?
    C14 C13 H13A . . 109.3 ?
    C14 C13 H13B . . 109.3 ?
    C13 C14 H14A . . 109.5 ?
    C13 C14 H14B . . 109.5 ?
    H14A C14 H14B . . 108.1 ?
    C15 C14 C13 . . 110.6(3) ?
    C15 C14 H14A . . 109.5 ?
    C15 C14 H14B . . 109.5 ?
    C14 C15 H15A . . 109.2 ?
    C14 C15 H15B . . 109.2 ?
    C14 C15 C16 . . 112.0(3) ?
    H15A C15 H15B . . 107.9 ?
    C16 C15 H15A . . 109.2 ?
    C16 C15 H15B . . 109.2 ?
    C11 C16 H16A . . 109.2 ?
    C11 C16 H16B . . 109.2 ?
    C15 C16 C11 . . 112.0(3) ?
    C15 C16 H16A . . 109.2 ?
    C15 C16 H16B . . 109.2 ?
    H16A C16 H16B . . 107.9 ?
loop_
    _geom_torsion_atom_site_label_1
    _geom_torsion_atom_site_label_2
    _geom_torsion_atom_site_label_3
    _geom_torsion_atom_site_label_4
    _geom_torsion_site_symmetry_1
    _geom_torsion_site_symmetry_2
    _geom_torsion_site_symmetry_3
    _geom_torsion_site_symmetry_4
    _geom_torsion
    _geom_torsion_publ_flag
    N1 C1 C8 C7 . . . . -0.6(4) ?
    N1 C1 C8 C9 . . . . 178.0(3) ?
    N1 C2 C3 C4 . . . . 178.7(3) ?
    N1 C2 C7 C6 . . . . 179.9(3) ?
    N1 C2 C7 C8 . . . . 0.2(3) ?
    N2 C11 C12 C13 . . . . -179.1(3) ?
    N2 C11 C16 C15 . . . . -178.4(3) ?
    C1 N1 C2 C3 . . . . -179.5(3) ?
    C1 N1 C2 C7 . . . . -0.5(3) ?
    C1 C8 C9 C10 . . . . 47.2(6) ?
    C2 N1 C1 C8 . . . . 0.7(4) ?
    C2 C3 C4 C5 . . . . 1.2(5) ?
    C2 C7 C8 C1 . . . . 0.2(3) ?
    C2 C7 C8 C9 . . . . -178.4(3) ?
    C3 C2 C7 C6 . . . . -1.0(4) ?
    C3 C2 C7 C8 . . . . 179.3(3) ?
    C3 C4 C5 C6 . . . . -1.0(5) ?
    C4 C5 C6 C7 . . . . -0.2(5) ?
    C5 C6 C7 C2 . . . . 1.1(4) ?
    C5 C6 C7 C8 . . . . -179.2(3) ?
    C6 C7 C8 C1 . . . . -179.4(3) ?
    C6 C7 C8 C9 . . . . 1.9(5) ?
    C7 C2 C3 C4 . . . . -0.2(4) ?
    C7 C8 C9 C10 . . . . -134.5(4) ?
    C8 C9 C10 N2 . . . . 170.4(4) ?
    C10 N2 C11 C12 . . . . -56.0(4) ?
    C10 N2 C11 C16 . . . . -179.0(3) ?
    C11 N2 C10 C9 . . . . 156.9(4) ?
    C11 C12 C13 C14 . . . . 58.1(4) ?
    C12 C11 C16 C15 . . . . 54.9(4) ?
    C12 C13 C14 C15 . . . . -56.4(4) ?
    C13 C14 C15 C16 . . . . 54.5(4) ?
    C14 C15 C16 C11 . . . . -54.9(4) ?
    C16 C11 C12 C13 . . . . -56.5(4) ?
loop_
    _geom_hbond_atom_site_label_D
    _geom_hbond_atom_site_label_H
    _geom_hbond_atom_site_label_A
    _geom_hbond_site_symmetry_A
    _geom_hbond_distance_DH
    _geom_hbond_distance_HA
    _geom_hbond_distance_DA
    _geom_hbond_angle_DHA
    _geom_hbond_publ_flag
    N1 H1 N2 2_646 0.864(14) 2.222(16) 3.069(4) 167(3) yes
_shelx_space_group_comment
;
The symmetry employed for this shelxl refinement is uniquely defined
by the following loop, which should always be used as a source of
symmetry information in preference to the above space-group names.
They are only intended as comments.
;
_shelx_estimated_absorpt_T_min     0.976
_shelx_estimated_absorpt_T_max     0.986
_shelx_hkl_file
;
   1   0   0    0.00    0.30
  -1   0   0   -0.10    0.30
   2   0   0 9999.00  287.47
   2   0   0 9778.42  286.77
  -3   0   0    0.00    0.90
   3   0   0    0.20    0.90
  -3   0   0    0.50    1.00
  -3   0   0    0.10    1.00
  -3   0   0    1.20    1.10
   3   0   0    0.60    0.90
  -3   0   0    0.20    0.80
   3   0   0    0.80    1.00
   3   0   0    0.70    1.00
  -3   0   0    0.20    0.80
  -4   0   0  606.44   17.10
  -4   0   0  593.94   17.50
   4   0   0  586.44   17.20
   4   0   0  573.54   17.20
  -4   0   0  596.14   17.70
  -4   0   0  580.84   17.20
  -4   0   0  580.04   17.20
   4   0   0  617.94   17.20
  -4   0   0  599.44   17.20
   4   0   0  588.44   17.60
  -5   0   0   14.90    1.90
  -5   0   0   16.90    1.70
   5   0   0   13.50    1.90
  -5   0   0   14.00    1.60
   5   0   0   14.80    1.90
  -5   0   0   14.80    1.90
   5   0   0   14.20    1.60
  -5   0   0   16.60    2.00
  -5   0   0   12.00    1.80
   5   0   0   14.90    1.90
  -6   0   0   34.00    4.00
  -6   0   0   31.30    3.20
  -6   0   0   34.60    3.40
   6   0   0   41.80    3.70
  -6   0   0   36.80    2.70
   6   0   0   33.60    2.90
  -6   0   0   33.10    3.10
  -6   0   0   33.50    2.70
   6   0   0   35.00    3.50
   6   0   0   28.40    3.70
  -7   0   0   43.20    4.00
   7   0   0   45.70    4.50
   7   0   0   41.10    3.60
  -7   0   0   39.10    3.00
   7   0   0   36.50    3.10
  -7   0   0   48.00    4.10
  -7   0   0   38.90    3.10
  -7   0   0   40.70    3.60
   7   0   0   42.70    3.70
   8   0   0    1.90    3.60
  -8   0   0    0.50    1.70
  -8   0   0    3.00    1.90
   8   0   0    4.90    1.90
   8   0   0    3.70    1.90
  -8   0   0    3.30    2.00
   8   0   0    3.40    2.20
  -8   0   0    3.30    2.10
  -8   0   0    4.00    1.90
  -8   0   0    0.50    2.30
   9   0   0    1.70    1.90
  -9   0   0    2.10    2.10
   9   0   0    2.20    1.90
  -9   0   0   -3.20    5.00
   9   0   0   -3.10    2.40
  -9   0   0    0.90    1.90
   9   0   0   -2.60    2.00
  -9   0   0    0.60    2.10
  -9   0   0    4.50    2.30
   1  -1   0  318.17    9.80
  -1  -1   0  353.46    9.80
  -1  -1   0  339.67    9.80
   1  -1   0  352.86    9.80
  -1  -1   0  349.67    9.80
   1  -1   0  347.07    9.80
   1  -1   0  348.07   10.10
   1  -1   0  338.27    9.90
  -1  -1   0  368.96    9.90
   1   1   0  350.36    9.80
  -1   1   0  360.16    9.80
   1   1   0  338.47    9.80
   2  -1   0 4457.15  137.79
   2  -1   0 4391.16  137.09
   2   1   0 4521.55  136.79
   3  -1   0  134.59    4.50
   3  -1   0  135.59    4.60
  -3  -1   0  134.49    4.50
   3  -1   0  127.99    5.00
  -3  -1   0  131.69    4.50
   3  -1   0  139.19    4.40
  -3  -1   0  133.49    4.70
  -3  -1   0  137.89    4.50
  -3  -1   0  136.29    4.50
   3  -1   0  130.39    4.70
  -3   1   0  130.69    5.00
   3   1   0  141.79    4.50
  -3   1   0  133.79    4.60
  -3   1   0  141.69    4.30
   3   1   0  130.99    4.60
   3   1   0  132.49    4.50
  -3   1   0  136.69    4.40
   3   1   0  134.59    4.50
  -3   1   0  132.49    4.60
  -3   1   0  132.99    4.50
  -4  -1   0  255.57    8.00
  -4  -1   0  261.27    8.00
   4  -1   0  255.87    8.00
   4  -1   0  255.57    8.00
  -4  -1   0  257.97    8.00
   4  -1   0  251.77    8.60
  -4  -1   0  257.87    8.00
  -4  -1   0  250.87    8.20
   4  -1   0  260.57    7.90
  -4  -1   0  251.57    8.20
   4   1   0  257.77    8.00
  -4   1   0  264.77    7.90
  -4   1   0  253.07    8.00
   4   1   0  253.37    8.20
  -4   1   0  254.17    8.10
  -4   1   0  261.37    7.70
   4   1   0  250.77    8.00
  -4   1   0  256.77    8.20
   4   1   0  248.58    8.00
  -4   1   0  248.98    8.60
  -5  -1   0   37.80    2.50
   5  -1   0   35.00    2.40
   5  -1   0   39.50    2.70
  -5  -1   0   39.70    2.90
  -5  -1   0   31.90    2.70
   5  -1   0   36.80    3.30
  -5  -1   0   35.70    2.70
  -5  -1   0   36.20    2.80
   5  -1   0   33.10    2.70
  -5  -1   0   38.30    2.50
  -5   1   0   35.70    2.70
  -5   1   0   36.30    2.50
  -5   1   0   33.70    3.20
  -5   1   0   34.20    2.80
  -5   1   0   35.90    2.20
   5   1   0   35.20    2.60
   5   1   0   36.00    2.60
   5   1   0   38.00    3.00
  -5   1   0   34.20    2.80
   5   1   0   35.90    2.40
  -6  -1   0  171.18    6.80
   6  -1   0  170.68    6.50
  -6  -1   0  172.78    6.30
  -6  -1   0  175.88    6.90
   6  -1   0  188.78    7.30
   6  -1   0  174.88    6.40
   6  -1   0  187.48    7.30
  -6  -1   0  170.98    6.40
  -6  -1   0  178.38    6.30
  -6  -1   0  175.88    6.60
  -6   1   0  177.78    6.30
  -6   1   0  182.68    6.00
  -6   1   0  174.78    6.60
   6   1   0  178.28    6.90
   6   1   0  177.38    6.30
   6   1   0  176.48    6.40
  -6   1   0  174.38    6.50
   6   1   0  164.18    6.80
  -6   1   0  162.48    8.00
  -6   1   0  172.88    7.20
   7  -1   0  118.39    6.20
   7  -1   0  118.09    5.30
  -7  -1   0  121.49    5.70
  -7  -1   0  121.49    5.10
  -7  -1   0  111.29    5.30
  -7  -1   0  116.59    5.70
   7  -1   0  120.49    5.10
   7  -1   0  120.09    5.40
  -7  -1   0  123.29    5.10
  -7   1   0  109.99    5.00
  -7   1   0  113.89    4.70
  -7   1   0  120.59    5.40
   7   1   0  113.59    5.20
   7   1   0  114.89    5.30
  -7   1   0  116.79    5.40
  -7   1   0  126.89    5.70
   7   1   0  131.69    6.20
   8  -1   0   30.00    3.10
  -8  -1   0   39.10    3.40
   8  -1   0   40.10    3.10
  -8  -1   0   40.50    4.10
   8  -1   0   40.20    3.40
  -8  -1   0   47.50    4.80
  -8  -1   0   38.70    3.80
   8  -1   0   36.60    4.70
  -8  -1   0   34.70    5.30
   8  -1   0   42.70    3.80
  -8  -1   0   45.50    3.60
   8   1   0   42.70    3.90
  -8   1   0   41.30    4.60
   8   1   0   38.40    4.70
  -8   1   0   34.20    3.00
  -8   1   0   45.70    3.50
   8   1   0   41.00    3.70
  -8   1   0   39.00    3.60
   8   1   0   39.20    3.50
  -8   1   0   46.00    3.90
  -8   1   0   36.60    3.80
  -9  -1   0   20.30    2.60
   9  -1   0   21.30    2.80
  -9  -1   0   31.90    3.70
  -9  -1   0   25.00    3.60
  -9  -1   0   19.70    2.80
  -9  -1   0   24.30    3.20
   9  -1   0   17.70    3.40
   9  -1   0   22.80    2.80
   9  -1   0   15.90    2.50
  -9  -1   0   31.50    3.30
  -9   1   0   19.80    3.10
  -9   1   0   24.00    2.50
   9   1   0   22.50    2.90
   9   1   0   21.90    3.50
   9   1   0   25.10    3.10
  -9   1   0   30.10    3.70
  -9   1   0   24.30    3.40
  -9   1   0   24.40    3.20
   9   1   0   25.30    3.30
  -9   1   0   22.30    3.10
   1  -2   0 1212.58   41.20
   1  -2   0 1219.58   41.00
   1   2   0 1208.78   39.10
   1   2   0 1172.18   38.80
  -2  -2   0  825.82   23.50
  -2  -2   0  852.81   23.40
   2  -2   0  788.12   23.80
   2  -2   0  822.72   23.40
   2  -2   0  864.51   23.50
  -2  -2   0  924.21   24.30
  -2  -2   0  797.32   23.40
  -2  -2   0  835.42   23.40
   2  -2   0  827.62   23.60
   2   2   0  825.62   23.40
  -2   2   0  829.62   23.50
   2   2   0  814.42   23.40
  -2   2   0  840.42   23.50
  -2   2   0  832.22   24.00
   2   2   0  817.02   23.40
  -2   2   0  830.92   23.10
  -3  -2   0  638.54   17.70
   3  -2   0  602.34   18.20
   3  -2   0  608.74   17.60
   3  -2   0  611.84   17.70
  -3  -2   0  613.54   17.60
  -3  -2   0  621.44   17.50
   3  -2   0  639.64   17.50
  -3  -2   0  618.24   17.60
  -3  -2   0  620.74   17.60
   3  -2   0  597.84   17.60
   3   2   0  607.64   17.60
  -3   2   0  604.54   18.20
  -3   2   0  619.34   17.50
  -3   2   0  617.04   17.20
   3   2   0  603.84   17.50
  -3   2   0  612.64   17.70
   3   2   0  567.54   17.50
   3   2   0  593.54   17.50
  -3   2   0  606.44   17.60
  -3   2   0  646.74   18.00
  -4  -2   0   13.80    1.40
   4  -2   0   17.70    1.70
  -4  -2   0   18.50    2.00
   4  -2   0   13.80    1.50
  -4  -2   0   15.60    1.50
   4  -2   0   16.10    1.70
  -4  -2   0   16.20    2.00
   4  -2   0   15.10    1.90
  -4  -2   0   17.50    1.90
  -4   2   0   16.60    1.70
   4   2   0   17.50    1.90
  -4   2   0   13.70    1.60
  -4   2   0   17.30    2.60
   4   2   0   15.10    1.50
  -4   2   0   17.60    1.30
  -4   2   0   17.80    1.80
   4   2   0   16.20    1.80
  -4   2   0   20.90    1.80
  -5  -2   0    5.70    1.40
  -5  -2   0    5.60    1.40
   5  -2   0    5.90    1.60
  -5  -2   0    5.80    1.40
   5  -2   0    6.90    1.60
  -5  -2   0    8.10    1.80
  -5  -2   0    3.60    1.30
  -5  -2   0    8.90    1.70
   5  -2   0    3.70    1.70
   5  -2   0    7.50    1.30
   5   2   0    5.70    1.30
  -5   2   0    7.40    1.60
   5   2   0    4.30    1.40
  -5   2   0    4.90    1.50
   5   2   0    7.40    1.60
  -5   2   0    8.00    1.10
  -5   2   0    5.10    1.40
  -5   2   0    5.10    1.60
  -5   2   0    4.60    1.40
   5   2   0    5.70    1.30
  -6  -2   0  115.39    5.00
  -6  -2   0  108.19    5.20
  -6  -2   0  120.09    5.00
   6  -2   0  113.79    4.90
  -6  -2   0  114.39    5.10
   6  -2   0  114.49    5.90
   6  -2   0  127.39    6.00
   6  -2   0  115.59    5.00
  -6  -2   0  111.29    4.80
  -6  -2   0  112.19    4.80
  -6   2   0  113.29    5.10
  -6   2   0  117.09    6.10
   6   2   0  113.29    4.80
  -6   2   0  117.59    5.80
   6   2   0  117.79    5.40
  -6   2   0  108.89    4.20
   6   2   0  117.89    4.70
   6   2   0  111.19    4.80
  -6   2   0  113.39    4.70
  -6   2   0  120.59    5.00
   7  -2   0   50.09    3.70
  -7  -2   0   49.50    5.60
   7  -2   0   50.99    3.90
   7  -2   0   61.39    7.40
  -7  -2   0   55.99    3.60
  -7  -2   0   50.89    3.80
   7  -2   0   52.99    3.50
  -7  -2   0   53.39    3.60
   7  -2   0   56.49    3.40
  -7  -2   0   48.10    3.70
  -7   2   0   54.69    4.30
   7   2   0   57.49    3.70
  -7   2   0   54.39    2.90
  -7   2   0   53.19    4.60
  -7   2   0   54.19    3.80
  -7   2   0   51.79    3.90
  -7   2   0   53.39    3.50
   8  -2   0    1.30    1.80
  -8  -2   0   -1.40    2.30
  -8  -2   0   -3.00    2.00
  -8  -2   0   -0.40    2.40
   8  -2   0   -1.10    1.90
   8  -2   0   -0.10    2.10
  -8  -2   0    1.30    1.70
  -8  -2   0   -1.20    1.70
   8  -2   0    1.40    2.00
  -8  -2   0    3.00    2.30
   8   2   0    2.10    1.90
  -8   2   0   -0.70    2.20
  -8   2   0    3.40    2.10
   8   2   0    1.90    2.20
  -8   2   0   -0.40    2.10
   8   2   0    0.60    2.00
  -8   2   0    0.20    1.30
   8   2   0    1.90    1.90
  -8   2   0    1.90    2.20
  -8   2   0    1.00    1.80
  -9  -2   0    2.50    2.00
  -9  -2   0   -0.50    2.80
  -9  -2   0   -0.50    2.10
  -9  -2   0    2.20    2.10
   9  -2   0    2.50    2.30
  -9  -2   0    0.60    1.90
   9  -2   0   -1.10    2.00
   9  -2   0   -3.60    2.50
   9  -2   0    0.60    2.20
  -9  -2   0    1.70    2.10
  -9   2   0    2.70    2.40
  -9   2   0    1.40    2.20
  -9   2   0    0.50    1.50
   9   2   0   -0.30    2.50
   9   2   0   -1.10    2.30
  -9   2   0   -0.80    3.00
  -9   2   0    1.40    2.80
   9   2   0    1.30    4.80
  -9   2   0    3.60    2.40
   9   2   0    0.50    1.90
   0  -3   0    0.10    0.50
   0  -3   0    0.00    0.80
   0  -3   0    0.40    0.70
   0  -3   0   -0.20    0.60
   0   3   0    0.80    0.90
  -1  -3   0  132.09    4.20
  -1  -3   0  128.39    3.80
   1  -3   0  131.39    4.80
   1  -3   0  122.69    4.30
  -1  -3   0  132.49    4.20
   1  -3   0  128.39    3.90
   1  -3   0  131.69    4.10
   1  -3   0  127.49    3.70
  -1  -3   0  128.49    3.80
   1  -3   0  126.49    3.90
  -1   3   0  126.69    4.40
  -1   3   0  121.89    3.90
  -1   3   0  129.39    3.90
  -1   3   0  135.89    4.10
  -1   3   0  125.69    4.70
   1   3   0  129.19    4.20
   2  -3   0   66.19    2.30
   2  -3   0   64.39    2.70
   2  -3   0   62.39    2.80
  -2  -3   0   58.09    2.50
   2  -3   0   62.69    2.50
   2  -3   0   62.79    3.40
  -2  -3   0   58.59    2.40
  -2  -3   0   63.59    2.30
  -2  -3   0   64.69    2.50
  -2  -3   0   64.19    2.70
   2  -3   0   62.19    2.50
   2   3   0   62.69    2.30
  -2   3   0   61.99    2.60
   2   3   0   56.79    2.40
   2   3   0   60.69    2.30
  -2   3   0   60.39    2.40
  -2   3   0   58.49    3.20
  -2   3   0   65.09    2.50
  -3  -3   0  294.27    8.80
  -3  -3   0  297.07    9.10
  -3  -3   0  307.87    8.80
  -3  -3   0  299.77    8.80
   3  -3   0  294.57    8.90
   3  -3   0  295.57    8.90
   3  -3   0  287.57    9.00
   3  -3   0  306.37    8.80
   3  -3   0  285.57    9.00
  -3  -3   0  287.47    8.90
   3  -3   0  298.87    9.80
  -3   3   0  285.67    8.80
  -3   3   0  286.17    8.30
  -3   3   0  288.17    9.70
   3   3   0  288.97    8.70
  -3   3   0  298.87    8.90
   3   3   0  280.87    8.70
  -3   3   0  303.07    9.10
   3   3   0  292.07    8.70
  -4  -3   0   70.89    3.10
   4  -3   0   72.79    2.90
   4  -3   0   65.79    4.10
   4  -3   0   73.09    3.50
  -4  -3   0   66.59    3.10
   4  -3   0   67.59    3.10
  -4  -3   0   68.09    3.10
   4  -3   0   65.99    3.20
   4  -3   0   71.19    3.20
  -4  -3   0   73.89    3.30
  -4  -3   0   66.29    3.50
  -4   3   0   70.09    4.00
   4   3   0   67.69    3.00
  -4   3   0   68.89    3.20
  -4   3   0   68.69    3.30
   4   3   0   69.99    3.10
   4   3   0   66.89    3.10
  -4   3   0   76.29    3.30
  -4   3   0   66.39    2.40
   5  -3   0   14.70    2.30
  -5  -3   0   16.70    1.90
  -5  -3   0   16.50    1.80
   5  -3   0   18.10    2.20
   5  -3   0   13.90    1.60
  -5  -3   0   18.90    2.10
   5  -3   0   14.70    1.90
  -5  -3   0   15.60    1.80
  -5  -3   0   14.20    2.20
   5  -3   0   19.10    2.00
   5  -3   0   19.10    2.20
  -5   3   0   16.20    1.90
  -5   3   0   17.40    1.90
  -5   3   0   18.30    2.40
  -5   3   0   16.00    2.00
   5   3   0   13.50    1.60
   5   3   0   18.10    1.90
   5   3   0   14.70    1.70
   5   3   0   15.70    1.80
  -5   3   0   19.50    2.20
  -6  -3   0   24.20    2.60
   6  -3   0   19.40    2.80
   6  -3   0   20.50    2.30
   6  -3   0   21.20    2.30
  -6  -3   0   23.00    2.70
   6  -3   0   19.70    2.10
  -6  -3   0   18.30    2.40
  -6  -3   0   21.90    2.40
  -6  -3   0   20.90    2.30
  -6  -3   0   18.90    2.30
  -6   3   0   17.80    2.20
   6   3   0   24.10    2.60
  -6   3   0   22.60    2.60
   6   3   0   27.20    2.50
   6   3   0   22.10    2.10
  -6   3   0   20.20    1.80
  -6   3   0   20.40    2.40
  -6   3   0   18.10    3.10
   7  -3   0   10.20    1.80
  -7  -3   0   11.00    2.00
   7  -3   0    8.00    2.30
   7  -3   0    9.50    1.90
   7  -3   0   14.00    2.50
   7  -3   0   13.70    2.50
  -7  -3   0   13.20    2.20
  -7  -3   0   10.00    2.40
  -7  -3   0   14.90    2.50
  -7  -3   0    9.10    1.90
   7   3   0    9.40    1.90
  -7   3   0    6.90    1.60
  -7   3   0   11.80    1.50
  -7   3   0   11.60    2.50
   7   3   0   16.00    2.40
  -7   3   0   10.60    2.50
  -7   3   0   14.60    2.40
  -8  -3   0   16.60    3.10
  -8  -3   0   10.10    2.40
  -8  -3   0   15.00    2.50
   8  -3   0   12.90    3.00
   8  -3   0   10.90    2.50
  -8  -3   0   19.80    3.10
   8  -3   0   13.20    2.20
  -8  -3   0   13.80    2.40
   8  -3   0   13.00    2.20
  -8  -3   0   15.80    2.30
   8   3   0   19.30    2.70
   8   3   0   16.60    2.60
  -8   3   0   13.00    2.80
   8   3   0   13.80    2.50
  -8   3   0   13.80    2.40
  -8   3   0   13.10    2.80
  -8   3   0   14.10    2.30
   8   3   0   14.90    2.60
  -8   3   0   14.30    1.70
   9  -3   0    4.50    2.90
   9  -3   0   13.20    2.50
  -9  -3   0   14.00    3.20
  -9  -3   0    8.00    2.50
  -9  -3   0   16.40    3.00
  -9  -3   0    5.50    2.20
   9  -3   0    7.00    2.20
  -9  -3   0    9.50    2.50
   9  -3   0   10.50    2.70
   9   3   0    9.60    2.30
  -9   3   0    8.90    3.50
   9   3   0    9.40    2.80
  -9   3   0   11.00    5.00
  -9   3   0    7.70    1.60
  -9   3   0   11.20    2.80
  -9   3   0   11.00    2.60
   0  -4   0  418.66   13.00
   0  -4   0  432.36   12.50
   0  -4   0  461.85   12.60
   0  -4   0  438.06   12.80
   0   4   0  428.76   12.80
   1  -4   0  742.03   21.30
   1  -4   0  763.92   21.40
  -1  -4   0  745.13   21.70
   1  -4   0  756.52   21.90
  -1  -4   0  753.92   21.80
   1  -4   0  783.22   21.70
   1  -4   0  742.73   21.40
   1  -4   0  782.62   22.40
  -1   4   0  762.32   21.40
  -1   4   0  767.42   22.00
  -1   4   0  831.72   22.30
  -1   4   0  772.52   22.30
   1   4   0  735.63   21.80
   2  -4   0  202.08    7.30
   2  -4   0  196.78    6.60
  -2  -4   0  213.08    6.60
  -2  -4   0  204.48    6.40
   2  -4   0  202.28    6.20
  -2  -4   0  209.18    6.10
   2  -4   0  206.28    6.50
   2  -4   0  205.58    6.20
  -2  -4   0  201.98    6.10
  -2   4   0  202.88    7.20
  -2   4   0  201.88    6.20
   2   4   0  202.28    6.00
  -2   4   0  205.78    6.40
   2   4   0  204.38    6.40
   2   4   0  206.08    6.10
  -2   4   0  203.28    6.20
  -3  -4   0  368.66   10.90
   3  -4   0  367.26   11.00
  -3  -4   0  348.37   10.60
   3  -4   0  361.86   10.80
  -3  -4   0  374.46   10.70
   3  -4   0  351.16   11.10
  -3  -4   0  372.46   11.10
   3  -4   0  379.06   10.70
  -3  -4   0  353.26   10.60
   3  -4   0  369.76   11.90
   3   4   0  364.56   10.60
   3   4   0  360.26   10.60
  -3   4   0  347.47   11.80
  -3   4   0  366.76   10.80
   3   4   0  354.26   10.70
  -3   4   0  367.06   10.80
  -3   4   0  362.26   11.00
   4  -4   0   55.79    3.10
   4  -4   0   61.29    2.70
   4  -4   0   57.59    3.10
   4  -4   0   58.49    4.10
  -4  -4   0   56.99    2.90
   4  -4   0   59.49    2.90
   4  -4   0   55.19    3.00
  -4  -4   0   56.09    3.10
  -4  -4   0   56.49    2.80
  -4  -4   0   57.99    2.70
  -4  -4   0   58.39    2.90
   4   4   0   56.59    2.60
  -4   4   0   58.29    3.90
  -4   4   0   59.49    3.00
  -4   4   0   58.19    3.10
   4   4   0   56.79    2.70
  -4   4   0   55.39    1.80
  -4   4   0   57.69    2.90
   4   4   0   55.99    2.70
   5  -4   0   11.30    2.40
   5  -4   0    9.30    1.70
  -5  -4   0   14.90    2.00
  -5  -4   0    9.40    1.50
   5  -4   0   10.10    2.00
   5  -4   0   10.00    1.40
   5  -4   0   17.40    2.10
  -5  -4   0   11.90    1.80
  -5  -4   0   13.50    2.00
  -5  -4   0   11.50    1.50
   5  -4   0   12.20    1.90
  -5   4   0    7.90    1.60
  -5   4   0    9.10    1.50
   5   4   0   14.40    1.50
  -5   4   0   10.40    2.10
  -5   4   0   11.10    1.80
  -5   4   0   11.90    1.10
   5   4   0   11.80    1.60
   5   4   0   11.60    1.70
   6  -4   0   33.40    3.10
   6  -4   0   34.70    4.30
  -6  -4   0   38.10    3.20
  -6  -4   0   38.00    2.80
  -6  -4   0   33.90    3.40
   6  -4   0   31.90    3.30
   6  -4   0   36.80    3.00
  -6  -4   0   30.50    3.00
   6  -4   0   32.90    3.10
  -6  -4   0   41.20    3.00
   6   4   0   35.30    2.90
  -6   4   0   31.10    3.20
   6   4   0   34.40    3.20
  -6   4   0   32.20    3.10
   6   4   0   37.10    2.40
  -6   4   0   34.80    4.20
  -7  -4   0   17.30    2.70
  -7  -4   0   16.80    2.50
   7  -4   0   14.70    2.10
   7  -4   0   18.50    2.60
  -7  -4   0   14.90    2.60
  -7  -4   0   12.20    2.10
   7  -4   0   11.20    2.20
  -7  -4   0   17.30    2.60
  -7  -4   0   12.70    2.30
   7  -4   0   12.50    2.90
  -7   4   0   11.80    2.90
   7   4   0   19.40    2.30
  -7   4   0   14.10    1.70
   7   4   0   16.20    2.20
  -8  -4   0    4.10    1.70
  -8  -4   0   -1.30    1.90
  -8  -4   0    3.90    2.00
   8  -4   0    0.40    2.40
   8  -4   0    1.00    1.70
  -8  -4   0    6.90    2.50
  -8  -4   0    1.40    3.10
   8  -4   0    2.50    2.00
   8  -4   0    4.30    2.20
  -8  -4   0    2.50    2.30
  -8   4   0    3.30    2.10
  -8   4   0    1.20    2.30
   8   4   0    3.60    2.40
  -8   4   0    3.40    1.90
   8   4   0    4.50    3.20
  -8   4   0    1.70    2.70
  -8   4   0    3.00    1.20
   0  -5   0    0.20    0.70
   0  -5   0   -1.80    0.80
   0  -5   0   -0.30    0.90
   0  -5   0    0.90    1.10
   0   5   0   -0.10    1.30
  -1  -5   0 1234.08   35.00
   1  -5   0 1210.58   35.00
  -1  -5   0 1181.68   34.70
   1  -5   0 1279.47   35.50
   1  -5   0 1194.18   34.40
   1  -5   0 1220.68   34.40
  -1  -5   0 1234.88   34.90
   1  -5   0 1255.97   34.30
   1  -5   0 1231.18   34.70
   1   5   0 1228.88   34.90
  -1   5   0 1247.58   34.80
  -1   5   0 1325.77   35.90
  -1   5   0 1190.38   34.30
   2  -5   0  300.17    9.70
  -2  -5   0  312.97    9.50
  -2  -5   0  297.57    8.90
   2  -5   0  308.47    9.40
   2  -5   0  325.57   10.50
   2  -5   0  313.17    9.10
  -2  -5   0  318.47    9.40
  -2  -5   0  302.97    9.30
   2  -5   0  308.57    9.10
  -2  -5   0  312.17    8.90
  -2   5   0  320.07    9.10
  -2   5   0  303.47    9.00
  -2   5   0  308.87    9.40
   2   5   0  300.17    8.90
   2   5   0  316.17    9.50
  -2   5   0  292.07   10.20
   3  -5   0    8.20    1.30
  -3  -5   0    5.10    1.20
  -3  -5   0    5.80    1.10
   3  -5   0    4.60    1.70
  -3  -5   0    5.90    1.10
   3  -5   0    5.90    1.10
  -3  -5   0    8.10    1.10
   3  -5   0    9.10    1.60
  -3  -5   0    6.90    1.60
   3  -5   0    8.10    1.20
   3  -5   0    7.40    1.40
  -3   5   0    5.70    1.20
  -3   5   0    7.00    1.80
   3   5   0    7.10    1.00
   3   5   0    5.80    1.00
  -3   5   0    6.50    1.10
   3   5   0    7.30    1.30
  -3   5   0    6.80    1.20
   4  -5   0  124.59    4.60
  -4  -5   0  125.09    4.50
   4  -5   0  120.59    6.00
  -4  -5   0  123.99    4.70
  -4  -5   0  117.89    4.30
   4  -5   0  123.89    4.40
   4  -5   0  116.29    4.90
  -4  -5   0  123.19    4.40
   4  -5   0  125.19    4.90
  -4  -5   0  127.99    5.00
   4  -5   0  122.49    4.70
  -4   5   0  125.69    4.70
  -4   5   0  121.59    5.80
   4   5   0  121.89    4.40
  -4   5   0  122.39    4.80
   4   5   0  125.39    4.40
  -4   5   0  119.79    4.60
   4   5   0  120.59    4.40
  -5  -5   0   99.19    4.30
   5  -5   0  104.29    4.80
   5  -5   0  104.89    4.40
   5  -5   0  104.69    4.60
  -5  -5   0  112.59    5.10
  -5  -5   0  103.59    4.40
   5  -5   0  100.49    4.60
  -5  -5   0  104.19    4.50
   5  -5   0  110.79    6.10
   5  -5   0  104.39    4.20
   5   5   0  105.19    4.20
  -5   5   0   99.19    4.40
  -5   5   0  105.89    5.90
   5   5   0  102.99    4.10
  -5   5   0  105.89    4.50
  -5   5   0  105.19    4.70
   5   5   0  107.09    4.50
   6  -5   0    5.70    1.70
  -6  -5   0    3.70    1.80
   6  -5   0    4.30    1.80
   6  -5   0    3.90    2.40
  -6  -5   0    1.20    1.90
  -6  -5   0    3.00    1.70
  -6  -5   0    1.00    1.80
  -6  -5   0    3.40    1.20
   6  -5   0    1.70    2.30
   6  -5   0    1.80    1.70
  -6   5   0    0.10    1.60
  -6   5   0    1.80    1.50
   6   5   0    3.10    1.70
   6   5   0    2.60    1.70
  -6   5   0    3.60    2.20
   6   5   0    2.80    1.30
  -7  -5   0   17.60    2.70
  -7  -5   0   21.40    2.70
   7  -5   0   13.80    2.00
  -7  -5   0   17.10    3.10
   7  -5   0   18.90    2.70
  -7  -5   0   20.10    2.50
  -7  -5   0   17.80    2.50
  -7  -5   0   21.00    2.80
   7  -5   0   11.60    2.70
   7  -5   0   14.50    2.50
  -7   5   0   18.90    2.70
  -7   5   0   17.50    1.30
  -7   5   0   13.00    2.70
   7   5   0   17.60    2.40
   7   5   0   17.30    2.30
   8  -5   0    8.60    2.10
  -8  -5   0    4.00    2.20
  -8  -5   0    4.00    1.50
   8  -5   0    5.00    2.40
  -8  -5   0    2.40    2.70
  -8  -5   0    4.30    2.20
   8  -5   0    4.00    2.80
  -8  -5   0    4.00    2.60
  -8  -5   0    1.90    3.10
  -8   5   0    2.00    2.10
  -8   5   0    2.10    2.70
   8   5   0    8.10    2.30
   8   5   0    7.40    2.30
   8   5   0    7.20    2.10
  -8   5   0    3.80    2.10
  -8   5   0    7.30    2.60
   0  -6   0  205.68    7.00
   0  -6   0  213.08    7.40
   0  -6   0  209.38    6.70
   0  -6   0  205.68    6.50
   0   6   0  212.68    7.10
   1  -6   0   36.00    3.30
  -1  -6   0   38.50    2.30
   1  -6   0   38.90    2.70
  -1  -6   0   34.00    2.50
  -1  -6   0   40.20    2.80
   1  -6   0   42.40    1.70
   1  -6   0   36.80    2.20
  -1  -6   0   36.50    2.20
  -1   6   0   42.40    2.30
   1   6   0   34.70    2.70
  -1   6   0   35.20    3.00
   2  -6   0  100.49    3.40
  -2  -6   0   99.29    4.00
  -2  -6   0   99.19    3.70
  -2  -6   0   98.39    3.90
   2  -6   0   96.89    3.80
   2  -6   0  100.99    5.00
   2  -6   0   96.19    3.30
  -2  -6   0   88.79    4.30
   2  -6   0   90.69    5.30
  -2   6   0   99.19    3.80
  -2   6   0  100.79    4.80
  -2   6   0   98.09    3.40
   2   6   0   94.69    4.10
  -2   6   0   95.19    3.40
  -3  -6   0   26.80    1.80
  -3  -6   0   26.40    2.20
  -3  -6   0   26.70    1.80
   3  -6   0   24.40    2.30
  -3  -6   0   27.40    2.40
   3  -6   0   27.90    2.00
   3  -6   0   27.80    2.20
   3  -6   0   26.90    2.40
   3  -6   0   24.30    1.90
  -3   6   0   24.40    2.10
  -3   6   0   26.20    2.30
   3   6   0   23.00    1.70
   3   6   0   22.40    1.60
  -3   6   0   28.30    3.30
   3   6   0   26.40    2.80
  -3   6   0   25.00    2.00
   4  -6   0    4.50    1.30
   4  -6   0    5.80    1.60
   4  -6   0    2.60    1.20
  -4  -6   0    3.70    1.30
   4  -6   0    3.10    1.30
  -4  -6   0    3.70    1.40
  -4  -6   0    5.50    1.70
  -4  -6   0    3.60    1.30
  -4  -6   0    4.00    1.10
   4  -6   0    3.30    2.10
   4   6   0    4.00    1.20
  -4   6   0    4.50    1.60
  -4   6   0    5.40    1.60
   4   6   0    6.00    1.50
  -4   6   0    0.30    3.10
  -4   6   0    2.00    1.40
   4   6   0    4.20    1.20
  -5  -6   0    6.90    1.40
  -5  -6   0    8.80    1.60
   5  -6   0    9.10    2.10
   5  -6   0   12.10    2.00
   5  -6   0    7.10    2.40
  -5  -6   0    6.30    1.80
   5  -6   0    9.10    1.90
   5  -6   0   10.50    1.70
  -5  -6   0    9.50    1.70
  -5   6   0    6.30    1.70
  -5   6   0   13.70    2.00
   5   6   0    9.10    1.70
  -5   6   0    8.10    1.80
   5   6   0    9.80    1.60
   5   6   0   10.60    1.90
  -6  -6   0   37.40    3.40
   6  -6   0   43.30    3.30
   6  -6   0   41.20    3.70
  -6  -6   0   41.40    3.20
   6  -6   0   41.70    3.90
  -6  -6   0   43.00    3.40
   6  -6   0   37.40    4.80
   6  -6   0   41.60    3.00
  -6  -6   0   39.80    3.50
   6   6   0   43.00    3.10
   6   6   0   44.40    2.90
  -6   6   0   39.40    3.30
  -6   6   0   41.10    4.70
  -6   6   0   36.70    3.50
  -7  -6   0    9.10    2.50
   7  -6   0   10.10    2.40
  -7  -6   0    7.80    2.10
  -7  -6   0    5.10    2.10
   7  -6   0    8.40    1.90
  -7  -6   0    7.80    2.20
  -7  -6   0    4.50    2.60
  -7  -6   0    7.30    1.60
   7  -6   0   10.10    2.60
   7  -6   0    5.50    2.70
   7   6   0    9.90    1.70
  -7   6   0    4.60    2.20
   7   6   0    7.80    2.20
  -7   6   0    5.00    2.80
  -7   6   0    6.10    2.20
   7   6   0    6.30    1.90
   8  -6   0   -0.10    2.50
  -8  -6   0   -0.70    2.00
  -8  -6   0    3.10    2.30
   8  -6   0    1.30    2.00
   8  -6   0   -0.60    2.00
  -8  -6   0    1.50    2.10
  -8  -6   0   -1.90    2.50
  -8  -6   0    2.00    1.30
  -8  -6   0    1.10    2.20
   8  -6   0    2.10    2.40
  -8   6   0    2.40    2.70
   8   6   0    0.30    2.10
   8   6   0    0.40    1.40
  -8   6   0   -2.40    3.40
   8   6   0   -0.40    1.80
  -8   6   0    0.00    3.40
  -8   6   0    1.10    2.30
   0  -7   0   -0.70    1.20
   0  -7   0   -0.10    1.70
   0  -7   0   -0.10    1.00
   0  -7   0    0.80    0.80
   0   7   0   -2.90    1.30
  -1  -7   0   74.19    3.30
   1  -7   0   79.49    2.80
   1  -7   0   77.99    3.30
  -1  -7   0   74.79    3.30
   1  -7   0   79.39    4.50
  -1  -7   0   82.89    3.90
   1  -7   0   75.19    3.80
  -1  -7   0   75.59    3.70
  -1   7   0   72.69    4.00
  -1   7   0   75.89    3.30
   1   7   0   75.69    3.80
   2  -7   0  126.99    3.80
   2  -7   0  132.69    6.20
  -2  -7   0  132.69    5.00
  -2  -7   0  129.79    4.90
  -2  -7   0  126.99    5.00
   2  -7   0  132.09    4.30
  -2  -7   0  126.59    4.60
   2  -7   0  128.79    4.80
   2  -7   0  125.49    4.10
   2  -7   0  119.29    5.10
  -2   7   0  124.99    4.70
   2   7   0  131.49    5.10
  -2   7   0  129.29    4.20
  -3  -7   0   21.20    2.30
   3  -7   0   17.30    1.90
  -3  -7   0   18.60    1.50
   3  -7   0   20.30    1.70
   3  -7   0   24.10    2.20
   3  -7   0   18.70    2.00
  -3  -7   0   17.70    2.00
   3  -7   0   16.70    2.80
  -3   7   0   18.30    2.00
  -3   7   0   19.20    2.80
   3   7   0   19.40    1.50
  -3   7   0   19.80    2.30
   3   7   0   18.40    2.00
  -3   7   0   18.40    2.10
  -4  -7   0   94.29    3.70
   4  -7   0   94.49    4.40
  -4  -7   0   87.79    4.10
  -4  -7   0   91.79    4.80
   4  -7   0   99.09    3.80
  -4  -7   0   89.69    3.60
   4  -7   0   94.49    3.90
   4  -7   0   96.19    4.00
   4  -7   0   84.19    5.70
  -4   7   0   88.09    5.70
   4   7   0   92.39    4.20
  -4   7   0   95.29    5.70
  -4   7   0   91.49    4.20
   4   7   0   90.69    3.70
  -4   7   0   77.69    5.60
   4   7   0   91.99    3.50
   5  -7   0   25.80    2.60
  -5  -7   0   23.90    2.00
  -5  -7   0   26.20    3.80
  -5  -7   0   20.30    2.40
   5  -7   0   28.00    2.90
   5  -7   0   21.20    3.30
   5  -7   0   28.60    2.60
   5  -7   0   30.60    3.10
  -5  -7   0   28.00    2.80
   5   7   0   28.80    2.70
   5   7   0   26.10    2.40
  -5   7   0   29.00    2.70
   5   7   0   28.00    2.90
  -5   7   0   27.80    2.50
  -5   7   0   22.60    3.90
   6  -7   0    4.40    2.50
   6  -7   0    6.40    1.80
   6  -7   0    4.40    1.80
  -6  -7   0    5.60    1.80
  -6  -7   0    6.20    2.20
  -6  -7   0    4.00    1.70
   6  -7   0    5.20    2.00
   6  -7   0    3.80    2.30
   6   7   0    5.80    1.70
  -6   7   0    3.70    2.00
   6   7   0    6.40    1.70
  -6   7   0    3.70    1.90
  -6   7   0    2.90    2.70
  -6   7   0    4.10    2.00
  -7  -7   0   22.70    3.00
   7  -7   0   21.40    4.50
   7  -7   0   17.80    3.30
  -7  -7   0   19.80    2.90
   7  -7   0   21.00    2.40
  -7  -7   0   24.20    2.60
  -7  -7   0   19.40    2.60
   7  -7   0   14.90    2.10
  -7   7   0   28.30    3.30
   7   7   0   29.00    2.80
  -7   7   0   15.20    3.20
  -7   7   0   20.70    2.70
   7   7   0   22.60    2.20
  -7   7   0   19.80    2.50
   7   7   0   20.50    2.30
   0  -8   0   17.50    2.30
   0  -8   0   15.90    2.20
   0  -8   0   15.10    1.70
   0  -8   0   19.00    1.90
   0   8   0   13.40    2.10
  -1  -8   0    6.30    1.30
   1  -8   0    5.40    1.00
  -1  -8   0    7.40    1.50
   1  -8   0    5.50    2.10
  -1  -8   0    5.90    1.60
   1  -8   0    5.40    1.40
  -1  -8   0    6.10    1.70
   1   8   0    8.10    2.00
  -1   8   0    6.00    2.10
   2  -8   0   50.49    2.30
  -2  -8   0   46.00    3.20
  -2  -8   0   53.19    2.90
   2  -8   0   47.10    3.00
  -2  -8   0   46.60    3.10
   2  -8   0   47.20    4.50
  -2  -8   0   48.00    3.00
  -2  -8   0   49.20    3.30
   2  -8   0   46.80    1.80
  -2   8   0   49.30    3.00
   2   8   0   52.59    3.70
  -3  -8   0   46.20    3.30
   3  -8   0   49.50    5.20
  -3  -8   0   44.40    3.00
  -3  -8   0   44.50    2.90
   3  -8   0   43.40    2.50
   3  -8   0   45.60    3.20
   3  -8   0   46.30    2.70
   3   8   0   44.00    3.50
  -3   8   0   45.20    3.10
  -3   8   0   42.80    2.50
  -3   8   0   42.00    2.70
   4  -8   0   81.89    4.20
  -4  -8   0   77.89    3.20
   4  -8   0   85.79    6.10
  -4  -8   0   75.39    3.70
  -4  -8   0   71.09    4.10
  -4  -8   0   84.29    5.40
   4  -8   0   79.69    3.60
  -4  -8   0   80.29    4.40
  -4   8   0   80.79    3.70
   4   8   0   79.39    3.20
  -4   8   0   76.49    4.10
  -4   8   0   85.69    3.90
   4   8   0   82.59    4.20
   5  -8   0   11.20    2.90
   5  -8   0   11.30    1.80
  -5  -8   0   12.00    2.00
   5  -8   0   15.70    3.80
  -5  -8   0   11.60    1.60
  -5  -8   0    7.60    2.10
   5  -8   0   10.90    2.90
  -5  -8   0   11.70    1.70
   5  -8   0   11.40    2.00
  -5   8   0   15.40    2.20
  -5   8   0   17.50    2.20
   5   8   0   14.90    1.70
   5   8   0   13.70    1.80
   5   8   0   12.40    2.00
  -6  -8   0    7.90    1.70
   6  -8   0    7.30    2.80
  -6  -8   0    8.90    2.30
   6  -8   0    7.30    1.80
   6  -8   0    5.00    1.60
  -6  -8   0    7.10    2.10
  -6  -8   0    8.60    2.70
   6  -8   0    6.30    2.00
   6  -8   0   11.90    2.60
  -6   8   0    5.20    1.80
  -6   8   0    8.40    2.20
   6   8   0    8.10    1.70
  -6   8   0    5.80    3.50
   6   8   0    9.30    2.00
  -7  -8   0   -0.30    1.60
   7  -8   0    1.30    2.00
   7  -8   0    1.50    2.80
  -7  -8   0   -1.00    1.90
   7  -8   0    1.60    1.70
  -7  -8   0   -0.20    2.70
  -7  -8   0    1.20    1.90
   7  -8   0    2.10    1.60
   7   8   0   -4.10    4.80
  -7   8   0    1.10    2.00
  -7   8   0    1.00    2.10
   7   8   0    0.60    1.70
   7   8   0   -1.00    1.60
  -7   8   0    2.00    1.90
   0  -9   0   -0.40    1.30
   0  -9   0   -1.10    1.70
   0  -9   0    0.00    1.10
   0   9   0   -3.30    1.70
  -1  -9   0  112.79    4.50
   1  -9   0  107.19    3.90
  -1  -9   0  102.69    4.50
   1  -9   0  120.19    6.10
  -1  -9   0  108.89    5.40
   1  -9   0  105.49    4.50
   1   9   0  119.09    7.70
  -2  -9   0   -0.20    1.50
  -2  -9   0    0.10    1.40
  -2  -9   0   -0.20    1.50
   2  -9   0   -0.20    0.70
   2  -9   0    0.80    1.50
  -2  -9   0    1.40    1.40
   2  -9   0    1.00    2.50
   2   9   0    0.10    1.90
  -2   9   0    0.00    1.40
  -3  -9   0    1.40    1.40
   3  -9   0    1.50    1.70
   3  -9   0    0.50    1.00
  -3  -9   0   -0.50    1.40
  -3  -9   0    2.10    1.80
  -3  -9   0    1.60    1.50
   3  -9   0    1.60    1.20
   3  -9   0   -0.60    2.10
  -3   9   0    1.00    1.30
   3   9   0   -0.40    1.80
  -3   9   0    1.80    1.50
  -3   9   0    1.80    1.50
   4  -9   0   64.09    3.40
  -4  -9   0   50.69    3.20
  -4  -9   0   61.29    4.00
  -4  -9   0   61.79    3.60
   4  -9   0   57.79    3.10
   4  -9   0   71.79    5.90
  -4  -9   0   65.79    3.60
   4  -9   0   61.89    3.20
   4  -9   0   63.49    3.90
  -4   9   0   59.89    3.50
   4   9   0   60.99    4.20
  -4   9   0   49.40    4.40
  -4   9   0   58.39    3.30
   5  -9   0   18.80    2.70
  -5  -9   0   14.70    2.10
   5  -9   0   14.70    2.00
   5  -9   0   17.40    3.50
  -5  -9   0   16.30    2.70
   5  -9   0   15.00    2.00
   5  -9   0   16.90    2.10
  -5  -9   0   10.90    2.20
  -5  -9   0   14.50    1.60
  -5   9   0   11.60    2.10
   5   9   0   15.80    2.40
   5   9   0   17.70    1.80
  -5   9   0   13.00    2.00
  -6  -9   0   10.60    1.90
   6  -9   0    9.40    2.60
   6  -9   0   12.10    3.20
   6  -9   0   12.70    2.00
  -6  -9   0   11.10    1.80
  -6  -9   0   10.20    3.50
   6  -9   0   11.50    2.00
  -6  -9   0   14.10    2.60
   6  -9   0    9.60    2.10
   6   9   0    9.20    2.10
   6   9   0   11.60    1.90
  -6   9   0   15.40    2.30
   0 -10   0    1.70    1.50
   0 -10   0    2.90    1.90
   0 -10   0    5.10    1.40
   0  10   0    1.60    2.10
   1 -10   0   20.10    3.60
  -1 -10   0   19.20    2.10
  -1 -10   0   19.90    2.60
  -1 -10   0   23.00    2.40
   1 -10   0   18.40    2.20
   1 -10   0   19.10    1.90
   1  10   0   21.70    2.70
   2 -10   0   95.49    6.00
  -2 -10   0   79.29    4.60
  -2 -10   0   81.49    3.90
   2 -10   0   79.89    4.10
   2 -10   0   78.59    2.80
  -2 -10   0   84.09    4.80
  -2 -10   0   79.49    4.10
   2  10   0   89.29    5.00
  -3 -10   0   75.89    4.20
   3 -10   0   85.69    6.20
  -3 -10   0   77.59    4.30
  -3 -10   0   83.29    4.40
   3 -10   0   81.89    4.30
  -3 -10   0   80.19    4.00
   3  10   0   82.49    4.90
  -3  10   0   73.39    4.10
   4 -10   0   36.80    4.10
   4 -10   0   54.79    5.90
   4 -10   0   47.90    3.10
  -4 -10   0   43.00    3.80
  -4 -10   0   44.20    3.00
   4 -10   0   47.90    5.30
   4 -10   0   39.70    2.70
  -4 -10   0   45.20    3.40
  -4  10   0   48.20    3.10
   4  10   0   49.99    4.20
  -4  10   0   43.50    3.20
  -4  10   0   40.00    3.50
   5 -10   0   23.90    2.80
  -5 -10   0   25.40    3.00
   5 -10   0   28.50    3.20
  -5 -10   0   15.00    2.20
   5 -10   0   18.80    2.10
   5 -10   0   22.50    2.30
   5  10   0   24.20    2.80
  -5  10   0   25.20    2.50
  -5  10   0   16.20    3.60
  -5  10   0   15.10    2.50
   0 -11   0   -1.50    1.40
   0 -11   0    0.00    1.90
   0 -11   0    0.70    1.20
   1 -11   0    8.30    1.80
   1 -11   0    7.10    1.20
  -1 -11   0   10.50    1.80
  -1 -11   0    9.90    2.30
  -1 -11   0    7.00    1.80
   1 -11   0    8.20    2.40
   1  11   0   11.70    2.80
  -2 -11   0   14.60    2.10
   2 -11   0   16.00    3.10
  -2 -11   0   15.80    2.10
  -2 -11   0   17.80    2.40
   2 -11   0   17.00    2.20
  -2 -11   0   14.10    2.10
   2 -11   0   14.70    1.20
   2  11   0   20.00    2.80
  -3 -11   0    1.40    1.60
   3 -11   0    5.60    2.70
  -3 -11   0    5.50    1.80
  -3 -11   0    5.10    1.70
   3 -11   0    6.00    3.30
  -3 -11   0    5.60    2.00
   3  11   0    4.50    2.30
  -3  11   0    4.80    1.80
   4 -11   0   20.30    2.20
  -4 -11   0   19.50    2.60
   4 -11   0   17.80    3.90
  -4 -11   0   22.70    2.60
   4 -11   0   20.50    2.60
   4 -11   0   19.30    2.10
  -4 -11   0   20.30    2.80
  -4 -11   0   15.20    2.20
   4 -11   0   18.10    2.70
  -4  11   0   16.70    2.40
   4  11   0   16.30    2.70
   0 -12   0    0.70    1.90
   0 -12   0   -2.20    2.00
   0 -12   0    0.20    1.30
  -1 -12   0    5.70    1.70
  -1 -12   0    6.90    2.10
  -1 -12   0    5.70    1.70
  -1 -12   0    7.90    1.90
   1 -12   0    6.10    2.50
   1 -12   0    7.70    1.30
   1 -12   0    4.30    2.90
   2 -12   0   10.00    2.90
  -2 -12   0   10.10    2.20
  -2 -12   0   16.20    2.30
   2 -12   0    9.80    1.00
  -2 -12   0   14.60    2.10
   2 -12   0   16.80    2.30
  -2 -12   0   15.00    2.30
   2  12   0   11.90    2.70
  -3 -12   0    3.80    1.70
  -3 -12   0    3.70    1.80
   3 -12   0    3.60    1.90
  -3 -12   0    1.90    1.70
   3 -12   0    5.80    1.60
   3 -12   0    4.10    3.40
  -3 -12   0    1.20    2.00
   3  12   0    3.60    2.50
   9   0  -1   16.80    4.40
   9   0  -1   18.40    4.60
   9   0  -1   19.60    2.30
  -9   0   1   18.10    2.90
  -9   0   1   16.80    2.70
   9   0  -1   18.00    3.10
  -9   0   1   17.70    2.50
  -9   0   1   16.80    2.20
  -9   0   1   15.70    2.80
  -9   0   1   18.50    3.00
   8   0  -1   85.89    3.70
  -8   0   1   86.79    5.40
  -8   0   1   85.29    5.30
  -8   0   1   91.29    4.40
   8   0  -1   87.29    5.00
  -8   0   1   84.59    4.70
   8   0  -1   91.09    4.70
   8   0  -1   91.39    4.40
   8   0  -1   85.69    5.20
  -8   0   1   93.79    5.30
  -7   0   1   32.20    3.60
   7   0  -1   28.90    2.90
  -7   0   1   36.20    3.30
   7   0  -1   40.70    3.80
  -7   0   1   32.90    2.90
  -7   0   1   34.90    3.10
   7   0  -1   32.70    3.30
   7   0  -1   36.40    3.20
  -7   0   1   35.30    2.80
   7   0  -1   34.90    2.40
   6   0  -1   49.00    3.30
  -6   0   1   53.59    2.90
   6   0  -1   52.49    2.90
   6   0  -1   48.20    3.50
  -6   0   1   50.49    3.50
  -6   0   1   47.40    3.20
   6   0  -1   47.20    3.20
  -6   0   1   55.29    3.60
  -6   0   1   49.10    2.90
  -6   0   1   48.80    3.30
   5   0  -1   16.30    1.90
   5   0  -1   15.50    1.80
  -5   0   1   16.20    1.90
   5   0  -1   13.70    1.60
   5   0  -1   11.50    1.60
  -5   0   1   11.30    1.60
  -5   0   1   13.90    1.50
  -5   0   1   10.10    1.60
  -4   0   1   11.50    1.70
   4   0  -1    6.20    1.10
  -4   0   1    4.60    1.40
  -4   0   1    7.00    1.40
  -4   0   1    8.90    1.40
   4   0  -1   10.20    1.40
   4   0  -1    6.20    1.50
   4   0  -1    7.80    1.20
   3   0  -1  345.67   10.20
  -3   0   1  343.07   10.10
  -3   0   1  366.46   10.20
   3   0  -1  348.17   10.20
   3   0  -1  336.07   10.00
   3   0  -1  311.37   10.80
  -3   0   1  334.07   10.00
  -3   0   1  338.67   10.00
   3   0  -1  341.87    9.90
   3   0  -1  327.67    9.70
  -3   0   1  346.57   10.20
   2   0  -1 1701.03   58.59
  -2   0   1 1704.33   58.79
  -1   0   1   -0.40    0.30
  -1   0   1   -0.10    0.40
   1   0  -1   -0.50    0.50
   0   0  -1    0.00    0.40
  -1   0  -1   35.20    1.60
   1   0   1   29.70    2.10
  -1   0  -1   31.10    1.60
   1   0   1   30.00    1.70
  -1   0  -1   32.80    1.70
   1   0   1   32.50    1.80
   1   0   1   34.60    1.60
   1   0   1   35.70    1.50
  -1   0  -1   33.00    1.80
  -1   0  -1   33.10    2.20
   2   0   1  807.92   22.70
   2   0   1  825.92   22.70
  -2   0  -1  808.52   22.70
   2   0   1  811.42   22.80
   2   0   1  776.12   23.10
  -2   0  -1  815.62   23.00
  -2   0  -1  818.42   22.70
  -2   0  -1  766.62   22.70
  -2   0  -1  805.92   23.10
  -3   0  -1   27.00    1.90
  -3   0  -1   31.10    2.60
  -3   0  -1   22.40    2.20
   3   0   1   29.60    1.80
   3   0   1   28.80    2.10
   3   0   1   30.30    1.90
  -3   0  -1   26.60    2.20
   3   0   1   29.30    2.70
  -3   0  -1   28.30    1.80
  -4   0  -1  292.67    9.20
  -4   0  -1  299.87    9.00
  -4   0  -1  281.97    9.20
  -4   0  -1  292.27    9.40
   4   0   1  286.77    9.70
   4   0   1  300.47    9.20
   4   0   1  289.07    9.20
  -4   0  -1  299.07    9.80
  -4   0  -1  287.87    9.10
   4   0   1  305.67    9.10
   5   0   1  657.83   20.00
  -5   0  -1  699.13   20.10
   5   0   1  673.63   20.60
   5   0   1  682.93   20.00
  -5   0  -1  677.13   20.00
  -5   0  -1  674.53   19.80
  -5   0  -1  678.83   19.90
  -5   0  -1  671.03   20.70
   5   0   1  703.43   20.00
  -5   0  -1  678.33   20.30
  -6   0  -1   89.39    4.20
  -6   0  -1   91.89    4.70
  -6   0  -1   87.79    4.00
   6   0   1   88.39    4.10
  -6   0  -1   80.69    6.20
   6   0   1   89.39    4.30
  -6   0  -1   85.89    6.00
   6   0   1   87.79    4.40
  -6   0  -1   89.39    5.10
  -7   0  -1   91.49    5.20
   7   0   1   79.89    4.40
   7   0   1   90.09    5.90
  -7   0  -1   84.09    5.30
  -7   0  -1   74.99    4.20
  -7   0  -1   81.29    4.60
  -7   0  -1   79.29    4.10
   7   0   1   79.29    4.60
  -8   0  -1    0.00    2.00
   8   0   1   -1.50    2.40
  -8   0  -1   -2.10    2.30
  -8   0  -1   -0.40    1.60
  -8   0  -1   -2.20    2.20
   8   0   1   -1.10    2.20
   8   0   1   -2.30    2.00
   8   0   1    3.50    2.90
  -8   0  -1   -3.30    2.00
  -8   0  -1    0.90    3.60
  -9  -1   1   14.10    2.50
   9  -1  -1   17.00    2.00
  -9  -1   1   16.70    2.80
   9  -1  -1   11.50    2.70
  -9  -1   1   17.40    3.00
   9  -1  -1   15.40    3.00
  -9  -1   1    9.50    2.10
   9  -1  -1   13.10    3.20
  -9  -1   1   14.30    2.20
  -9  -1   1   13.40    2.70
   9  -1  -1   14.10    2.50
  -9   1   1   12.70    2.40
  -9   1   1   15.70    2.60
  -9   1   1   14.50    2.10
  -9   1   1   17.30    2.90
   9   1  -1   11.10    2.40
  -9   1   1   17.10    2.50
   9   1  -1   15.30    2.00
   9   1  -1   15.30    2.80
  -9   1   1   13.00    3.00
   8  -1  -1   11.20    1.70
  -8  -1   1   11.20    2.10
   8  -1  -1    8.30    2.00
   8  -1  -1   13.40    2.30
  -8  -1   1   13.00    2.40
   8  -1  -1    7.40    2.30
   8  -1  -1    9.60    2.30
  -8  -1   1   10.00    2.40
  -8  -1   1   12.40    2.50
  -8  -1   1    8.00    2.00
   8   1  -1    9.90    2.30
  -8   1   1   10.40    2.60
   8   1  -1    9.30    2.30
  -8   1   1   11.30    2.40
  -8   1   1   12.80    2.60
  -8   1   1   11.90    1.90
   8   1  -1   10.10    2.30
   8   1  -1   10.80    2.20
   8   1  -1   12.20    1.50
  -8   1   1    8.30    2.30
  -8   1   1   10.30    2.00
  -7  -1   1   18.80    2.40
  -7  -1   1   14.30    2.10
  -7  -1   1   18.40    2.20
   7  -1  -1   19.60    4.20
   7  -1  -1   19.10    2.30
  -7  -1   1   14.60    2.10
  -7  -1   1   20.60    2.50
   7  -1  -1   24.60    2.40
   7  -1  -1   19.90    2.70
   7  -1  -1   19.90    2.60
  -7   1   1   20.00    2.70
   7   1  -1   16.10    2.10
  -7   1   1   19.20    2.70
  -7   1   1   14.60    2.50
   7   1  -1   16.30    2.20
   7   1  -1   14.60    2.00
  -7   1   1   21.70    2.70
  -7   1   1   18.10    1.90
  -6  -1   1   39.20    3.00
  -6  -1   1   33.30    2.70
  -6  -1   1   39.50    2.70
  -6  -1   1   37.00    3.00
  -6  -1   1   39.60    3.10
   6  -1  -1   43.60    2.60
   6  -1  -1   32.70    2.40
   6  -1  -1   35.40    2.90
   6  -1  -1   36.40    3.50
   6  -1  -1   35.60    3.10
  -6  -1   1   36.70    3.10
  -6   1   1   35.20    3.00
  -6   1   1   38.60    3.60
  -6   1   1   39.00    3.00
   6   1  -1   36.50    2.90
  -6   1   1   39.40    2.60
   6   1  -1   40.60    3.10
   6   1  -1   37.70    2.70
  -6   1   1   35.80    3.20
   6   1  -1   36.90    2.90
  -6   1   1   36.50    2.40
   5  -1  -1  173.48    6.30
  -5  -1   1  177.98    5.90
   5  -1  -1  164.58    5.60
  -5  -1   1  177.68    6.30
   5  -1  -1  172.98    6.60
  -5  -1   1  178.08    6.10
   5  -1  -1  172.78    6.10
   5  -1  -1  167.88    6.00
  -5  -1   1  174.58    6.10
   5  -1  -1  176.78    5.80
  -5   1   1  170.08    6.20
  -5   1   1  177.68    5.80
  -5   1   1  175.28    6.10
   5   1  -1  168.98    6.00
   5   1  -1  175.38    6.00
   5   1  -1  176.88    6.10
   5   1  -1  171.18    5.90
  -5   1   1  182.28    6.60
  -4  -1   1 1543.65   43.70
   4  -1  -1 1605.44   43.60
  -4  -1   1 1592.74   43.70
  -4  -1   1 1558.14   43.90
   4  -1  -1 1550.64   43.50
  -4  -1   1 1589.64   43.90
   4  -1  -1 1550.24   44.20
  -4  -1   1 1486.85   43.70
   4  -1  -1 1547.45   43.70
   4  -1  -1 1555.84   43.70
   4  -1  -1 1561.24   43.90
  -4   1   1 1565.74   43.90
  -4   1   1 1587.54   44.20
   4   1  -1 1542.35   43.70
   4   1  -1 1573.74   43.80
  -4   1   1 1606.44   43.60
   4   1  -1 1535.55   43.70
   4   1  -1 1512.95   43.70
  -4   1   1 1552.24   43.70
  -4   1   1 1492.85   43.70
  -3  -1   1 2620.34   89.89
   3  -1  -1 2669.53   91.29
  -3   1   1 2688.33   91.29
   3   1  -1 2537.65   89.29
   1   1  -1  161.68    4.70
  -1   1   1  166.48    4.70
   0  -1   1 5038.50  149.19
   0   1   1 5289.07  149.09
   1  -1   1 1648.44   57.09
  -1  -1  -1 1633.94   56.59
   1   1   1 1689.63   56.49
  -2  -1  -1  444.96   12.80
  -2  -1  -1  447.56   12.70
   2  -1   1  448.76   12.50
   2  -1   1  428.66   12.70
   2  -1   1  450.45   12.70
   2  -1   1  441.06   12.70
  -2  -1  -1  428.36   14.00
   2  -1   1  436.36   13.20
  -2  -1  -1  435.76   12.60
  -2  -1  -1  452.25   12.70
   2   1   1  454.45   12.70
   2   1   1  420.16   12.90
   2   1   1  435.66   12.60
  -2   1  -1  438.96   12.50
   2   1   1  424.66   12.60
  -2   1  -1  421.76   12.70
  -2   1  -1  441.56   12.70
   2   1   1  439.86   12.60
  -2   1  -1  425.66   12.70
  -2   1  -1  439.06   13.20
  -2   1  -1  439.56   12.60
  -3  -1  -1   25.90    1.90
   3  -1   1   25.80    2.70
  -3  -1  -1   23.00    2.10
   3  -1   1   22.00    1.60
  -3  -1  -1   22.80    2.20
  -3  -1  -1   23.10    1.90
   3  -1   1   25.10    1.80
   3  -1   1   21.30    2.00
  -3   1  -1   23.00    1.80
   3   1   1   24.70    1.90
  -3   1  -1   27.60    1.90
   3   1   1   21.80    2.00
   3   1   1   23.90    1.90
  -3   1  -1   24.00    2.60
  -3   1  -1   28.60    2.20
  -3   1  -1   21.90    2.20
  -3   1  -1   23.90    2.20
   4  -1   1  186.78    6.20
   4  -1   1  178.68    6.20
  -4  -1  -1  186.88    6.40
  -4  -1  -1  185.68    6.20
   4  -1   1  183.48    6.30
  -4  -1  -1  185.28    6.80
  -4  -1  -1  183.08    6.30
   4  -1   1  187.78    7.00
  -4  -1  -1  182.28    6.20
   4   1   1  181.48    6.70
  -4   1  -1  190.58    7.10
   4   1   1  183.08    6.30
   4   1   1  193.28    6.20
   4   1   1  180.58    6.20
  -4   1  -1  187.38    6.40
  -4   1  -1  190.48    6.50
  -4   1  -1  184.78    6.20
  -4   1  -1  186.58    6.40
  -4   1  -1  187.88    5.90
  -5  -1  -1   97.99    4.60
  -5  -1  -1   99.49    4.40
  -5  -1  -1   94.39    4.20
   5  -1   1   98.19    5.10
  -5  -1  -1  105.09    4.20
   5  -1   1  102.89    4.10
   5  -1   1  100.89    4.30
  -5  -1  -1  105.99    4.90
  -5  -1  -1   99.79    4.40
   5  -1   1   96.99    4.50
   5   1   1   98.39    4.90
   5   1   1  103.29    4.50
   5   1   1  101.69    4.30
   5   1   1  103.59    4.10
  -5   1  -1   98.39    4.40
  -5   1  -1  103.39    4.20
  -5   1  -1   98.39    5.10
  -5   1  -1   93.99    4.40
  -5   1  -1  100.09    4.50
  -5   1  -1   99.49    3.90
   6  -1   1    7.10    1.90
  -6  -1  -1   10.80    1.90
  -6  -1  -1   11.00    2.10
  -6  -1  -1    6.70    2.00
   6  -1   1    9.80    1.80
  -6  -1  -1   16.00    2.40
  -6  -1  -1    7.90    1.70
   6  -1   1   13.10    2.80
  -6  -1  -1    9.60    1.80
  -6   1  -1    8.40    1.90
   6   1   1    4.20    1.60
  -6   1  -1    9.50    1.60
  -6   1  -1    8.30    2.20
  -6   1  -1    8.80    2.10
  -6   1  -1   10.50    2.40
  -6   1  -1    7.90    2.10
  -7  -1  -1    0.80    2.10
   7  -1   1    3.50    2.30
   7  -1   1    1.30    2.00
   7  -1   1    1.00    1.80
  -7  -1  -1    0.30    1.60
  -7  -1  -1   -1.10    1.60
  -7  -1  -1   -1.50    2.20
   7  -1   1   -0.50    1.80
  -7  -1  -1    0.70    1.90
   7   1   1   -1.60    1.50
  -7   1  -1   -1.10    2.00
  -7   1  -1   -0.60    1.40
   7   1   1    2.30    1.80
  -7   1  -1    0.90    1.80
  -7   1  -1   -4.10    2.10
  -7   1  -1    0.00    2.00
   8  -1   1    5.60    2.40
  -8  -1  -1    3.60    1.90
   8  -1   1    6.80    2.30
  -8  -1  -1    6.00    2.80
  -8  -1  -1    3.80    1.90
   8  -1   1    3.50    2.90
  -8  -1  -1    6.40    2.20
  -8  -1  -1    3.20    2.10
   8  -1   1    2.80    2.80
  -8  -1  -1    5.50    2.70
  -8   1  -1    3.50    2.40
  -8   1  -1    4.10    2.50
   8   1   1    5.50    3.90
  -8   1  -1    3.10    2.00
   8   1   1    2.10    1.70
  -8   1  -1    3.00    1.70
   8   1   1    5.30    2.20
  -8   1  -1    6.50    2.60
  -8   1  -1    5.80    2.60
   9  -2  -1    3.50    2.30
   9  -2  -1    6.60    1.60
  -9  -2   1    5.20    2.20
  -9  -2   1    2.70    2.10
  -9  -2   1    4.60    2.10
   9  -2  -1   10.40    2.70
  -9  -2   1    7.20    2.30
  -9  -2   1    6.10    2.80
   9  -2  -1    3.10    2.10
  -9  -2   1    4.50    2.20
  -9   2   1    8.40    2.30
   9   2  -1    6.40    2.40
  -9   2   1    8.30    2.70
  -9   2   1    3.70    2.50
   9   2  -1    7.60    2.00
  -9   2   1    4.80    1.60
  -9   2   1    5.80    2.30
   9   2  -1    7.60    1.40
   9   2  -1    5.80    2.20
  -9   2   1    6.70    2.60
  -8  -2   1   12.00    2.40
   8  -2  -1   11.20    3.20
  -8  -2   1   12.00    2.10
   8  -2  -1   13.00    2.10
  -8  -2   1    8.40    2.10
   8  -2  -1   12.70    2.50
   8  -2  -1   11.60    2.30
   8  -2  -1    9.60    2.40
  -8  -2   1   11.00    2.50
  -8  -2   1   15.80    2.70
  -8  -2   1   14.00    2.20
  -8   2   1   11.20    2.50
  -8   2   1   14.70    2.90
  -8   2   1   13.10    1.80
  -8   2   1   13.10    2.10
  -8   2   1   13.00    2.60
  -8   2   1   11.00    2.50
   8   2  -1   17.40    2.40
   8   2  -1    8.90    2.20
   8   2  -1    9.10    2.10
  -7  -2   1   11.30    2.00
  -7  -2   1   12.10    2.30
   7  -2  -1   12.70    2.50
   7  -2  -1   16.50    2.00
   7  -2  -1   13.10    1.80
  -7  -2   1   13.90    2.90
  -7  -2   1   12.80    2.20
  -7  -2   1   17.30    2.10
   7  -2  -1    8.90    1.80
   7  -2  -1   10.80    2.00
   7   2  -1   16.50    2.40
  -7   2   1   11.10    2.00
  -7   2   1   12.30    3.10
   7   2  -1   17.00    2.20
  -7   2   1   10.90    2.20
  -7   2   1   12.50    1.60
  -7   2   1   13.10    2.40
  -6  -2   1   51.19    3.00
   6  -2  -1   49.10    3.20
  -6  -2   1   48.10    3.50
   6  -2  -1   49.70    3.40
   6  -2  -1   42.30    2.80
   6  -2  -1   52.19    2.90
  -6  -2   1   49.10    3.10
   6  -2  -1   49.70    4.00
  -6  -2   1   50.99    3.10
  -6  -2   1   48.50    3.20
  -6  -2   1   52.79    3.50
   6   2  -1   51.09    3.00
  -6   2   1   48.50    2.60
   6   2  -1   50.09    3.20
  -6   2   1   47.70    3.40
   6   2  -1   47.40    3.10
  -6   2   1   46.60    3.50
  -6   2   1   44.80    4.00
  -6   2   1   52.99    3.40
  -6   2   1   48.50    2.90
   6   2  -1   43.20    3.20
   5  -2  -1  438.66   13.60
   5  -2  -1  448.86   13.80
   5  -2  -1  455.95   14.60
  -5  -2   1  458.75   13.70
  -5  -2   1  468.65   13.80
  -5  -2   1  470.45   13.80
   5  -2  -1  462.75   14.10
  -5  -2   1  470.55   14.10
   5  -2  -1  481.15   13.60
   5  -2  -1  475.65   13.90
   5   2  -1  440.76   13.70
  -5   2   1  452.65   14.00
   5   2  -1  458.15   13.70
   5   2  -1  448.76   13.70
   5   2  -1  453.65   13.60
  -5   2   1  474.35   14.60
  -5   2   1  460.05   13.80
  -5   2   1  469.55   13.60
  -4  -2   1 1618.54   45.40
   4  -2  -1 1658.33   45.30
  -4  -2   1 1573.64   45.40
  -4  -2   1 1637.14   45.30
   4  -2  -1 1595.54   45.70
   4  -2  -1 1631.14   45.50
   4  -2  -1 1570.64   45.40
  -4  -2   1 1603.24   45.70
  -4  -2   1 1685.93   45.50
   4  -2  -1 1600.14   46.10
   4  -2  -1 1627.44   45.50
  -4   2   1 1599.74   45.40
  -4   2   1 1638.14   45.70
  -4   2   1 1588.04   45.40
   4   2  -1 1568.74   45.40
  -4   2   1 1690.23   45.40
   4   2  -1 1604.74   45.40
  -4   2   1 1633.44   46.20
  -3  -2   1  281.77    8.40
   3  -2  -1  286.37    8.80
   3  -2  -1  276.57    8.70
   3  -2  -1  285.87    8.60
  -3  -2   1  292.77    8.20
  -3  -2   1  294.67    8.50
  -3  -2   1  279.47    8.60
  -3  -2   1  274.27    8.40
   3  -2  -1  291.07    8.30
   3  -2  -1  283.37    8.50
   3  -2  -1  286.37    9.20
  -3   2   1  275.47    8.50
  -3   2   1  275.47    8.50
  -3   2   1  288.07    9.20
   3   2  -1  276.97    8.40
   3   2  -1  288.97    8.50
  -3   2   1  291.97    8.70
   3   2  -1  282.27    8.00
   3   2  -1  268.97    8.10
  -3   2   1  296.07    8.30
  -2  -2   1 1450.95   52.79
   2  -2  -1 1567.34   55.29
   2   2  -1 1576.24   53.39
  -2   2   1 1554.64   55.39
  -1  -2   1  484.35   14.20
   1  -2  -1  495.75   14.30
  -1  -2   1  507.45   14.10
  -1  -2   1  517.15   14.10
   1  -2  -1  537.75   14.10
  -1  -2   1  461.35   14.10
   1  -2  -1  500.15   14.10
   1  -2  -1  464.75   13.90
   1  -2  -1  529.75   14.40
   1  -2  -1  502.35   14.10
   1   2  -1  514.15   14.10
  -1   2   1  494.05   14.30
  -1   2   1  498.55   14.10
   1   2  -1  472.65   14.10
  -1   2   1  541.85   14.40
  -1   2   1  508.75   14.10
   1   2  -1  500.55   14.10
  -1   2   1  494.15   14.10
   0  -2  -1 1265.57   41.30
   0  -2   1 1275.27   41.90
   0   2   1 1350.76   41.70
   0   2  -1 1204.18   41.80
   1  -2   1   12.20    1.10
  -1  -2  -1   13.00    1.20
  -1  -2  -1   10.50    1.10
   1  -2   1   14.20    1.10
   1  -2   1   11.20    0.80
  -1  -2  -1   12.20    1.20
  -1  -2  -1   10.30    1.20
   1  -2   1    9.60    1.30
   1  -2   1   13.10    1.10
  -1   2  -1   11.30    1.10
  -1   2  -1   10.20    0.80
  -1   2  -1   10.50    1.10
   1   2   1   12.10    1.20
   1   2   1   14.60    1.20
   1   2   1   11.80    1.20
   1   2   1   10.80    1.10
  -1   2  -1   13.20    1.10
  -2  -2  -1  106.49    3.80
   2  -2   1  118.99    3.80
  -2  -2  -1  113.19    3.90
   2  -2   1  118.59    3.40
  -2  -2  -1  111.99    3.80
   2  -2   1  116.29    3.90
  -2  -2  -1  108.89    4.20
  -2  -2  -1  114.99    3.80
   2  -2   1  109.89    4.60
  -2   2  -1  112.29    3.90
   2   2   1  115.99    3.80
   2   2   1  109.79    3.80
   2   2   1  110.49    3.80
   2   2   1  112.09    3.90
  -2   2  -1  109.49    4.60
  -2   2  -1  107.19    3.40
  -2   2  -1  109.29    3.80
  -2   2  -1  111.69    3.90
  -3  -2  -1    6.00    1.20
   3  -2   1    9.10    1.80
   3  -2   1    4.50    1.20
  -3  -2  -1    6.40    1.20
  -3  -2  -1    5.00    1.30
  -3  -2  -1    4.00    1.10
   3  -2   1    5.50    1.10
  -3   2  -1    6.60    0.80
  -3   2  -1    5.20    1.20
  -3   2  -1    4.90    1.30
   3   2   1    5.30    1.10
   3   2   1    4.70    1.20
  -3   2  -1    5.10    1.50
  -3   2  -1    7.70    1.40
  -4  -2  -1  331.87   10.10
   4  -2   1  317.97   10.90
   4  -2   1  322.07   10.10
   4  -2   1  318.57   10.10
  -4  -2  -1  322.27   10.10
  -4  -2  -1  330.87   10.00
  -4  -2  -1  333.17   10.10
  -4  -2  -1  326.17   10.40
   4  -2   1  326.17   10.00
   4   2   1  311.77   10.30
   4   2   1  334.37   10.00
  -4   2  -1  333.77   10.10
   4   2   1  329.37   10.00
  -4   2  -1  330.57   10.10
  -4   2  -1  324.07   10.90
  -4   2  -1  330.97   10.20
   4   2   1  317.37   10.00
  -4   2  -1  321.27    9.60
   5  -2   1  225.08    7.40
  -5  -2  -1  221.48    7.50
  -5  -2  -1  232.28    7.60
   5  -2   1  214.78    7.50
  -5  -2  -1  226.18    7.50
   5  -2   1  216.88    8.40
   5  -2   1  213.38    7.50
  -5  -2  -1  223.68    8.00
  -5  -2  -1  221.38    7.40
  -5   2  -1  215.48    7.40
  -5   2  -1  214.68    6.90
   5   2   1  222.48    7.40
   5   2   1  214.88    7.40
   5   2   1  216.28    7.90
  -5   2  -1  217.98    7.60
  -5   2  -1  213.28    8.50
  -5   2  -1  222.08    7.60
   5   2   1  221.98    7.40
  -5   2  -1  231.18    7.60
  -6  -2  -1   59.89    3.40
   6  -2   1   55.49    3.80
   6  -2   1   56.89    5.00
   6  -2   1   53.09    3.30
  -6  -2  -1   53.19    4.10
  -6  -2  -1   54.79    3.50
   6  -2   1   49.90    3.60
  -6  -2  -1   56.19    3.90
  -6  -2  -1   52.89    3.60
  -6   2  -1   57.69    3.80
  -6   2  -1   55.09    3.90
   6   2   1   56.09    3.50
   6   2   1   52.19    3.20
  -6   2  -1   60.19    4.70
  -6   2  -1   53.79    2.80
  -6   2  -1   51.29    3.60
  -6   2  -1   58.09    3.40
   7  -2   1   48.00    3.50
  -7  -2  -1   45.20    3.80
   7  -2   1   45.10    5.20
  -7  -2  -1   48.70    4.20
   7  -2   1   51.19    4.00
   7  -2   1   51.39    3.70
  -7  -2  -1   58.39    4.50
  -7  -2  -1   49.70    3.50
  -7   2  -1   49.60    3.00
  -7   2  -1   48.00    3.90
   7   2   1   61.59    5.30
  -7   2  -1   53.49    4.60
   7   2   1   60.09    5.40
  -7   2  -1   47.10    4.80
   8  -2   1   -0.80    2.60
  -8  -2  -1    1.60    2.30
   8  -2   1   -0.30    2.30
   8  -2   1    1.10    2.00
  -8  -2  -1   -1.00    2.00
  -8  -2  -1    1.30    1.90
  -8  -2  -1    0.70    1.80
  -8  -2  -1    1.90    2.00
   8  -2   1   -0.30    2.20
  -8  -2  -1   -0.50    2.60
  -8   2  -1   -3.90    4.30
   8   2   1    0.00    2.10
  -8   2  -1    2.70    2.30
   8   2   1   -0.10    1.70
  -8   2  -1    1.40    1.40
  -8   2  -1    1.90    2.10
   8   2   1    0.70    1.80
  -8   2  -1    1.50    2.30
   8   2   1    7.20    4.40
  -9  -3   1    7.50    2.60
  -9  -3   1    2.70    2.20
   9  -3  -1    6.60    2.30
  -9  -3   1    9.40    2.90
   9  -3  -1    5.00    2.40
   9  -3  -1    3.20    3.60
  -9  -3   1    6.20    2.30
  -9  -3   1    8.20    2.70
  -9   3   1    5.40    2.30
  -9   3   1   10.50    2.20
  -9   3   1    3.80    2.00
  -9   3   1    4.30    2.50
  -9   3   1    7.20    1.60
  -9   3   1    6.50    2.50
   9   3  -1    8.30    2.10
   9   3  -1    5.10    2.30
   9   3  -1    6.00    2.30
  -8  -3   1   33.50    3.40
  -8  -3   1   39.10    3.50
  -8  -3   1   31.70    4.00
  -8  -3   1   38.50    3.40
   8  -3  -1   34.00    3.00
   8  -3  -1   30.90    4.70
   8  -3  -1   34.70    3.50
  -8  -3   1   38.90    3.30
   8  -3  -1   38.90    3.50
   8  -3  -1   36.90    3.10
  -8  -3   1   31.60    3.50
  -8   3   1   31.60    2.50
  -8   3   1   35.20    3.30
   8   3  -1   36.60    3.50
  -8   3   1   36.60    3.80
   8   3  -1   33.70    3.80
   8   3  -1   34.00    1.90
  -8   3   1   33.50    3.80
  -8   3   1   37.90    3.20
  -8   3   1   35.70    4.80
  -7  -3   1   -0.30    2.00
   7  -3  -1   -0.40    1.30
  -7  -3   1   -0.90    1.50
  -7  -3   1   -0.90    1.70
   7  -3  -1   -1.30    1.60
  -7  -3   1   -1.00    1.50
   7  -3  -1    0.30    1.70
  -7  -3   1    0.10    1.80
  -7  -3   1   -0.40    1.30
   7  -3  -1    0.10    1.50
   7  -3  -1   -2.80    2.50
   7   3  -1   -1.20    1.50
   7   3  -1    0.10    0.80
  -7   3   1    0.10    1.60
  -7   3   1   -2.90    2.60
  -7   3   1   -2.30    2.00
  -7   3   1    0.70    1.90
  -7   3   1    1.80    1.80
   7   3  -1    2.40    1.70
  -7   3   1    0.80    1.10
   6  -3  -1  214.58    8.50
  -6  -3   1  211.88    7.40
   6  -3  -1  210.78    7.20
  -6  -3   1  208.48    7.30
  -6  -3   1  212.98    7.50
  -6  -3   1  214.08    8.90
  -6  -3   1  213.48    7.30
   6  -3  -1  220.98    7.90
  -6  -3   1  220.88    7.10
   6  -3  -1  216.78    7.50
   6  -3  -1  218.18    7.10
   6  -3  -1  199.48    7.30
  -6   3   1  221.08    7.60
  -6   3   1  203.48    8.00
   6   3  -1  223.08    7.50
  -6   3   1  215.98    7.50
   6   3  -1  197.58    6.50
  -6   3   1  210.78    8.40
   6   3  -1  212.78    7.20
  -6   3   1  216.88    6.70
  -6   3   1  211.98    7.10
  -5  -3   1   63.79    3.30
   5  -3  -1   58.19    3.20
   5  -3  -1   61.89    4.10
   5  -3  -1   55.69    3.00
  -5  -3   1   62.89    2.70
   5  -3  -1   61.69    3.20
   5  -3  -1   63.59    2.80
   5  -3  -1   62.89    3.50
  -5  -3   1   60.89    3.50
  -5  -3   1   59.09    3.10
  -5  -3   1   64.79    3.00
   5   3  -1   59.49    2.70
  -5   3   1   61.49    2.90
  -5   3   1   55.09    3.90
  -5   3   1   63.89    3.20
   5   3  -1   62.59    3.10
   5   3  -1   58.09    2.70
  -5   3   1   60.89    3.40
   5   3  -1   58.19    3.00
   4  -3  -1  656.53   19.60
  -4  -3   1  656.93   19.20
  -4  -3   1  675.23   18.90
  -4  -3   1  693.03   19.40
   4  -3  -1  666.33   19.30
   4  -3  -1  664.93   19.30
   4  -3  -1  660.03   19.40
   4  -3  -1  676.93   20.30
   4  -3  -1  697.63   19.10
   4   3  -1  646.64   19.20
  -4   3   1  692.43   19.20
  -4   3   1  649.74   19.30
  -4   3   1  653.53   19.30
   4   3  -1  647.14   18.80
  -4   3   1  681.33   20.20
  -4   3   1  672.33   19.60
   4   3  -1  677.73   19.20
  -3  -3   1   84.89    3.10
   3  -3  -1   80.09    3.30
   3  -3  -1   81.69    3.20
   3  -3  -1   82.59    3.50
   3  -3  -1   82.59    4.20
  -3  -3   1   80.09    3.10
  -3  -3   1   83.39    3.20
   3  -3  -1   83.69    3.30
   3  -3  -1   85.99    2.90
   3   3  -1   85.29    3.10
  -3   3   1   79.89    3.20
   3   3  -1   84.29    2.80
   3   3  -1   84.89    3.10
  -3   3   1   83.89    2.60
  -3   3   1   84.99    4.10
  -3   3   1   79.29    3.10
  -3   3   1   84.49    3.40
  -2  -3   1  124.89    3.90
   2  -3  -1  125.89    4.30
   2  -3  -1  127.19    4.90
   2  -3  -1  124.19    3.60
  -2  -3   1  121.99    3.80
   2  -3  -1  123.99    4.30
   2  -3  -1  121.59    4.00
   2  -3  -1  125.89    4.00
   2  -3  -1  120.19    3.70
  -2  -3   1  119.69    3.90
   2   3  -1  120.79    3.80
  -2   3   1  120.69    3.60
  -2   3   1  121.89    3.90
  -2   3   1  119.49    4.20
  -2   3   1  122.79    4.30
  -2   3   1  123.39    3.90
   2   3  -1  115.09    4.10
   2   3  -1  123.19    3.80
  -1  -3   1  909.71   26.90
   1  -3  -1  989.10   26.70
  -1  -3   1  986.30   26.60
   1  -3  -1  954.60   26.70
   1  -3  -1  983.80   27.10
  -1  -3   1  936.51   26.90
   1  -3  -1  996.90   27.10
  -1   3   1  990.00   27.10
  -1   3   1  968.70   27.10
   1   3  -1  911.11   26.90
  -1   3   1  912.91   26.70
   0  -3  -1 4266.47  123.19
   0  -3   1 4320.27  123.39
   0   3  -1 4159.78  123.49
   0   3   1 4088.29  124.59
   1  -3   1  136.69    5.00
  -1  -3  -1  127.69    4.00
   1  -3   1  131.09    4.10
   1  -3   1  138.29    4.40
   1  -3   1  135.29    3.80
   1  -3   1  121.99    4.00
  -1  -3  -1  136.89    4.40
  -1  -3  -1  122.99    4.10
  -1  -3  -1  129.79    4.00
  -1   3  -1  131.49    4.10
  -1   3  -1  135.99    4.10
  -1   3  -1  129.49    4.10
   1   3   1  129.59    4.40
   1   3   1  135.39    4.00
   1   3   1  130.09    4.30
  -1   3  -1  125.19    4.80
   1   3   1  123.29    4.00
   1   3   1  129.19    4.00
  -2  -3  -1   45.40    2.40
   2  -3   1   43.30    2.10
   2  -3   1   40.90    2.20
  -2  -3  -1   43.10    2.10
  -2  -3  -1   40.40    2.00
   2  -3   1   44.80    1.50
  -2  -3  -1   42.30    2.10
   2  -3   1   41.60    2.20
   2  -3   1   40.80    3.10
   2   3   1   40.80    2.00
  -2   3  -1   42.60    2.10
  -2   3  -1   40.00    2.20
  -2   3  -1   42.00    1.40
   2   3   1   41.90    2.00
  -2   3  -1   40.20    2.20
   2   3   1   38.90    2.00
   2   3   1   44.20    2.30
  -2   3  -1   42.40    3.00
   3  -3   1   26.80    3.00
  -3  -3  -1   31.20    2.40
  -3  -3  -1   26.00    2.20
  -3  -3  -1   23.60    2.00
   3  -3   1   27.50    1.90
  -3  -3  -1   25.80    2.00
  -3  -3  -1   24.10    2.10
   3  -3   1   24.60    2.00
   3   3   1   25.50    1.90
  -3   3  -1   23.90    2.00
  -3   3  -1   23.80    2.80
   3   3   1   24.70    1.90
  -3   3  -1   25.10    2.20
  -3   3  -1   26.30    2.20
  -3   3  -1   25.90    1.20
  -4  -3  -1  263.07    8.40
  -4  -3  -1  271.27    8.40
   4  -3   1  263.67    9.40
   4  -3   1  271.27    8.40
  -4  -3  -1  268.87    8.40
   4  -3   1  261.27    8.50
  -4  -3  -1  260.87    8.70
  -4  -3  -1  271.77    8.60
   4  -3   1  270.57    8.50
  -4   3  -1  260.77    7.80
  -4   3  -1  263.87    8.60
   4   3   1  258.87    8.40
   4   3   1  266.57    8.30
  -4   3  -1  260.27    8.50
  -4   3  -1  272.47    9.50
   4   3   1  262.17    8.40
  -4   3  -1  270.27    8.50
   5  -3   1  107.89    5.70
  -5  -3  -1  105.69    4.80
  -5  -3  -1  106.59    4.60
  -5  -3  -1  108.29    4.60
   5  -3   1  106.29    4.30
   5  -3   1   96.09    4.40
  -5  -3  -1  103.39    4.40
  -5  -3  -1  110.69    4.40
   5  -3   1  105.79    4.70
  -5   3  -1  101.39    3.60
   5   3   1  103.59    4.40
  -5   3  -1  104.69    4.60
  -5   3  -1   99.49    4.60
  -5   3  -1  108.29    5.70
   5   3   1  103.19    4.50
   6  -3   1    4.70    2.30
   6  -3   1    6.20    1.80
  -6  -3  -1    8.00    1.80
  -6  -3  -1    5.40    1.80
   6  -3   1    1.30    1.50
  -6  -3  -1    6.90    1.90
  -6  -3  -1    4.80    1.70
  -6  -3  -1    4.30    1.70
  -6   3  -1    5.60    1.70
  -6   3  -1    6.70    1.20
  -6   3  -1    4.90    2.00
  -6   3  -1    6.30    2.40
   6   3   1    3.60    1.60
   6   3   1    4.90    2.00
  -6   3  -1    9.40    2.20
   6   3   1    5.80    1.70
   7  -3   1    4.60    2.40
   7  -3   1    7.30    2.10
  -7  -3  -1    9.70    2.30
   7  -3   1    7.40    2.10
  -7  -3  -1    7.20    2.20
  -7  -3  -1    8.90    2.40
  -7  -3  -1    7.40    2.10
   7  -3   1    8.90    2.30
  -7  -3  -1    8.40    2.10
  -7   3  -1    6.40    2.60
   7   3   1   13.60    2.20
   7   3   1    9.40    2.30
  -7   3  -1    7.90    2.30
  -7   3  -1    8.30    1.40
   7   3   1    5.90    1.90
  -7   3  -1   10.20    2.50
  -8  -3  -1   34.40    5.30
  -8  -3  -1   37.60    4.90
   8  -3   1   39.00    3.90
  -8  -3  -1   37.00    4.10
  -8  -3  -1   24.30    3.50
   8  -3   1   25.80    2.90
   8  -3   1   32.60    3.50
  -8  -3  -1   31.30    3.20
  -8   3  -1   26.60    3.20
   8   3   1   33.00    3.40
  -8   3  -1   34.60    3.80
  -8   3  -1   28.50    3.80
  -8   3  -1   29.20    3.90
   8   3   1   24.10    2.70
  -8   3  -1   29.00    2.60
   8   3   1   35.00    3.50
   9  -4  -1   -1.80    2.60
   9  -4  -1    0.90    1.70
  -9  -4   1    0.80    2.00
  -9  -4   1   -0.50    2.60
   9  -4  -1    1.10    2.20
  -9  -4   1    0.60    3.10
   9  -4  -1    2.70    2.50
  -9  -4   1    2.10    2.10
  -9  -4   1    3.40    2.10
  -9   4   1    3.20    2.00
   9   4  -1   -0.30    1.90
  -9   4   1   -1.50    2.00
   9   4  -1    4.60    2.20
  -9   4   1   -0.40    1.20
  -9   4   1    0.30    2.00
   8  -4  -1   10.30    2.10
   8  -4  -1   14.00    3.00
   8  -4  -1   11.30    2.30
  -8  -4   1   13.40    2.70
  -8  -4   1    8.10    4.70
   8  -4  -1   13.10    2.60
  -8  -4   1   18.40    2.60
  -8  -4   1    8.10    2.10
  -8  -4   1    7.00    2.60
   8   4  -1   11.10    2.50
  -8   4   1   13.50    3.10
  -8   4   1   15.20    2.90
  -8   4   1   15.80    1.60
  -8   4   1   17.20    2.80
   8   4  -1   12.70    2.20
  -8   4   1   14.20    2.30
  -7  -4   1   19.90    2.20
  -7  -4   1   25.40    2.60
   7  -4  -1   21.00    2.60
   7  -4  -1   24.00    2.60
  -7  -4   1   26.50    2.30
   7  -4  -1   34.70    3.90
  -7  -4   1   23.60    2.60
  -7  -4   1   23.80    2.70
   7  -4  -1   28.50    4.40
   7  -4  -1   25.50    2.80
   7  -4  -1   22.90    4.10
  -7  -4   1   25.60    3.10
  -7   4   1   22.00    2.70
  -7   4   1   25.30    3.30
  -7   4   1   22.80    2.70
   7   4  -1   22.40    2.30
   7   4  -1   26.90    1.80
  -7   4   1   22.90    1.80
  -6  -4   1   40.10    4.00
   6  -4  -1   36.30    2.60
   6  -4  -1   38.10    3.60
  -6  -4   1   36.30    2.20
   6  -4  -1   34.80    2.90
  -6  -4   1   37.50    3.40
  -6  -4   1   35.90    4.00
   6  -4  -1   32.40    3.20
   6  -4  -1   37.80    4.40
  -6  -4   1   38.60    3.90
  -6  -4   1   37.80    3.30
   6  -4  -1   41.70    3.60
  -6   4   1   35.80    3.20
   6   4  -1   39.10    2.00
   6   4  -1   37.50    2.90
  -6   4   1   37.80    3.30
  -6   4   1   37.20    3.20
   6   4  -1   39.60    2.90
  -6   4   1   38.00    4.00
  -5  -4   1   92.69    3.80
   5  -4  -1   79.89    4.00
  -5  -4   1   84.89    3.60
   5  -4  -1   90.19    5.10
   5  -4  -1   83.49    3.40
   5  -4  -1   80.69    3.80
   5  -4  -1   78.69    3.70
   5  -4  -1   80.09    3.80
  -5  -4   1   81.19    2.90
  -5  -4   1   84.69    3.90
  -5  -4   1   85.09    3.70
   5   4  -1   85.79    3.60
   5   4  -1   79.39    3.00
  -5   4   1   79.39    3.90
  -5   4   1   76.49    2.80
   5   4  -1   79.79    3.60
  -5   4   1   81.39    3.70
  -5   4   1   85.79    4.90
   4  -4  -1  135.89    4.80
   4  -4  -1  136.29    5.10
   4  -4  -1  135.39    5.00
  -4  -4   1  136.79    4.60
   4  -4  -1  130.19    5.90
   4  -4  -1  134.59    4.50
   4  -4  -1  132.49    4.80
  -4  -4   1  137.29    4.90
  -4   4   1  131.19    4.70
  -4   4   1  137.39    5.00
   4   4  -1  132.19    4.30
   4   4  -1  131.49    4.60
  -4   4   1  130.59    4.00
  -4   4   1  136.79    5.90
   4   4  -1  133.19    4.60
  -3  -4   1  215.38    6.60
   3  -4  -1  206.98    7.00
   3  -4  -1  226.18    7.90
   3  -4  -1  209.68    7.00
  -3  -4   1  208.98    6.50
   3  -4  -1  217.18    6.70
  -3  -4   1  218.28    6.80
   3  -4  -1  220.48    6.70
   3  -4  -1  216.88    6.50
  -3   4   1  209.68    6.70
   3   4  -1  212.48    6.50
  -3   4   1  222.28    6.70
  -3   4   1  217.98    7.00
   3   4  -1  212.08    6.50
   3   4  -1  214.08    6.50
  -3   4   1  204.58    6.10
  -3   4   1  222.18    7.70
   2  -4  -1  423.56   12.00
   2  -4  -1  421.56   12.40
  -2  -4   1  410.16   12.00
  -2  -4   1  400.16   11.90
   2  -4  -1  418.46   12.40
   2  -4  -1  415.16   11.80
   2  -4  -1  416.96   12.00
   2  -4  -1  418.76   13.00
  -2  -4   1  418.46   11.80
   2  -4  -1  427.36   11.80
  -2   4   1  424.16   12.00
  -2   4   1  424.96   12.30
   2   4  -1  426.36   12.00
  -2   4   1  422.06   12.50
  -2   4   1  396.16   11.80
  -2   4   1  404.66   11.90
   2   4  -1  429.56   12.20
   2   4  -1  407.06   11.80
   1  -4  -1 1062.69   29.50
  -1  -4   1 1026.30   29.40
   1  -4  -1 1041.90   29.60
   1  -4  -1 1059.79   29.10
   1  -4  -1 1060.99   30.00
  -1  -4   1 1002.40   29.40
   1  -4  -1 1032.50   29.00
   1   4  -1 1062.59   29.40
  -1   4   1  981.00   29.10
  -1   4   1 1049.99   29.60
  -1   4   1 1029.50   29.10
  -1   4   1 1109.79   29.50
   1   4  -1 1020.40   29.40
   0  -4   1  177.78    6.40
   0  -4   1  184.98    5.20
   0  -4  -1  179.48    5.80
   0  -4  -1  179.78    5.80
   0  -4   1  184.58    5.30
   0  -4  -1  180.68    5.80
   0  -4   1  176.48    5.70
   0  -4   1  164.78    5.30
   0   4  -1  167.18    5.90
   0   4   1  178.38    5.50
   0   4   1  174.98    5.80
   1  -4   1  182.38    5.70
   1  -4   1  189.58    5.60
   1  -4   1  183.98    5.40
   1  -4   1  177.48    6.10
  -1  -4  -1  195.68    6.00
  -1  -4  -1  176.68    5.60
   1  -4   1  191.38    6.70
  -1  -4  -1  180.48    5.50
   1  -4   1  190.38    5.60
  -1   4  -1  180.18    6.50
  -1   4  -1  190.38    5.70
   1   4   1  191.98    5.90
  -1   4  -1  190.08    5.60
   1   4   1  184.38    5.50
  -1   4  -1  185.28    5.60
   1   4   1  186.78    6.10
  -2  -4  -1  766.62   22.10
   2  -4   1  782.22   22.00
   2  -4   1  778.52   23.10
  -2  -4  -1  783.82   21.90
  -2  -4  -1  799.72   22.40
   2  -4   1  763.12   22.40
   2  -4   1  743.33   22.20
  -2  -4  -1  794.52   21.90
  -2   4  -1  796.32   22.10
  -2   4  -1  773.12   22.10
  -2   4  -1  773.42   22.00
   2   4   1  756.12   22.20
  -2   4  -1  768.12   23.00
   2   4   1  784.22   21.90
   3  -4   1   55.89    2.70
  -3  -4  -1   53.99    2.70
   3  -4   1   58.29    2.90
   3  -4   1   54.89    3.90
  -3  -4  -1   57.79    3.00
  -3  -4  -1   50.79    3.00
   3  -4   1   56.29    2.60
  -3  -4  -1   52.59    2.70
   3  -4   1   54.59    3.00
  -3  -4  -1   55.79    2.60
   3   4   1   50.49    2.60
  -3   4  -1   59.79    2.80
  -3   4  -1   53.89    3.70
   3   4   1   57.09    2.80
   3   4   1   56.89    2.60
   3   4   1   55.39    2.70
  -3   4  -1   53.89    2.80
  -3   4  -1   55.59    2.80
  -4  -4  -1   10.40    1.70
  -4  -4  -1    7.40    1.50
   4  -4   1   10.10    2.20
   4  -4   1   10.80    1.60
  -4  -4  -1    9.50    1.70
   4  -4   1   10.40    1.70
  -4  -4  -1    9.90    1.60
  -4  -4  -1    8.30    1.50
   4  -4   1    7.30    1.30
  -4   4  -1    8.00    0.90
  -4   4  -1    6.50    1.60
   4   4   1    7.40    1.30
  -4   4  -1    7.10    1.40
  -4   4  -1   10.60    1.60
   4   4   1   10.70    1.50
   4   4   1    9.70    1.50
  -4   4  -1    6.30    1.70
   5  -4   1    3.30    2.60
   5  -4   1    8.50    1.60
  -5  -4  -1    9.00    1.70
  -5  -4  -1    9.00    1.80
  -5  -4  -1   11.30    2.10
  -5  -4  -1    6.60    1.60
   5  -4   1    7.80    2.10
  -5  -4  -1    8.80    1.80
   5  -4   1   10.20    2.10
  -5   4  -1    8.50    2.30
  -5   4  -1    4.50    1.50
   5   4   1   10.90    1.80
   5   4   1    7.10    1.60
  -5   4  -1    8.40    1.00
  -5   4  -1    7.50    1.90
  -5   4  -1   10.00    1.90
   5   4   1    6.70    1.70
  -6  -4  -1   74.79    4.00
   6  -4   1   71.49    5.50
   6  -4   1   73.99    3.80
   6  -4   1   69.49    4.30
  -6  -4  -1   69.39    4.00
  -6  -4  -1   74.39    4.20
  -6  -4  -1   72.89    4.40
   6  -4   1   67.29    4.00
  -6  -4  -1   75.19    4.20
   6   4   1   67.69    3.80
  -6   4  -1   74.79    2.90
   6   4   1   58.89    3.60
  -6   4  -1   73.59    4.20
  -6   4  -1   72.69    4.20
  -6   4  -1   70.09    5.30
   7  -4   1   -0.90    2.40
  -7  -4  -1   -0.90    2.20
  -7  -4  -1   -0.60    1.90
   7  -4   1    1.90    1.70
   7  -4   1    0.80    2.00
   7  -4   1   -0.90    2.10
  -7  -4  -1   -2.50    2.00
  -7  -4  -1   -0.40    1.60
  -7  -4  -1    0.70    1.80
  -7  -4  -1    0.60    1.80
  -7   4  -1   -0.80    2.00
  -7   4  -1   -0.60    2.00
   7   4   1    1.10    1.60
  -7   4  -1   -0.70    2.20
   7   4   1    0.30    2.20
   7   4   1    0.80    1.80
  -7   4  -1   -1.40    1.00
   8  -4   1   22.10    2.60
   8  -4   1   18.80    2.70
  -8  -4  -1   20.60    3.10
  -8  -4  -1   21.60    3.20
  -8  -4  -1   11.80    2.80
  -8  -4  -1   24.20    3.60
  -8  -4  -1   16.70    2.90
  -8  -4  -1   16.50    2.40
   8  -4   1   22.80    3.30
   8  -4   1   14.60    3.50
   8   4   1   18.80    2.60
  -8   4  -1   16.10    2.70
   8   4   1   18.80    2.80
  -8   4  -1   14.40    3.10
  -8   4  -1   19.40    2.10
  -8   4  -1   18.20    2.80
   8  -5  -1   13.10    3.00
  -8  -5   1   17.80    3.10
  -8  -5   1   13.70    2.30
   8  -5  -1   17.50    2.60
  -8  -5   1   14.00    2.50
   8  -5  -1   17.00    2.30
   8  -5  -1   18.20    2.70
  -8  -5   1   16.40    2.40
  -8  -5   1   21.90    3.10
   8   5  -1   13.10    2.40
  -8   5   1   17.90    2.60
  -8   5   1   17.40    1.70
  -8   5   1   16.30    1.50
  -8   5   1   23.50    3.20
  -8   5   1   17.50    3.90
  -8   5   1   12.90    3.20
   8   5  -1   18.50    2.60
  -7  -5   1    4.60    2.10
   7  -5  -1    7.50    1.90
   7  -5  -1    5.00    2.00
  -7  -5   1    7.70    2.00
   7  -5  -1    8.20    2.50
   7  -5  -1    5.90    1.70
   7  -5  -1    5.10    2.40
  -7  -5   1    4.40    2.40
  -7  -5   1    7.10    2.30
  -7  -5   1    4.80    2.00
   7   5  -1    5.80    1.10
   7   5  -1    4.30    1.80
  -7   5   1    6.80    0.90
  -7   5   1    8.10    1.20
  -7   5   1    3.00    2.40
  -6  -5   1    3.30    1.50
   6  -5  -1    0.90    1.30
   6  -5  -1    0.60    1.50
  -6  -5   1    1.30    1.80
   6  -5  -1   -1.80    1.30
   6  -5  -1    2.50    2.40
  -6  -5   1   -1.50    1.70
  -6  -5   1   -1.20    1.60
   6  -5  -1   -0.70    2.10
  -6  -5   1    2.10    1.60
   6   5  -1    0.20    1.40
   6   5  -1    1.20    1.00
  -6   5   1    1.40    1.60
  -6   5   1    1.30    0.60
  -6   5   1    0.50    1.90
  -6   5   1    1.60    1.50
  -6   5   1    1.10    1.60
   6   5  -1   -0.60    1.30
  -6   5   1    2.30    0.60
   5  -5  -1   22.80    2.00
   5  -5  -1   18.80    1.90
  -5  -5   1   26.60    2.50
  -5  -5   1   23.70    2.30
  -5  -5   1   26.80    2.20
   5  -5  -1   26.80    3.90
   5  -5  -1   21.60    2.60
  -5  -5   1   22.80    2.60
   5  -5  -1   25.60    2.70
   5  -5  -1   23.50    2.80
  -5   5   1   24.10    3.50
  -5   5   1   21.90    2.60
   5   5  -1   20.00    1.90
  -5   5   1   22.70    2.00
  -5   5   1   23.70    2.60
   5   5  -1   22.20    2.40
   4  -5  -1   74.09    3.70
   4  -5  -1   76.49    4.80
  -4  -5   1   78.59    3.70
   4  -5  -1   77.29    3.40
   4  -5  -1   74.59    3.80
   4  -5  -1   81.19    3.10
  -4  -5   1   83.79    3.60
   4  -5  -1   80.09    3.50
  -4  -5   1   78.39    3.20
  -4   5   1   84.09    3.70
   4   5  -1   78.79    3.20
   4   5  -1   77.09    3.20
  -4   5   1   80.49    3.40
   4   5  -1   80.49    3.20
   3  -5  -1   28.00    2.00
   3  -5  -1   24.90    3.30
   3  -5  -1   28.40    2.40
   3  -5  -1   26.70    2.40
   3  -5  -1   27.60    1.60
  -3  -5   1   25.10    1.90
  -3  -5   1   29.30    2.10
   3  -5  -1   26.70    2.00
  -3  -5   1   32.20    1.80
  -3   5   1   26.80    2.20
  -3   5   1   29.70    2.00
   3   5  -1   27.50    1.70
   3   5  -1   29.60    1.80
   3   5  -1   30.80    2.10
  -3   5   1   29.80    2.80
   2  -5  -1   61.79    3.10
  -2  -5   1   60.59    2.80
   2  -5  -1   64.59    3.90
   2  -5  -1   61.89    3.00
  -2  -5   1   61.49    2.60
   2  -5  -1   64.99    2.50
   2  -5  -1   62.09    2.40
   2  -5  -1   63.19    2.10
  -2   5   1   65.89    2.90
   2   5  -1   61.69    2.20
  -2   5   1   63.39    2.50
   2   5  -1   63.99    2.90
  -2   5   1   64.09    2.50
  -2   5   1   63.89    3.30
  -2   5   1   61.09    2.20
   1  -5  -1  670.03   18.80
  -1  -5   1  708.33   18.90
   1  -5  -1  664.43   19.20
  -1  -5   1  663.63   19.20
  -1  -5   1  649.34   19.10
   1  -5  -1  680.43   19.80
   1  -5  -1  657.63   19.30
  -1   5   1  610.94   19.20
  -1   5   1  659.73   19.80
   1   5  -1  651.83   19.20
  -1   5   1  679.53   19.20
  -1   5   1  649.24   18.50
   0  -5  -1   54.19    2.70
   0  -5   1   50.89    2.60
   0  -5  -1   56.99    2.40
   0  -5   1   57.19    2.20
   0  -5  -1   58.29    2.80
   0  -5   1   51.09    3.00
   0   5  -1   51.19    3.00
   0   5   1   52.19    3.60
   0   5   1   49.20    2.30
   1  -5   1  520.65   14.30
   1  -5   1  505.15   14.50
  -1  -5  -1  506.75   14.80
   1  -5   1  501.35   15.50
  -1  -5  -1  508.05   14.40
   1  -5   1  486.75   14.90
  -1  -5  -1  503.25   14.10
  -1  -5  -1  517.75   14.80
   1   5   1  486.75   14.90
   1   5   1  486.05   14.70
  -1   5  -1  496.05   14.30
  -1   5  -1  504.75   14.30
  -1   5  -1  510.35   15.40
   2  -5   1   35.30    2.30
   2  -5   1   33.40    2.50
   2  -5   1   34.70    2.10
  -2  -5  -1   37.50    2.40
   2  -5   1   36.30    2.00
  -2  -5  -1   40.70    1.90
  -2  -5  -1   37.40    2.10
  -2  -5  -1   37.00    1.90
   2  -5   1   36.40    3.30
  -2   5  -1   36.80    2.10
   2   5   1   37.10    1.80
  -2   5  -1   35.30    2.20
   2   5   1   33.20    3.00
  -2   5  -1   38.90    3.10
  -2   5  -1   38.40    2.10
  -3  -5  -1   73.09    3.20
   3  -5   1   72.19    3.10
   3  -5   1   74.59    3.10
  -3  -5  -1   73.09    3.00
   3  -5   1   74.39    4.60
  -3  -5  -1   75.79    3.50
  -3  -5  -1   70.49    3.00
   3  -5   1   67.49    3.60
  -3  -5  -1   63.79    3.40
   3  -5   1   74.09    3.30
   3  -5   1   74.19    3.40
   3   5   1   76.39    3.10
  -3   5  -1   70.79    4.20
   3   5   1   71.19    2.90
   3   5   1   73.89    3.80
  -3   5  -1   70.99    3.20
  -3   5  -1   66.99    3.10
  -4  -5  -1   64.09    3.60
   4  -5   1   56.29    3.20
  -4  -5  -1   63.19    3.20
  -4  -5  -1   60.49    3.10
   4  -5   1   62.99    4.60
  -4  -5  -1   63.39    3.30
  -4  -5  -1   68.09    3.50
   4  -5   1   65.49    3.40
   4  -5   1   65.39    3.60
   4  -5   1   67.09    3.60
   4  -5   1   65.79    3.20
  -4   5  -1   57.89    4.70
   4   5   1   63.29    3.40
   4   5   1   69.19    3.30
   4   5   1   67.29    3.10
  -4   5  -1   63.69    3.30
  -4   5  -1   60.59    3.30
  -4   5  -1   64.19    3.30
   5  -5   1   18.80    2.20
  -5  -5  -1   12.00    2.20
  -5  -5  -1   16.50    2.20
   5  -5   1   13.70    1.80
  -5  -5  -1   20.10    2.50
  -5  -5  -1   15.10    2.00
   5  -5   1   18.70    2.40
   5  -5   1   13.00    2.50
  -5  -5  -1   21.00    4.30
   5   5   1   20.80    2.60
   5   5   1   19.60    2.20
  -5   5  -1   11.10    1.80
   5   5   1   15.10    1.80
  -5   5  -1   13.70    2.50
  -5   5  -1   16.80    2.40
  -5   5  -1   14.40    2.10
   6  -5   1    5.60    2.10
   6  -5   1    9.40    2.70
  -6  -5  -1    8.20    2.30
  -6  -5  -1    8.70    2.00
   6  -5   1    5.00    1.70
  -6  -5  -1    9.90    2.00
  -6  -5  -1    8.80    1.90
   6  -5   1    9.10    1.80
  -6  -5  -1    9.20    1.90
  -6   5  -1    8.90    0.80
  -6   5  -1    8.10    2.10
  -6   5  -1    9.70    2.20
   6   5   1   10.90    1.90
   6   5   1    8.30    1.90
  -6   5  -1    5.20    2.30
  -7  -5  -1    8.60    2.20
   7  -5   1   10.00    2.00
   7  -5   1    9.40    2.30
  -7  -5  -1   11.70    2.40
  -7  -5  -1    8.70    2.20
   7  -5   1    7.70    1.80
  -7  -5  -1    8.40    1.90
   7  -5   1    7.30    3.00
  -7  -5  -1   11.60    2.40
   7   5   1   10.20    2.00
   7   5   1   10.30    2.20
  -7   5  -1    6.50    2.60
  -7   5  -1    7.50    1.90
   7   5   1   11.50    2.50
  -7   5  -1    9.70    3.30
  -7   5  -1   10.70    1.30
  -8  -5  -1    1.30    2.60
  -8  -5  -1    2.80    2.30
  -8  -5  -1    2.10    2.50
  -8  -5  -1    5.10    1.90
   8  -5   1    3.40    2.20
  -8  -5  -1    2.80    1.80
   8  -5   1    2.70    2.00
   8  -5   1    0.70    2.10
   8  -5   1    0.40    2.90
  -8   5  -1    4.70    2.50
  -8   5  -1    3.70    1.10
   8   5   1    3.70    2.00
   8   5   1    3.40    1.70
  -8   5  -1    5.20    2.50
   8   5   1    2.60    4.80
  -8   5  -1    2.50    2.80
  -8  -6   1   -1.00    2.20
  -8  -6   1   -2.50    3.70
   8  -6  -1    2.60    2.60
   8  -6  -1   -1.10    3.40
  -8  -6   1    3.90    2.30
   8  -6  -1    1.60    1.70
  -8  -6   1    2.20    2.00
   8  -6  -1    3.60    2.10
  -8  -6   1    1.10    2.40
  -8   6   1   -0.80    1.90
   8   6  -1    2.00    1.90
   8   6  -1    1.80    2.00
  -8   6   1   -0.40    2.20
   8   6  -1    0.30    0.90
  -8   6   1    0.30    2.20
  -7  -6   1   22.80    2.70
   7  -6  -1   32.60    5.20
   7  -6  -1   27.10    2.80
  -7  -6   1   30.70    2.70
   7  -6  -1   29.30    2.80
  -7  -6   1   29.70    3.20
   7  -6  -1   28.20    3.30
  -7  -6   1   37.80    3.40
   7  -6  -1   31.00    3.20
  -7  -6   1   26.40    3.30
   7   6  -1   29.90    3.00
  -7   6   1   31.40    3.00
   7   6  -1   30.40    3.30
   7   6  -1   28.10    2.20
  -7   6   1   35.40    3.50
  -6  -6   1    1.50    1.70
  -6  -6   1   -2.50    1.60
   6  -6  -1   -0.90    1.90
  -6  -6   1   -1.00    1.40
   6  -6  -1   -2.10    1.30
   6  -6  -1   -1.70    2.20
   6  -6  -1   -0.20    1.70
  -6  -6   1   -1.20    1.60
   6  -6  -1   -0.30    1.40
  -6   6   1   -1.60    1.40
  -6   6   1   -0.40    1.50
   6   6  -1   -0.20    1.10
  -6   6   1    0.20    1.80
   6   6  -1    0.00    1.40
   6   6  -1   -1.20    1.50
   5  -6  -1   39.20    3.10
  -5  -6   1   41.70    2.70
  -5  -6   1   41.10    2.90
  -5  -6   1   43.60    3.50
   5  -6  -1   40.80    2.50
   5  -6  -1   48.50    3.50
   5  -6  -1   41.60    2.90
  -5  -6   1   45.60    2.90
   5  -6  -1   38.30    4.70
   5   6  -1   41.40    2.50
   5   6  -1   38.30    2.70
  -5   6   1   37.00    2.90
  -5   6   1   37.40    3.20
  -5   6   1   45.30    3.10
   5   6  -1   42.90    2.60
   4  -6  -1   17.60    2.90
  -4  -6   1   17.40    2.00
   4  -6  -1   14.70    1.80
   4  -6  -1   16.30    1.70
  -4  -6   1   19.60    1.90
   4  -6  -1   23.50    2.40
  -4  -6   1   21.00    2.00
   4  -6  -1   18.50    1.70
  -4  -6   1   13.60    1.80
   4  -6  -1   22.40    1.90
  -4   6   1   17.10    1.90
  -4   6   1   19.20    1.70
  -4   6   1   20.40    2.20
   4   6  -1   17.40    2.10
   4   6  -1   17.10    1.80
   4   6  -1   18.10    1.80
   3  -6  -1   93.09    3.50
  -3  -6   1   88.59    3.80
  -3  -6   1   87.69    3.80
   3  -6  -1   95.59    5.20
   3  -6  -1   86.99    3.90
  -3  -6   1   88.79    3.20
   3  -6  -1   90.69    3.40
   3  -6  -1   88.09    4.10
  -3  -6   1   90.99    3.70
  -3  -6   1   90.29    3.10
   3  -6  -1   91.29    3.20
  -3   6   1   90.09    3.90
  -3   6   1   92.09    3.40
   3   6  -1   85.29    3.10
   3   6  -1   98.19    3.80
  -3   6   1   93.19    4.40
   2  -6  -1    1.40    0.80
   2  -6  -1    0.80    0.80
   2  -6  -1    1.70    1.20
   2  -6  -1   -0.30    0.60
  -2  -6   1    1.40    1.10
   2  -6  -1    1.60    1.60
   2  -6  -1    2.70    1.20
  -2  -6   1    0.50    1.00
  -2  -6   1    0.70    1.00
  -2   6   1    1.50    1.30
  -2   6   1    0.80    0.80
  -2   6   1    0.00    1.00
   2   6  -1    2.00    1.50
   1  -6  -1  827.02   23.70
   1  -6  -1  781.52   22.70
   1  -6  -1  767.82   22.90
  -1  -6   1  766.92   22.70
  -1  -6   1  778.22   22.90
  -1  -6   1  811.32   23.10
  -1  -6   1  808.72   22.80
   1  -6  -1  777.92   23.10
  -1   6   1  805.92   23.00
   1   6  -1  832.32   23.10
  -1   6   1  775.22   23.10
   0  -6   1  219.28    7.30
   0  -6  -1  218.98    7.20
   0  -6   1  223.98    6.80
   0  -6   1  229.68    7.70
   0  -6  -1  229.68    7.00
   0  -6  -1  210.08    7.60
   0  -6  -1  221.28    7.30
   0  -6   1  216.18    7.20
   0   6  -1  220.48    7.60
   0   6   1  215.48    7.40
  -1  -6  -1   16.10    1.60
   1  -6   1   15.10    1.50
   1  -6   1   13.30    1.60
   1  -6   1   12.60    1.00
  -1  -6  -1   13.70    1.50
  -1  -6  -1   10.20    1.50
   1  -6   1   13.20    2.00
   1  -6   1   12.00    1.30
  -1  -6  -1   14.70    1.70
   1  -6   1   15.00    1.50
  -1   6  -1   11.80    1.30
  -1   6  -1   11.80    1.90
   1   6   1   11.80    1.80
  -1   6  -1   14.50    1.50
  -2  -6  -1   28.70    1.60
   2  -6   1   27.50    1.90
  -2  -6  -1   27.00    2.30
  -2  -6  -1   26.00    2.00
   2  -6   1   29.30    2.50
   2  -6   1   28.80    3.30
   2  -6   1   30.60    2.10
   2  -6   1   27.50    2.00
  -2   6  -1   28.90    3.10
  -2   6  -1   27.20    1.90
  -2   6  -1   28.80    2.00
   2   6   1   29.30    2.60
  -2   6  -1   26.10    1.90
   2   6   1   26.80    1.60
   3  -6   1   81.89    3.60
  -3  -6  -1   91.89    4.00
   3  -6   1   88.49    5.20
  -3  -6  -1   86.69    3.30
  -3  -6  -1   79.59    3.20
  -3  -6  -1   80.49    3.50
   3  -6   1   83.99    3.50
   3  -6   1   77.89    4.00
   3  -6   1   84.09    3.40
  -3  -6  -1   77.09    3.90
   3  -6   1   84.79    3.80
  -3   6  -1   83.59    4.90
  -3   6  -1   78.89    3.50
   3   6   1   83.09    3.20
  -3   6  -1   81.49    3.50
  -3   6  -1   81.09    3.60
   3   6   1   87.49    3.90
   3   6   1   82.99    3.20
   4  -6   1    3.70    3.00
   4  -6   1    7.30    1.60
  -4  -6  -1    0.60    3.10
  -4  -6  -1    4.30    1.50
  -4  -6  -1    8.70    1.80
   4  -6   1    6.30    1.60
   4  -6   1    5.50    1.70
  -4  -6  -1    4.30    1.60
   4  -6   1    2.90    1.60
  -4  -6  -1    5.20    1.40
  -4   6  -1    2.40    1.70
  -4   6  -1    3.50    1.40
  -4   6  -1    5.70    1.60
  -4   6  -1    3.80    1.60
   4   6   1    3.20    1.60
   4   6   1    4.20    1.30
   4   6   1    3.70    1.30
   5  -6   1   75.79    4.20
   5  -6   1   68.49    3.70
  -5  -6  -1   68.99    3.80
  -5  -6  -1   67.59    3.80
   5  -6   1   72.49    5.60
  -5  -6  -1   64.19    3.50
  -5  -6  -1   70.59    3.90
   5  -6   1   68.89    3.70
  -5  -6  -1   72.69    4.20
  -5   6  -1   63.79    3.80
  -5   6  -1   67.09    3.90
  -5   6  -1   66.79    4.00
   5   6   1   66.99    3.60
   5   6   1   68.99    3.50
   5   6   1   71.89    3.80
  -6  -6  -1   45.70    3.80
  -6  -6  -1   47.80    3.70
  -6  -6  -1   49.20    3.40
   6  -6   1   45.70    3.30
  -6  -6  -1   49.60    3.90
  -6  -6  -1   45.10    3.40
   6  -6   1   46.00    4.10
   6  -6   1   47.50    5.20
   6  -6   1   38.90    3.30
  -6   6  -1   44.80    3.80
   6   6   1   51.29    3.50
  -6   6  -1   52.09    4.20
   6   6   1   44.40    3.20
  -6   6  -1   43.00    3.50
  -6   6  -1   41.40    5.10
   7  -6   1   24.10    2.60
  -7  -6  -1   24.40    2.90
  -7  -6  -1   26.50    3.00
   7  -6   1   26.50    2.90
  -7  -6  -1   19.00    2.40
  -7  -6  -1   32.50    3.20
  -7  -6  -1   28.10    3.30
   7  -6   1   33.10    3.40
  -7   6  -1   33.70    3.60
  -7   6  -1   22.50    3.10
  -7   6  -1   19.50    2.60
   7   6   1   28.30    3.20
  -7   6  -1   24.30    3.80
   7   6   1   26.30    2.80
  -8  -7   1    7.50    2.50
   8  -7  -1   14.70    2.30
  -8  -7   1   11.90    2.40
  -8  -7   1    5.50    2.80
   8  -7  -1    9.60    3.30
   8  -7  -1    6.90    2.90
  -8  -7   1   13.10    2.80
   8  -7  -1   11.10    2.70
   8  -7  -1    8.80    2.10
  -8   7   1   13.10    2.70
  -8   7   1   11.80    3.00
   8   7  -1   12.40    2.30
  -8   7   1    6.60    2.40
   8   7  -1   10.40    2.50
   8   7  -1   13.20    1.40
   7  -7  -1   22.60    2.80
   7  -7  -1   17.40    2.20
   7  -7  -1   22.30    2.40
  -7  -7   1   18.50    2.30
  -7  -7   1   15.40    2.40
   7  -7  -1   18.90    3.10
  -7  -7   1   22.20    2.50
  -7  -7   1   21.50    3.20
  -7  -7   1   25.50    2.90
   7  -7  -1   16.30    3.40
   7   7  -1   21.70    2.20
  -7   7   1   16.40    2.90
   7   7  -1   25.70    2.70
   7   7  -1   20.40    2.30
  -7   7   1   15.70    2.20
  -7   7   1   18.10    2.50
  -6  -7   1   25.20    2.80
  -6  -7   1   21.90    2.60
   6  -7  -1   22.00    2.50
  -6  -7   1   18.80    2.10
   6  -7  -1   18.90    2.60
  -6  -7   1   21.30    2.20
   6  -7  -1   24.00    2.80
   6  -7  -1   24.60    2.20
   6  -7  -1   18.20    3.30
   6   7  -1   26.20    2.30
  -6   7   1   17.60    2.30
  -6   7   1   22.30    2.50
  -5  -7   1    3.90    1.70
  -5  -7   1    6.30    1.50
  -5  -7   1    5.30    1.50
   5  -7  -1    7.60    1.40
   5  -7  -1    3.20    2.40
   5  -7  -1    4.40    1.40
  -5  -7   1    5.70    1.70
   5  -7  -1    5.70    1.60
   5  -7  -1    5.90    1.90
   5   7  -1    5.10    1.40
  -5   7   1    6.60    1.80
   5   7  -1    7.00    1.60
  -5   7   1    6.60    1.90
  -5   7   1    6.70    1.80
   5   7  -1    6.30    1.70
   4  -7  -1   13.90    1.50
  -4  -7   1   13.70    2.10
  -4  -7   1    9.80    1.30
  -4  -7   1   10.60    1.80
   4  -7  -1   10.40    1.50
  -4  -7   1   14.10    1.40
   4  -7  -1    9.60    1.90
   4  -7  -1   12.20    2.10
   4   7  -1   14.20    1.40
  -4   7   1   12.80    2.00
  -4   7   1   14.80    1.70
   4   7  -1   13.10    1.40
  -4   7   1   11.50    1.70
   4   7  -1   13.90    1.80
  -3  -7   1  121.59    4.40
   3  -7  -1  124.89    5.00
   3  -7  -1  124.29    4.30
   3  -7  -1  129.59    6.30
  -3  -7   1  119.99    4.90
  -3  -7   1  124.99    4.80
   3  -7  -1  127.59    4.30
   3  -7  -1  122.89    4.20
  -3   7   1  121.19    4.90
   3   7  -1  124.69    4.90
  -3   7   1  123.29    4.30
  -3   7   1  125.99    5.60
  -3   7   1  130.79    4.40
   2  -7  -1   46.20    2.90
   2  -7  -1   44.90    2.00
   2  -7  -1   45.60    1.90
  -2  -7   1   47.70    2.80
   2  -7  -1   46.30    2.00
   2  -7  -1   47.40    4.10
   2  -7  -1   42.90    2.90
  -2  -7   1   47.80    2.70
  -2  -7   1   46.90    2.90
  -2  -7   1   46.80    2.50
   2   7  -1   49.20    3.10
  -2   7   1   48.10    2.90
  -2   7   1   41.70    3.40
  -2   7   1   44.80    2.10
  -1  -7   1  230.48    7.50
   1  -7  -1  234.48    8.10
   1  -7  -1  235.08    7.30
  -1  -7   1  232.98    7.90
  -1  -7   1  241.48    7.40
  -1  -7   1  231.78    8.00
   1  -7  -1  240.68    8.70
   1  -7  -1  231.68    7.80
   1   7  -1  255.17    8.10
  -1   7   1  240.08    8.20
   0  -7   1   44.00    2.20
   0  -7  -1   46.40    2.90
   0  -7  -1   45.20    2.80
   0  -7  -1   48.00    2.50
   0  -7   1   44.00    2.90
   0  -7  -1   40.50    3.30
   0  -7   1   45.00    2.30
   0  -7   1   47.10    3.30
   0   7   1   46.20    3.20
  -1  -7  -1   35.90    2.50
   1  -7   1   32.30    2.70
   1  -7   1   29.70    3.40
  -1  -7  -1   34.20    2.00
  -1  -7  -1   30.40    3.20
   1  -7   1   30.10    1.60
  -1  -7  -1   29.60    2.60
   1  -7   1   31.40    2.10
   1   7   1   38.60    3.00
  -1   7  -1   29.10    1.70
  -1   7  -1   32.90    3.30
  -1   7  -1   31.30    2.10
   2  -7   1   99.69    3.60
   2  -7   1   92.79    5.30
   2  -7   1   93.09    3.70
  -2  -7  -1   89.89    3.70
  -2  -7  -1   88.19    4.10
   2  -7   1   87.49    3.30
  -2   7  -1   92.79    3.50
  -2   7  -1   87.39    3.40
  -2   7  -1   90.39    5.10
   2   7   1   94.49    4.40
  -2   7  -1   89.29    3.70
   3  -7   1    1.90    2.20
  -3  -7  -1    0.20    1.00
   3  -7   1    0.50    1.30
  -3  -7  -1   -0.30    1.20
   3  -7   1    1.00    1.30
  -3  -7  -1   -1.40    1.00
   3  -7   1    1.30    1.20
  -3  -7  -1    1.50    1.40
   3   7   1    1.40    1.00
  -3   7  -1   -1.90    1.80
  -3   7  -1   -0.80    1.20
  -3   7  -1   -2.00    1.20
  -3   7  -1    0.70    1.30
   3   7   1    0.20    1.00
   3   7   1    1.10    1.60
   4  -7   1   21.40    2.40
  -4  -7  -1   19.00    2.10
   4  -7   1   18.70    2.00
   4  -7   1   22.60    2.40
   4  -7   1   24.10    2.20
  -4  -7  -1   21.10    1.90
   4  -7   1   21.70    3.30
  -4  -7  -1   17.70    2.20
  -4  -7  -1   20.90    2.20
  -4  -7  -1   22.40    1.90
  -4   7  -1   21.80    2.30
  -4   7  -1   20.60    2.10
   4   7   1   18.40    2.20
  -4   7  -1   23.60    2.20
   4   7   1   20.10    2.30
  -4   7  -1   14.40    2.60
   4   7   1   20.70    2.20
   5  -7   1    4.00    1.90
  -5  -7  -1    0.60    1.60
   5  -7   1    1.50    1.80
  -5  -7  -1    2.00    1.60
   5  -7   1    0.70    2.20
  -5  -7  -1    1.00    1.40
   5  -7   1    3.40    1.70
  -5  -7  -1   -0.90    1.60
  -5  -7  -1    0.40    1.90
   5  -7   1    2.00    1.70
  -5   7  -1    1.80    2.50
   5   7   1    1.20    1.60
   5   7   1    2.70    1.80
   5   7   1    4.30    2.00
  -5   7  -1    4.10    1.90
   6  -7   1   -2.20    1.60
  -6  -7  -1   -0.90    1.80
  -6  -7  -1    0.50    1.50
  -6  -7  -1    0.90    1.70
  -6  -7  -1   -0.20    2.00
  -6  -7  -1   -0.30    1.80
   6  -7   1   -1.60    1.70
   6  -7   1    0.00    2.60
   6  -7   1    0.10    1.80
  -6   7  -1   -1.50    1.90
  -6   7  -1    2.90    2.00
  -6   7  -1   -0.70    1.70
   6   7   1   -0.30    1.50
  -6   7  -1   -3.00    1.90
   6   7   1   -1.80    1.70
  -7  -7  -1   13.40    2.50
  -7  -7  -1    9.70    2.80
   7  -7   1    8.10    2.10
   7  -7   1    5.90    2.80
   7  -7   1    7.20    2.00
  -7  -7  -1   13.80    3.00
   7  -7   1   15.90    2.90
  -7  -7  -1    9.10    1.70
  -7  -7  -1   14.20    2.50
  -7   7  -1    7.20    2.10
  -7   7  -1   10.10    2.40
  -7   7  -1   12.60    3.40
   7   7   1   12.90    2.20
  -7   7  -1   16.80    2.80
   7   7   1   13.80    2.60
   7   7   1    8.10    2.00
   7  -8  -1    3.10    1.60
  -7  -8   1    5.20    3.90
   7  -8  -1    2.00    2.10
   7  -8  -1    3.20    3.90
   7  -8  -1    4.00    2.00
  -7  -8   1    1.40    2.40
  -7  -8   1    1.40    1.70
  -7  -8   1    3.30    2.20
  -7  -8   1    2.90    1.90
   7  -8  -1   -2.30    2.30
   7   8  -1    5.20    1.80
  -7   8   1    4.20    1.90
  -7   8   1    2.70    2.00
   7   8  -1    4.20    1.50
  -7   8   1    7.10    2.20
   7   8  -1    3.20    2.00
   6  -8  -1   29.90    3.10
  -6  -8   1   32.00    3.50
   6  -8  -1   34.10    3.50
  -6  -8   1   31.10    2.90
   6  -8  -1   25.80    3.00
   6  -8  -1   26.50    2.90
  -6  -8   1   31.00    2.80
   6  -8  -1   29.20    4.00
   6   8  -1   28.10    2.70
   6   8  -1   31.20    2.90
  -6   8   1   32.90    3.50
  -6   8   1   32.30    3.20
  -5  -8   1   11.10    2.40
   5  -8  -1   10.00    1.70
   5  -8  -1    8.20    2.60
  -5  -8   1   11.60    1.50
   5  -8  -1    8.90    1.60
   5  -8  -1    9.00    1.80
  -5  -8   1   10.50    1.60
  -5  -8   1   13.90    2.30
   5  -8  -1    9.30    2.10
  -5   8   1   10.60    2.20
   5   8  -1   12.20    1.70
  -5   8   1   13.60    1.90
   5   8  -1    9.20    1.50
   5   8  -1   10.30    1.80
  -5   8   1   11.90    2.00
  -4  -8   1   39.30    2.20
   4  -8  -1   39.40    3.40
   4  -8  -1   39.60    2.40
  -4  -8   1   41.40    3.30
   4  -8  -1   37.80    2.90
   4  -8  -1   39.60    4.70
   4  -8  -1   37.20    2.60
  -4   8   1   39.00    3.50
   4   8  -1   41.30    3.30
  -4   8   1   42.40    2.80
  -4   8   1   38.20    3.10
   4   8  -1   40.20    2.30
   3  -8  -1   49.90    2.50
   3  -8  -1   48.50    2.60
  -3  -8   1   47.80    3.40
  -3  -8   1   49.30    3.70
   3  -8  -1   48.80    7.60
  -3  -8   1   52.49    3.30
   3  -8  -1   49.00    3.40
   3  -8  -1   50.99    2.40
  -3   8   1   50.19    3.30
  -3   8   1   49.50    2.60
   3   8  -1   51.19    3.50
  -3   8   1   44.50    2.60
  -2  -8   1   39.30    3.00
   2  -8  -1   41.30    2.10
   2  -8  -1   38.90    3.00
  -2  -8   1   42.00    2.60
  -2  -8   1   37.50    2.80
  -2  -8   1   40.10    3.00
   2  -8  -1   39.30    4.30
  -2   8   1   47.00    5.60
  -2   8   1   45.80    3.10
   2   8  -1   47.00    3.50
  -1  -8   1  121.89    5.10
   1  -8  -1  122.89    5.00
  -1  -8   1  127.49    4.60
   1  -8  -1  125.19    4.40
  -1  -8   1  135.09    5.50
   1  -8  -1  122.79    5.90
  -1  -8   1  121.29    4.50
  -1   8   1  125.59    5.70
   0  -8  -1   93.79    3.80
   0  -8  -1   88.29    4.10
   0  -8   1   92.09    4.90
   0  -8   1   91.79    3.50
   0  -8  -1   90.89    4.90
   0  -8   1   90.39    3.70
   0   8   1   97.59    4.80
   1  -8   1   73.49    4.80
   1  -8   1   72.59    2.70
   1  -8   1   73.59    3.30
  -1  -8  -1   72.39    4.30
  -1  -8  -1   74.89    3.20
  -1  -8  -1   68.49    3.80
  -1  -8  -1   73.39    4.10
  -1  -8  -1   80.09    3.70
   1   8   1   75.09    4.20
  -2  -8  -1  356.36   11.00
   2  -8   1  318.37   10.00
   2  -8   1  361.36   10.20
   2  -8   1  366.46   12.40
  -2  -8  -1  340.07   10.50
   2  -8   1  345.47   10.50
  -2  -8  -1  324.77   11.10
  -2   8  -1  323.27   10.50
  -2   8  -1  322.47   10.10
  -2   8  -1  346.47   10.10
  -2   8  -1  335.87   13.50
   2   8   1  353.06   11.20
  -3  -8  -1   51.59    3.50
   3  -8   1   44.10    2.60
   3  -8   1   51.19    3.00
  -3  -8  -1   48.80    3.10
   3  -8   1   51.09    4.90
  -3  -8  -1   48.40    2.30
   3  -8   1   45.10    3.10
  -3   8  -1   48.00    2.80
   3   8   1   52.49    3.90
  -3   8  -1   47.90    4.50
  -3   8  -1   51.99    3.50
  -3   8  -1   46.40    3.00
  -4  -8  -1   43.50    2.60
   4  -8   1   42.70    3.30
  -4  -8  -1   41.80    3.50
  -4  -8  -1   41.30    2.60
   4  -8   1   37.90    3.00
   4  -8   1   42.90    5.00
   4  -8   1   40.00    2.80
   4  -8   1   37.60    3.20
  -4  -8  -1   40.90    4.10
  -4   8  -1   43.00    3.00
   4   8   1   41.30    2.50
  -4   8  -1   41.60    3.10
  -4   8  -1   39.60    3.20
   4   8   1   48.00    3.80
  -5  -8  -1   19.80    2.10
   5  -8   1   17.60    2.10
   5  -8   1   18.10    3.50
  -5  -8  -1   20.80    2.00
  -5  -8  -1   14.30    2.20
   5  -8   1   17.60    2.70
   5  -8   1   21.90    2.40
  -5  -8  -1   14.50    2.10
   5  -8   1   19.20    2.40
  -5   8  -1   20.70    2.70
   5   8   1   19.80    2.50
  -5   8  -1   18.80    2.40
   5   8   1   20.80    2.00
  -5   8  -1   22.60    3.70
   5   8   1   18.30    2.10
  -5   8  -1   17.10    2.10
   6  -8   1    3.50    1.90
   6  -8   1    5.40    2.00
  -6  -8  -1    2.60    1.80
   6  -8   1    2.80    3.90
  -6  -8  -1    4.20    1.50
  -6  -8  -1    4.40    1.80
  -6  -8  -1    0.20    3.20
   6  -8   1    6.00    2.20
  -6   8  -1    2.10    1.30
   6   8   1    3.90    1.70
  -6   8  -1    1.80    2.20
   6   8   1    4.60    2.50
   6   8   1    3.10    2.00
  -6   8  -1    3.30    2.00
  -6   8  -1    2.30    2.30
   6  -9  -1   15.10    2.10
  -6  -9   1   28.80    2.80
  -6  -9   1   17.90    2.40
   6  -9  -1   23.90    3.00
  -6  -9   1   17.80    1.90
   6  -9  -1   21.50    2.20
  -6  -9   1   21.30    2.70
   6  -9  -1   24.60    2.70
   6  -9  -1   15.80    3.50
   6   9  -1   24.10    3.00
  -6   9   1   22.20    2.60
   6   9  -1   22.40    2.50
  -6   9   1   21.50    2.50
   5  -9  -1   48.30    3.40
  -5  -9   1   44.00    3.40
   5  -9  -1   49.70    3.00
   5  -9  -1   51.19    5.70
  -5  -9   1   41.80    2.60
   5  -9  -1   48.80    3.90
  -5  -9   1   44.00    3.70
  -5  -9   1   47.40    2.50
   5  -9  -1   40.90    2.80
  -5   9   1   44.00    3.80
   5   9  -1   51.99    3.70
   5   9  -1   45.20    2.80
   4  -9  -1   37.90    2.80
   4  -9  -1   38.70    3.90
  -4  -9   1   40.00    3.20
   4  -9  -1   43.90    5.30
  -4  -9   1   38.80    3.50
   4  -9  -1   43.20    2.50
   4   9  -1   46.50    3.60
  -4   9   1   42.70    2.80
  -4   9   1   35.80    3.30
  -4   9   1   42.80    2.90
  -3  -9   1   15.00    1.90
  -3  -9   1   11.40    1.70
   3  -9  -1   12.80    3.00
  -3  -9   1   10.00    3.00
  -3  -9   1   14.00    2.00
   3  -9  -1   13.30    1.30
   3  -9  -1   17.20    1.60
   3  -9  -1   16.00    2.20
   3  -9  -1   14.40    1.50
  -3   9   1   17.60    2.30
  -3   9   1   15.20    1.50
   3   9  -1   14.50    2.30
  -2  -9   1   10.40    1.90
   2  -9  -1    7.50    1.10
  -2  -9   1    9.30    1.70
   2  -9  -1    6.80    1.80
  -2  -9   1    8.80    1.70
  -2   9   1   10.10    2.60
   2   9  -1   10.40    2.30
  -2   9   1    6.50    1.70
   1  -9  -1   24.60    2.80
   1  -9  -1   20.50    2.00
  -1  -9   1   26.10    2.30
  -1  -9   1   21.70    2.60
  -1  -9   1   25.50    2.30
   1  -9  -1   23.10    3.10
  -1   9   1   31.40    3.30
   0  -9   1  115.59    4.50
   0  -9   1  109.99    4.30
   0  -9  -1  114.39    5.00
   0  -9  -1  124.09    4.70
   0  -9  -1  116.79    5.90
   0  -9   1  124.59    6.00
   0   9   1  122.79    5.70
  -1  -9  -1  114.19    4.80
  -1  -9  -1  114.09    5.60
   1  -9   1  123.69    6.30
  -1  -9  -1  111.89    4.30
   1  -9   1  107.09    4.40
  -1  -9  -1  102.99    5.00
   1  -9   1  112.29    4.00
   1   9   1  121.49    5.60
   2  -9   1  169.68    6.00
  -2  -9  -1  166.28    6.80
  -2  -9  -1  162.18    5.90
   2  -9   1  173.98    5.40
  -2  -9  -1  157.98    6.50
   2  -9   1  176.68    7.90
   2   9   1  174.28    6.90
  -2   9  -1  170.38    5.50
  -2   9  -1  154.18    5.90
  -3  -9  -1   23.60    3.20
  -3  -9  -1   27.40    2.60
   3  -9   1   22.70    3.40
  -3  -9  -1   29.00    3.00
   3  -9   1   28.40    2.60
   3  -9   1   27.30    2.70
  -3  -9  -1   24.80    2.70
   3  -9   1   25.00    2.10
  -3   9  -1   28.30    2.70
  -3   9  -1   26.10    2.70
  -3   9  -1   23.40    2.40
   3   9   1   30.00    3.70
   4  -9   1   12.60    3.10
  -4  -9  -1   14.40    1.50
  -4  -9  -1   16.90    2.30
  -4  -9  -1   13.80    2.50
   4  -9   1   16.20    2.10
   4  -9   1   17.90    2.40
  -4  -9  -1   15.60    1.50
   4  -9   1   14.50    1.80
   4  -9   1   15.30    2.30
   4   9   1   20.60    2.70
  -4   9  -1   14.50    2.00
  -4   9  -1   11.30    2.70
   4   9   1   22.10    3.10
  -4   9  -1   14.70    2.10
   5  -9   1    4.10    1.90
   5  -9   1    1.20    1.80
  -5  -9  -1    3.60    1.40
  -5  -9  -1    1.80    1.70
  -5  -9  -1    1.90    2.00
   5  -9   1    2.90    2.70
   5  -9   1    3.00    1.60
  -5  -9  -1    1.90    1.50
  -5  -9  -1    5.80    2.40
   5  -9   1    1.90    2.00
  -5   9  -1    2.30    1.70
  -5   9  -1    2.90    2.10
   5   9   1    3.80    1.40
   5   9   1   -1.40    1.10
   5   9   1    5.10    2.20
  -5   9  -1    1.90    2.40
  -5   9  -1    2.60    1.70
   6  -9   1    1.50    1.70
  -6  -9  -1    3.20    2.10
   6  -9   1   -0.60    2.70
   6  -9   1    6.30    3.40
  -6  -9  -1    0.70    1.60
   6  -9   1   -1.60    1.80
  -6  -9  -1   -1.10    1.80
  -6  -9  -1   -1.80    2.30
  -6  -9  -1   -0.40    1.20
   6   9   1    0.40    1.50
   6   9   1    4.80    2.20
  -6   9  -1    1.00    1.80
  -6   9  -1    0.20    2.30
   6 -10  -1    6.30    1.70
   6 -10  -1    9.10    2.10
   6 -10  -1    8.10    1.80
  -6 -10   1    4.60    2.20
  -6 -10   1    6.80    2.00
   6 -10  -1    4.30    3.10
   6 -10  -1   14.90    2.60
   6  10  -1   10.00    2.20
  -6  10   1    9.00    3.80
  -6  10   1    9.60    2.00
  -6  10   1    8.30    2.40
   6  10  -1    3.30    1.90
   5 -10  -1   -0.70    2.50
  -5 -10   1    2.10    1.70
  -5 -10   1    2.00    1.80
   5 -10  -1    5.70    2.20
   5 -10  -1    3.00    1.60
   5 -10  -1    2.70    1.40
   5 -10  -1    2.40    1.40
  -5  10   1    2.10    1.60
   4 -10  -1   24.80    2.50
   4 -10  -1   24.30    2.80
  -4 -10   1   19.00    3.10
   4 -10  -1   21.10    2.20
   4 -10  -1   26.10    2.30
  -4 -10   1   28.40    2.80
  -4 -10   1   21.10    2.70
   4 -10  -1   22.10    3.70
  -4  10   1   25.70    2.70
  -4  10   1   21.90    2.40
  -4  10   1   23.60    2.80
   4  10  -1   26.70    2.90
   3 -10  -1    6.70    2.60
  -3 -10   1    7.90    1.70
  -3 -10   1    7.90    1.90
  -3 -10   1    7.00    1.90
   3 -10  -1    8.90    1.40
   3 -10  -1    6.20    2.70
  -3 -10   1   10.50    1.80
   3  10  -1    8.60    2.30
  -3  10   1    6.20    1.80
  -2 -10   1    6.00    1.50
   2 -10  -1    2.40    0.90
   2 -10  -1    2.70    2.20
  -2 -10   1    2.80    1.70
   2 -10  -1    3.70    1.70
  -2 -10   1    1.50    1.50
  -2  10   1    3.90    2.50
   1 -10  -1   11.30    2.00
   1 -10  -1    8.50    1.40
   1 -10  -1   10.20    2.70
  -1 -10   1    6.30    2.10
  -1 -10   1    9.50    1.50
  -1  10   1    8.60    2.40
   0 -10   1    6.90    1.50
   0 -10  -1    6.60    1.90
   0 -10   1    7.80    2.20
   0 -10   1    5.90    1.30
   0 -10  -1    5.20    2.10
   0 -10  -1    6.50    1.50
   0  10   1    7.20    2.40
   1 -10   1   11.70    1.80
  -1 -10  -1   11.90    1.70
   1 -10   1   12.30    1.30
  -1 -10  -1    9.50    2.20
  -1 -10  -1    9.60    1.80
   1 -10   1   11.10    2.60
  -1 -10  -1   15.30    2.60
   1  10   1    9.30    2.30
  -2 -10  -1   55.39    3.10
  -2 -10  -1   58.79    4.20
   2 -10   1   63.79    5.40
  -2 -10  -1   49.99    3.80
  -2 -10  -1   57.59    3.80
   2 -10   1   58.39    3.40
   2  10   1   56.69    4.50
  -3 -10  -1   31.70    3.40
  -3 -10  -1   32.10    3.40
   3 -10   1   36.00    2.40
   3 -10   1   37.60    5.20
   3 -10   1   36.60    2.80
  -3 -10  -1   31.00    3.60
  -3 -10  -1   30.40    3.40
   3 -10   1   37.70    3.00
  -3  10  -1   35.90    2.80
  -3  10  -1   35.60    3.60
  -3  10  -1   34.80    3.00
   3  10   1   39.40    4.10
  -4 -10  -1   26.10    3.20
   4 -10   1   23.50    2.60
   4 -10   1   24.50    2.30
   4 -10   1   20.70    3.70
  -4 -10  -1   22.30    2.90
   4 -10   1   20.90    2.40
   4 -10   1   21.00    2.40
  -4 -10  -1   23.40    2.60
   4  10   1   21.10    3.00
  -4  10  -1   21.10    2.20
  -5 -10  -1    6.60    2.70
   5 -10   1    6.60    2.00
   5 -10   1    6.40    1.70
   5 -10   1    3.80    2.30
   5 -10   1    7.90    2.10
   5 -10   1    3.80    2.70
  -5 -10  -1    7.40    2.30
  -5 -10  -1    6.80    1.60
  -5  10  -1    4.60    1.80
   5  10   1    2.40    2.40
  -5  10  -1    6.30    2.00
  -5  10  -1    8.50    2.90
   5 -11  -1    7.40    3.30
   5 -11  -1    6.90    1.60
   5 -11  -1    8.40    1.80
  -5 -11   1    7.30    2.00
   5 -11  -1   11.50    1.70
  -5  11   1    5.40    1.70
  -5  11   1   12.70    1.90
  -4 -11   1   33.00    3.30
  -4 -11   1   37.30    3.60
   4 -11  -1   35.20    5.20
  -4 -11   1   32.70    3.00
   4 -11  -1   30.30    2.50
   4 -11  -1   36.60    3.80
  -4  11   1   40.60    2.80
   3 -11  -1    6.00    1.40
   3 -11  -1    8.00    2.10
  -3 -11   1    4.10    1.70
  -3 -11   1    4.10    1.60
  -3 -11   1    3.30    1.70
   3 -11  -1    3.20    2.60
  -3 -11   1    0.30    1.60
  -2 -11   1    1.50    1.50
   2 -11  -1   -1.20    0.90
   2 -11  -1    0.10    1.70
  -2 -11   1   -0.20    1.60
  -2 -11   1    2.70    1.40
   2 -11  -1    2.70    2.40
  -1 -11   1    0.20    1.20
  -1 -11   1    2.40    1.40
   1 -11  -1    1.80    2.00
   1 -11  -1    0.30    1.60
  -1 -11   1    0.00    1.70
   1 -11  -1   -0.20    1.10
  -1  11   1   -2.30    2.30
   0 -11  -1   18.60    2.00
   0 -11  -1   19.60    2.00
   0 -11  -1   21.60    2.60
   0 -11   1   20.40    2.10
   0 -11   1   19.10    1.80
   0 -11   1   17.60    2.80
   0 -11  -1   16.40    2.60
   0  11   1   15.60    2.80
  -1 -11  -1    4.90    2.10
   1 -11   1    4.30    1.00
  -1 -11  -1    4.80    1.90
   1 -11   1    2.50    1.50
   1 -11   1    4.00    2.30
  -1 -11  -1    4.40    1.40
  -1 -11  -1    7.00    1.80
   1  11   1    2.10    2.30
   2 -11   1   12.10    1.90
   2 -11   1    8.70    2.90
  -2 -11  -1    9.40    2.20
  -2 -11  -1    9.60    1.80
  -2 -11  -1   10.20    2.20
  -2 -11  -1    9.50    2.30
   2  11   1   11.30    2.60
  -3 -11  -1   11.60    2.50
  -3 -11  -1   10.60    2.20
  -3 -11  -1   12.50    1.90
   3 -11   1   11.40    3.10
  -3 -11  -1   11.00    2.10
   3 -11   1   16.70    2.20
  -3  11  -1   14.70    2.10
   3  11   1   13.90    2.70
   4 -11   1    9.40    1.60
   4 -11   1    8.90    1.70
  -4 -11  -1    9.30    1.90
  -4 -11  -1    7.50    2.00
  -4 -11  -1    8.40    2.00
   4 -11   1    8.50    2.50
   4 -11   1   11.70    2.00
   4 -11   1    8.60    3.10
  -4  11  -1   12.10    1.90
  -4  11  -1   11.80    2.10
   4  11   1    8.70    2.60
  -4  11  -1   10.00    2.10
  -3 -12   1    1.60    1.70
   3 -12  -1    5.00    2.70
  -3 -12   1    3.90    1.70
  -3 -12   1    4.20    1.70
   3 -12  -1    4.00    1.90
  -3 -12   1    8.60    2.10
   3 -12  -1    5.40    1.40
   2 -12  -1   -0.60    2.30
  -2 -12   1    2.50    1.50
  -2 -12   1    0.90    1.80
   2 -12  -1   -2.10    0.90
  -2 -12   1    2.40    1.50
   2 -12  -1   -0.30    1.70
   1 -12  -1   12.10    1.60
  -1 -12   1   13.20    2.10
  -1 -12   1   11.40    2.60
  -1 -12   1   15.30    2.00
   1 -12  -1   15.30    2.90
   1 -12  -1   11.90    2.20
   0 -12  -1    2.70    1.30
   0 -12  -1    3.30    2.20
   0 -12   1    3.90    2.20
   0 -12   1    3.30    1.30
   0 -12   1    3.60    1.50
   0 -12  -1    2.10    1.50
   0 -12  -1    2.90    1.70
   0  12   1    1.60    2.40
   1 -12   1   14.10    2.90
  -1 -12  -1   12.70    2.50
  -1 -12  -1   15.30    2.40
   1 -12   1   16.00    1.70
  -1 -12  -1   17.30    1.90
   1 -12   1   14.70    2.00
  -1 -12  -1   18.40    2.30
   1  12   1   22.10    3.40
  -2 -12  -1    6.30    2.00
   2 -12   1    9.80    1.90
  -2 -12  -1    8.40    1.80
  -2 -12  -1    7.20    2.20
   2 -12   1    8.70    2.90
  -2 -12  -1    6.90    2.00
   2  12   1   11.80    2.90
  10   0  -2    3.10    1.60
 -10   0   2   -0.40    2.30
 -10   0   2    1.60    2.10
 -10   0   2   -1.70    2.70
  10   0  -2    2.80    2.30
  10   0  -2    1.60    2.50
  10   0  -2    0.00    2.20
 -10   0   2   -0.60    1.70
  -9   0   2    6.00    1.90
   9   0  -2    3.40    2.00
   9   0  -2    7.30    2.30
  -9   0   2    3.90    1.90
   9   0  -2   10.30    2.50
   9   0  -2    6.40    2.40
  -9   0   2   10.80    2.70
  -9   0   2   10.30    2.60
  -9   0   2    5.00    2.10
   9   0  -2    7.10    1.10
  -8   0   2   25.90    2.80
   8   0  -2   19.50    2.30
  -8   0   2   27.60    2.90
   8   0  -2   25.50    2.60
   8   0  -2   24.90    2.00
   8   0  -2   27.40    3.50
   8   0  -2   24.40    2.80
  -8   0   2   30.20    2.80
   7   0  -2    8.10    2.00
  -7   0   2   11.10    2.20
   7   0  -2    9.70    1.20
   7   0  -2    6.50    1.70
  -7   0   2    6.60    1.60
   7   0  -2    6.70    1.80
   7   0  -2    8.70    1.90
  -7   0   2    8.90    2.30
  -6   0   2  124.69    4.60
  -6   0   2  119.59    4.90
   6   0  -2  122.49    5.10
   6   0  -2  120.59    3.90
   6   0  -2  123.49    4.90
   6   0  -2  124.89    5.00
   6   0  -2  119.99    4.60
  -6   0   2  116.79    4.90
   5   0  -2    2.40    1.30
   5   0  -2    1.10    1.20
  -5   0   2    0.00    1.20
   5   0  -2    1.30    0.70
   5   0  -2    1.80    1.40
   5   0  -2    1.70    1.10
  -5   0   2    1.30    1.30
  -5   0   2    0.20    1.10
   5   0  -2    1.80    1.30
   4   0  -2 7143.49  227.68
  -4   0   2 7591.14  228.98
  -3   0   2    0.40    0.50
  -3   0   2   -0.40    0.90
  -3   0   2    1.30    1.00
   3   0  -2   -1.80    0.90
  -3   0   2   -0.40    1.00
   3   0  -2   -0.80    1.90
   3   0  -2    0.70    0.90
  -3   0   2   -0.70    0.70
  -2   0   2 4297.47  130.29
   2   0  -2 4152.78  130.59
  -1   0   2 1499.25   51.29
   1   0  -2 1406.06   50.89
   0   0   2   34.90    2.40
   0   0  -2   31.80    1.80
   0   0  -2   33.00    1.70
   0   0  -2   35.40    2.50
   0   0   2   32.30    1.80
   0   0   2   35.50    1.70
   0   0   2   33.60    1.80
   0   0  -2   28.40    1.80
   1   0   2  297.87    8.60
  -1   0  -2  289.97    8.60
   1   0   2  290.97    8.60
  -1   0  -2  288.97    8.50
  -1   0  -2  263.67    9.00
   1   0   2  291.87    8.50
  -1   0  -2  303.27    9.50
   1   0   2  280.07    9.20
   1   0   2  296.87    8.50
   2   0   2   10.60    1.70
  -2   0  -2    6.60    1.10
  -2   0  -2    9.60    1.60
  -2   0  -2   10.20    1.40
   2   0   2   13.70    1.50
   2   0   2   10.10    1.30
   2   0   2    8.90    1.20
  -2   0  -2   10.60    1.20
  -2   0  -2   12.90    1.40
   2   0   2   10.50    1.10
   3   0   2  231.88    7.60
  -3   0  -2  238.18    7.70
  -3   0  -2  237.18    7.50
   3   0   2  240.78    7.50
   3   0   2  243.68    7.50
   3   0   2  246.08    8.50
  -3   0  -2  238.48    8.40
   3   0   2  239.28    7.60
  -3   0  -2  237.58    7.70
  -3   0  -2  234.18    7.60
  -4   0  -2   -0.40    1.10
  -4   0  -2   -0.70    1.40
   4   0   2    0.60    1.10
   4   0   2    0.80    1.70
   4   0   2    2.50    1.30
  -4   0  -2    0.60    1.40
  -4   0  -2   -0.20    1.30
   4   0   2    0.60    1.10
  -4   0  -2    1.10    1.40
  -5   0  -2    1.90    1.40
  -5   0  -2    1.70    1.70
  -5   0  -2    2.00    1.80
   5   0   2    1.40    1.60
  -5   0  -2    1.30    1.70
   5   0   2    2.60    1.40
  -5   0  -2    1.30    1.50
  -6   0  -2    0.30    1.50
   6   0   2    2.60    1.70
   6   0   2   -0.50    2.00
  -6   0  -2    1.20    1.70
  -6   0  -2    1.30    2.10
   6   0   2    7.80    3.00
  -6   0  -2    2.80    2.10
  -6   0  -2    1.20    1.50
  -6   0  -2   -1.50    1.90
  -7   0  -2    2.70    1.90
   7   0   2    1.50    1.80
  -7   0  -2   -3.30    2.30
   7   0   2    1.30    2.60
  -7   0  -2   -1.40    2.00
  -7   0  -2   -1.40    1.90
  -7   0  -2   -0.70    1.50
   7   0   2    1.10    1.80
  -7   0  -2    0.60    1.50
   7   0   2    1.80    2.10
   8   0   2   -1.20    3.00
   8   0   2    0.00    2.20
  -8   0  -2   -3.10    3.30
  -8   0  -2   -2.20    2.70
  -8   0  -2    2.00    2.30
   8   0   2   -0.30    2.30
  -8   0  -2    0.50    2.30
  -8   0  -2   -0.30    1.60
   8   0   2   -0.30    1.70
  10  -1  -2    4.50    2.60
  10  -1  -2    2.80    2.40
 -10  -1   2    3.40    2.00
  10  -1  -2    3.60    2.00
 -10  -1   2    6.20    3.40
  10  -1  -2    5.30    1.30
 -10  -1   2    5.40    2.20
 -10   1   2    4.80    2.80
  10   1  -2    9.20    3.30
 -10   1   2    4.30    2.40
 -10   1   2    7.50    1.90
  10   1  -2    4.20    2.00
   9  -1  -2    5.40    2.40
   9  -1  -2    5.10    1.40
   9  -1  -2    6.80    2.40
  -9  -1   2    5.70    1.80
  -9  -1   2    7.20    2.30
   9  -1  -2    4.20    2.20
  -9  -1   2    3.90    2.00
  -9  -1   2   10.10    2.80
  -9  -1   2    3.40    2.00
   9  -1  -2    5.70    2.40
   9   1  -2    2.40    2.00
  -9   1   2    4.20    2.30
  -9   1   2    7.10    2.70
   9   1  -2    9.50    2.30
  -9   1   2    8.30    1.90
   9   1  -2    5.40    2.10
  -9   1   2    8.60    2.90
  -9   1   2    5.10    1.90
   8  -1  -2   24.70    2.70
   8  -1  -2   26.60    2.90
  -8  -1   2   26.40    3.40
   8  -1  -2   32.30    2.90
  -8  -1   2   30.60    3.10
   8  -1  -2   37.00    4.00
   8  -1  -2   31.80    2.40
  -8  -1   2   35.50    3.10
  -8  -1   2   33.20    3.50
  -8  -1   2   41.00    3.50
   8   1  -2   33.80    3.40
   8   1  -2   33.50    3.80
  -8   1   2   37.90    2.90
  -8   1   2   35.10    3.00
  -8   1   2   35.50    3.60
   8   1  -2   33.20    3.40
  -8   1   2   33.70    3.20
   7  -1  -2   17.40    2.00
   7  -1  -2   18.30    2.40
   7  -1  -2   24.60    3.30
  -7  -1   2   25.00    2.80
   7  -1  -2   17.70    2.40
  -7  -1   2   15.70    2.10
  -7  -1   2   19.40    2.30
   7  -1  -2   21.80    2.50
   7   1  -2   19.50    2.40
  -7   1   2   15.40    1.90
  -7   1   2   23.10    2.30
  -7   1   2   19.20    2.40
   7   1  -2   17.90    2.30
   7   1  -2   19.10    2.80
  -6  -1   2  228.98    8.00
   6  -1  -2  234.78    8.10
   6  -1  -2  231.88    7.10
  -6  -1   2  233.28    7.60
   6  -1  -2  236.58    7.50
   6  -1  -2  222.98    7.70
   6  -1  -2  233.88    7.80
  -6  -1   2  217.58    7.60
   6  -1  -2  227.08    8.30
  -6  -1   2  227.58    7.80
  -6   1   2  237.68    7.50
  -6   1   2  216.18    7.70
   6   1  -2  233.18    7.70
  -6   1   2  224.18    7.70
   6   1  -2  232.58    7.70
  -6   1   2  236.48    8.00
   6   1  -2  234.78    7.80
  -5  -1   2   31.70    2.50
  -5  -1   2   31.20    2.50
   5  -1  -2   35.20    2.60
   5  -1  -2   35.00    2.60
   5  -1  -2   32.30    1.90
   5  -1  -2   36.40    2.20
   5  -1  -2   34.20    2.70
   5  -1  -2   32.70    3.00
  -5  -1   2   30.40    2.60
  -5  -1   2   34.00    2.20
  -5   1   2   34.60    2.60
  -5   1   2   34.90    2.60
   5   1  -2   33.40    2.60
  -5   1   2   31.70    2.60
   5   1  -2   34.80    2.60
  -5   1   2   36.00    2.20
   5   1  -2   35.70    2.50
  -4  -1   2 1810.92   50.79
   4  -1  -2 1852.41   51.29
  -4  -1   2 1819.12   50.89
   4  -1  -2 1744.93   50.49
   4  -1  -2 1789.72   50.79
   4  -1  -2 1898.11   50.59
   4  -1  -2 1825.02   50.79
   4   1  -2 1780.62   50.79
   4   1  -2 1795.42   50.79
   3  -1  -2   16.00    1.50
  -3  -1   2   15.00    1.50
   3  -1  -2   15.10    1.40
  -3  -1   2   16.90    1.60
  -3  -1   2   14.40    1.30
   3  -1  -2   12.90    2.00
   3  -1  -2   10.60    1.20
   3  -1  -2   12.20    1.30
  -3   1   2   14.80    1.20
  -3   1   2   17.40    1.90
  -3   1   2   13.30    1.70
   3   1  -2   13.00    1.30
  -3   1   2   20.10    2.60
  -3   1   2   16.30    1.40
   2  -1  -2  430.76   12.60
  -2  -1   2  432.46   12.60
   2  -1  -2  434.56   12.60
   2  -1  -2  455.65   12.80
  -2  -1   2  437.66   12.60
  -2  -1   2  450.35   12.60
   2   1  -2  438.36   12.60
  -2   1   2  415.76   12.80
  -2   1   2  433.16   12.70
  -2   1   2  471.65   12.60
  -2   1   2  445.86   12.60
   2   1  -2  427.46   12.60
  -2   1   2  456.75   13.10
   1  -1  -2  241.08    7.30
  -1  -1   2  245.38    7.30
  -1  -1   2  265.47    7.20
   1  -1  -2  244.98    7.50
  -1  -1   2  248.28    7.40
   1  -1  -2  239.98    7.30
   1  -1  -2  256.07    7.40
  -1  -1   2  253.87    7.30
   1   1  -2  254.57    7.30
  -1   1   2  259.17    7.40
  -1   1   2  245.98    7.30
   1   1  -2  249.38    7.30
   1   1  -2  248.38    7.20
  -1   1   2  247.58    7.30
   1   1  -2  236.68    7.60
  -1   1   2  262.67    7.50
   0  -1   2  243.08    7.90
   0  -1  -2  252.47    7.50
   0  -1   2  246.08    7.40
   0  -1   2  253.87    7.40
   0  -1  -2  246.98    7.40
   0  -1  -2  251.37    7.40
   0  -1   2  261.67    7.40
   0   1  -2  256.07    7.50
   0   1   2  253.27    7.30
   0   1  -2  243.58    8.00
   0   1   2  259.87    7.40
   0   1  -2  258.07    7.40
  -1  -1  -2  428.36   13.20
   1  -1   2  407.96   13.10
   1  -1   2  445.26   12.70
   1  -1   2  458.25   12.60
  -1  -1  -2  421.16   12.60
   1  -1   2  451.15   12.70
  -1  -1  -2  437.96   12.70
  -1  -1  -2  441.96   12.70
  -1  -1  -2  460.85   13.00
   1   1   2  446.76   12.60
   1   1   2  439.06   12.70
  -1   1  -2  438.76   12.70
   1   1   2  436.26   13.80
  -1   1  -2  428.06   13.20
   1   1   2  451.15   12.70
  -1   1  -2  440.26   12.60
   1   1   2  438.86   12.70
  -1   1  -2  438.46   12.70
  -2  -1  -2  537.05   15.90
  -2  -1  -2  552.04   15.80
  -2  -1  -2  532.25   16.40
  -2  -1  -2  541.95   15.90
  -2  -1  -2  545.55   15.90
   2  -1   2  539.95   16.50
   2  -1   2  538.25   15.90
   2  -1   2  556.74   15.80
   2  -1   2  565.44   15.90
   2  -1   2  566.84   15.70
   2   1   2  540.35   15.80
  -2   1  -2  530.05   15.90
   2   1   2  553.84   15.80
  -2   1  -2  543.45   15.90
   2   1   2  516.15   16.30
  -2   1  -2  578.54   16.30
  -2   1  -2  549.05   16.60
   2   1   2  562.14   15.90
   2   1   2  554.94   15.90
   3  -1   2 1852.91   50.19
   3  -1   2 1812.52   50.39
   3  -1   2 1848.81   50.39
  -3  -1  -2 1775.62   50.29
   3  -1   2 1788.12   50.39
  -3  -1  -2 1761.22   50.89
  -3  -1  -2 1798.42   50.39
  -3  -1  -2 1795.12   50.39
  -3  -1  -2 1788.32   50.39
   3  -1   2 1748.53   51.09
  -3   1  -2 1763.42   50.19
  -3   1  -2 1771.32   50.39
   3   1   2 1804.22   50.29
   3   1   2 1853.21   50.39
  -3   1  -2 1758.62   50.39
   3   1   2 1744.03   50.89
   3   1   2 1835.72   50.39
   3   1   2 1771.12   50.29
  -3   1  -2 1785.12   51.19
   4  -1   2  186.48    6.50
  -4  -1  -2  182.28    6.50
   4  -1   2  191.48    6.30
  -4  -1  -2  184.38    6.60
   4  -1   2  195.78    6.10
  -4  -1  -2  181.78    6.40
  -4  -1  -2  182.08    6.40
  -4  -1  -2  183.18    7.20
   4  -1   2  189.28    7.40
  -4   1  -2  185.48    6.10
   4   1   2  187.38    7.40
   4   1   2  189.18    6.40
   4   1   2  193.78    6.40
   4   1   2  191.58    6.40
  -4   1  -2  179.08    7.40
  -4   1  -2  191.38    6.60
  -4   1  -2  183.08    6.60
   5  -1   2  158.28    5.90
  -5  -1  -2  152.88    6.70
  -5  -1  -2  152.28    6.10
  -5  -1  -2  155.18    5.80
   5  -1   2  155.58    5.70
  -5  -1  -2  151.08    6.00
  -5  -1  -2  165.28    6.00
  -5   1  -2  148.29    5.40
   5   1   2  150.08    5.80
  -5   1  -2  154.08    6.10
   5   1   2  159.38    5.80
   5   1   2  155.08    7.10
  -5   1  -2  150.68    6.00
  -5   1  -2  153.28    7.00
   6  -1   2   23.30    3.50
  -6  -1  -2   27.10    3.90
  -6  -1  -2   17.00    2.30
  -6  -1  -2   24.50    2.80
  -6  -1  -2   20.00    2.50
   6  -1   2   20.50    2.40
   6  -1   2   26.20    2.80
  -6   1  -2   17.30    2.30
   6   1   2   27.40    2.80
  -6   1  -2   20.60    2.00
  -6   1  -2   17.70    2.70
  -6   1  -2   18.00    2.50
   6   1   2   18.70    4.40
  -6   1  -2   27.40    3.00
   7  -1   2   12.00    2.30
  -7  -1  -2    9.60    2.60
  -7  -1  -2    9.20    2.90
  -7  -1  -2    9.60    2.50
   7  -1   2    8.80    2.10
  -7  -1  -2   15.10    2.70
  -7  -1  -2    8.60    2.00
   7  -1   2   12.60    2.80
  -7  -1  -2   12.70    2.20
   7  -1   2    6.50    2.80
   7   1   2   13.40    3.00
  -7   1  -2    7.30    2.10
  -7   1  -2    9.50    1.80
   7   1   2   13.30    2.60
  -7   1  -2    9.60    2.70
   7   1   2   10.60    2.20
  -7   1  -2   13.30    3.00
  -7   1  -2    7.00    2.10
  -8  -1  -2    5.60    3.10
   8  -1   2    0.90    2.20
   8  -1   2    2.00    2.20
   8  -1   2    1.90    1.80
   8  -1   2    1.30    3.00
  -8  -1  -2    2.90    1.70
  -8  -1  -2    4.50    2.10
  -8  -1  -2    1.50    2.00
  -8  -1  -2    6.40    2.50
  -8  -1  -2    3.40    2.40
  -8   1  -2    3.60    2.60
   8   1   2    4.40    3.20
  -8   1  -2    0.00    2.80
  -8   1  -2    7.20    4.50
   8   1   2    2.90    2.10
  -8   1  -2    7.30    2.50
   8   1   2    3.40    2.00
  -8   1  -2    2.20    1.60
   8   1   2    4.00    2.20
  -9  -2   2    5.00    2.00
   9  -2  -2    2.70    1.80
  -9  -2   2    5.00    2.30
  -9  -2   2    3.80    1.80
   9  -2  -2    4.60    2.40
  -9  -2   2    6.50    2.40
   9  -2  -2    5.20    1.50
  -9  -2   2    4.40    2.80
   9  -2  -2    7.10    1.90
   9  -2  -2    6.30    2.30
  -9   2   2    7.40    2.10
  -9   2   2    6.30    2.60
  -9   2   2    3.10    1.60
  -9   2   2    3.80    4.10
   9   2  -2    6.50    2.40
  -9   2   2    3.70    2.10
   8  -2  -2   25.70    4.90
  -8  -2   2   37.70    3.50
   8  -2  -2   30.40    3.00
   8  -2  -2   29.40    2.70
  -8  -2   2   33.40    3.20
   8  -2  -2   31.60    3.00
  -8  -2   2   33.20    3.40
  -8  -2   2   33.30    3.50
  -8  -2   2   35.30    3.30
   8  -2  -2   29.50    3.40
   8   2  -2   30.20    3.50
  -8   2   2   32.80    2.70
  -8   2   2   31.20    3.10
  -8   2   2   31.70    2.90
  -8   2   2   31.30    3.10
   8   2  -2   32.50    3.40
   7  -2  -2   80.09    3.80
   7  -2  -2   77.09    7.10
   7  -2  -2   76.59    3.60
  -7  -2   2   83.89    4.50
  -7  -2   2   84.19    4.50
   7  -2  -2   87.49    4.90
   7  -2  -2   81.79    4.80
  -7  -2   2   79.59    4.00
   7  -2  -2   83.79    5.00
  -7   2   2   79.79    3.80
  -7   2   2   85.49    4.50
   7   2  -2   82.89    4.30
  -7   2   2   76.59    4.50
   6  -2  -2  660.53   18.80
  -6  -2   2  639.24   19.00
   6  -2  -2  635.54   18.70
  -6  -2   2  653.93   19.30
  -6  -2   2  617.34   19.00
   6  -2  -2  662.73   19.50
   6  -2  -2  643.04   19.10
   6  -2  -2  652.03   19.90
  -6  -2   2  648.94   19.00
   6  -2  -2  635.24   19.10
  -6   2   2  663.73   18.80
  -6   2   2  663.63   19.40
   6   2  -2  642.54   19.00
  -6   2   2  631.64   19.00
   6   2  -2  651.13   19.00
  -6   2   2  630.44   19.10
  -5  -2   2  771.82   22.20
   5  -2  -2  770.72   22.10
   5  -2  -2  806.22   21.80
  -5  -2   2  728.83   21.90
  -5  -2   2  783.92   22.00
  -5  -2   2  746.63   21.90
   5  -2  -2  764.62   22.10
   5  -2  -2  765.52   22.40
   5  -2  -2  764.72   22.80
   5  -2  -2  724.53   21.80
  -5   2   2  766.22   22.00
  -5   2   2  758.22   22.00
  -5   2   2  768.32   22.30
  -5   2   2  785.12   21.80
   5   2  -2  764.22   22.00
   5   2  -2  729.93   21.90
   5   2  -2  755.72   21.70
   4  -2  -2 1380.26   37.80
  -4  -2   2 1318.77   37.90
   4  -2  -2 1320.07   38.20
   4  -2  -2 1373.36   38.70
   4  -2  -2 1377.46   38.00
  -4  -2   2 1323.67   37.90
   4  -2  -2 1308.87   37.90
  -4  -2   2 1441.36   38.00
   4  -2  -2 1331.47   38.00
  -4  -2   2 1362.26   38.10
  -4   2   2 1316.67   37.90
   4   2  -2 1318.87   37.90
   4   2  -2 1351.86   37.60
  -4   2   2 1346.97   38.00
  -4   2   2 1359.36   38.20
   4   2  -2 1326.47   38.00
  -4   2   2 1394.16   37.80
  -4   2   2 1314.77   37.90
  -3  -2   2  831.32   22.80
  -3  -2   2  829.22   23.30
   3  -2  -2  801.72   23.00
   3  -2  -2  837.42   23.50
   3  -2  -2  803.72   23.30
   3  -2  -2  813.02   23.30
  -3  -2   2  823.82   23.20
  -3  -2   2  783.72   23.20
   3  -2  -2  846.42   24.10
   3  -2  -2  843.32   24.00
   3   2  -2  783.32   23.20
  -3   2   2  799.82   23.30
  -3   2   2  838.42   23.00
   3   2  -2  822.62   23.20
  -3   2   2  860.11   23.10
  -3   2   2  795.82   23.20
  -3   2   2  837.32   23.30
  -3   2   2  820.92   23.50
   2  -2  -2 1657.33   62.19
  -2  -2   2 1734.53   69.49
  -2   2   2 1656.83   64.59
  -1  -2   2  353.66    9.80
  -1  -2   2  350.56    9.80
   1  -2  -2  332.17    9.80
  -1  -2   2  332.97   10.00
   1  -2  -2  342.77    9.80
   1  -2  -2  334.67    9.70
  -1  -2   2  354.96    9.50
   1  -2  -2  323.67   10.00
   1   2  -2  308.17    9.90
  -1   2   2  351.66    9.80
   1   2  -2  343.87    9.90
  -1   2   2  360.36   10.10
  -1   2   2  336.57    9.80
   1   2  -2  346.17    9.80
  -1   2   2  310.07    9.90
  -1   2   2  334.67    9.80
   0  -2  -2  663.63   18.40
   0  -2   2  690.13   18.70
   0  -2   2  659.43   18.50
   0  -2  -2  674.03   18.50
   0  -2  -2  627.34   18.80
   0  -2   2  611.24   18.90
   0  -2  -2  588.44   18.30
   0  -2   2  653.83   18.40
   0   2   2  632.74   18.30
   0   2  -2  679.13   18.50
   0   2  -2  666.23   18.50
   0   2  -2  658.13   19.00
   0   2   2  674.53   18.40
   0   2   2  675.03   18.40
   0   2   2  643.84   18.60
   1  -2   2  141.09    5.10
  -1  -2  -2  148.29    5.50
   1  -2   2  162.28    4.70
  -1  -2  -2  152.08    4.90
  -1  -2  -2  148.59    4.90
   1  -2   2  152.28    4.90
  -1  -2  -2  151.58    5.00
  -1  -2  -2  152.48    4.70
   1  -2   2  151.18    5.60
  -1   2  -2  150.28    4.90
  -1   2  -2  155.58    5.60
   1   2   2  154.08    4.80
   1   2   2  157.28    4.80
  -1   2  -2  143.89    4.70
  -1   2  -2  157.38    4.70
   1   2   2  160.28    5.00
  -1   2  -2  151.58    4.90
   1   2   2  146.49    4.70
   2  -2   2  851.81   23.90
  -2  -2  -2  837.52   23.80
  -2  -2  -2  839.62   23.90
   2  -2   2  936.81   24.00
   2  -2   2  832.72   24.60
   2  -2   2  846.02   23.80
  -2  -2  -2  795.52   23.80
  -2  -2  -2  790.62   23.70
   2  -2   2  831.82   23.80
   2   2   2  806.72   24.70
   2   2   2  837.02   23.80
  -2   2  -2  828.82   23.90
  -2   2  -2  839.42   24.60
  -2   2  -2  826.72   23.60
   2   2   2  826.22   23.80
  -2   2  -2  843.02   23.80
  -2   2  -2  843.32   23.90
   2   2   2  841.22   23.90
  -3  -2  -2  435.86   13.00
   3  -2   2  436.16   13.00
  -3  -2  -2  439.96   13.10
   3  -2   2  447.96   12.70
  -3  -2  -2  433.66   13.00
   3  -2   2  431.26   13.00
   3  -2   2  424.56   13.90
   3  -2   2  443.96   13.00
  -3  -2  -2  427.56   13.60
  -3  -2  -2  441.36   13.00
  -3   2  -2  444.46   13.10
   3   2   2  443.56   13.00
  -3   2  -2  440.46   13.10
   3   2   2  416.06   13.50
   3   2   2  448.36   13.00
  -3   2  -2  436.96   13.10
   3   2   2  422.06   12.90
  -3   2  -2  432.26   12.70
   3   2   2  438.06   13.10
  -3   2  -2  443.06   14.00
  -4  -2  -2   12.40    1.70
   4  -2   2   12.30    1.70
  -4  -2  -2   11.40    1.90
  -4  -2  -2   10.70    1.70
   4  -2   2   10.70    1.50
   4  -2   2   12.90    1.30
  -4  -2  -2   11.20    1.60
  -4  -2  -2    8.70    1.90
   4  -2   2   14.10    2.50
   4   2   2   14.20    1.70
   4   2   2    8.10    2.00
  -4   2  -2   12.00    1.80
  -4   2  -2   10.00    1.30
   4   2   2   10.30    1.70
  -4   2  -2    7.70    1.90
   4   2   2   12.50    1.50
  -4   2  -2   12.40    1.80
  -4   2  -2   10.70    1.80
  -5  -2  -2    9.50    2.00
   5  -2   2    8.30    2.50
  -5  -2  -2    7.80    2.10
  -5  -2  -2    7.70    2.00
  -5  -2  -2   13.20    2.80
  -5  -2  -2    7.30    2.40
   5  -2   2   11.20    1.80
   5  -2   2    9.50    2.10
   5  -2   2    8.90    2.00
   5   2   2   11.40    1.90
   5   2   2   10.00    2.00
  -5   2  -2    9.50    1.40
  -5   2  -2    4.30    2.00
  -5   2  -2    9.20    1.90
   5   2   2    9.30    2.30
  -5   2  -2    7.10    1.90
  -5   2  -2    8.80    2.10
   5   2   2    8.00    1.90
   6  -2   2   20.10    3.00
  -6  -2  -2   32.90    3.00
  -6  -2  -2   28.80    3.50
  -6  -2  -2   28.10    3.10
  -6  -2  -2   25.90    3.90
   6  -2   2   30.30    2.90
  -6  -2  -2   21.80    2.60
   6  -2   2   20.50    2.40
   6  -2   2   25.60    2.50
  -6   2  -2   28.90    3.20
  -6   2  -2   21.80    3.00
   6   2   2   31.20    2.90
  -6   2  -2   19.90    2.40
  -6   2  -2   31.90    3.40
  -6   2  -2   24.40    2.30
  -7  -2  -2    9.80    2.70
  -7  -2  -2    6.80    2.30
  -7  -2  -2    8.10    2.30
  -7  -2  -2   12.60    2.30
  -7  -2  -2    7.60    2.30
   7  -2   2    9.50    2.10
   7  -2   2    6.30    2.00
   7  -2   2    6.50    2.00
   7  -2   2    7.20    2.70
  -7  -2  -2   14.80    2.90
  -7   2  -2    7.20    2.00
  -7   2  -2   10.10    2.40
   7   2   2   11.20    2.30
   7   2   2    8.60    2.30
  -7   2  -2    8.20    2.60
   7   2   2   11.40    2.40
   7   2   2    9.20    2.80
  -7   2  -2    9.20    2.80
  -8  -2  -2   14.30    2.60
   8  -2   2    9.90    2.50
  -8  -2  -2   11.00    2.50
   8  -2   2   13.90    3.00
  -8  -2  -2    6.20    1.90
  -8  -2  -2    9.50    2.60
   8  -2   2    9.50    3.30
  -8  -2  -2   19.80    4.00
  -8  -2  -2   15.30    3.80
   8  -2   2   13.30    2.90
  -8   2  -2   16.50    3.40
  -8   2  -2   11.70    4.10
   8   2   2   13.10    3.40
  -8   2  -2   14.50    2.90
  -8   2  -2   20.60    3.50
   8   2   2   18.00    4.50
   8   2   2   18.50    3.80
   8   2   2   10.30    2.50
  -8   2  -2   12.10    2.00
   9  -3  -2    7.60    2.10
  -9  -3   2    9.40    2.70
   9  -3  -2    6.90    2.70
  -9  -3   2    5.50    2.20
  -9  -3   2   10.60    2.50
   9  -3  -2   12.40    2.10
  -9  -3   2    7.50    3.00
   9  -3  -2    5.60    2.50
  -9  -3   2    6.70    2.30
   9  -3  -2   11.00    1.80
   9   3  -2    8.20    2.30
  -9   3   2    9.60    1.70
   9   3  -2    9.70    2.20
  -9   3   2    7.20    2.30
  -9   3   2    8.50    2.20
  -9   3   2    6.80    2.80
  -9   3   2   14.20    3.30
   9   3  -2    8.30    2.40
   8  -3  -2   64.09    3.70
  -8  -3   2   64.69    4.10
  -8  -3   2   61.99    3.90
   8  -3  -2   55.69    4.00
   8  -3  -2   59.39    5.10
  -8  -3   2   59.69    4.00
   8  -3  -2   57.89    4.50
  -8  -3   2   53.99    4.20
   8   3  -2   58.09    4.00
  -8   3   2   57.29    5.80
  -8   3   2   64.29    4.50
  -8   3   2   60.99    3.10
  -8   3   2   66.89    3.60
  -8   3   2   60.69    4.30
   7  -3  -2  194.48    7.30
  -7  -3   2  209.88    7.40
  -7  -3   2  194.58    7.20
  -7  -3   2  202.48    7.60
   7  -3  -2  206.88    7.50
   7  -3  -2  207.28    8.50
   7  -3  -2  192.08    6.90
   7  -3  -2  206.78    6.90
   7  -3  -2  202.08    7.90
   7   3  -2  196.68    7.20
  -7   3   2  201.08    7.40
  -7   3   2  199.78    7.60
  -7   3   2  204.48    6.90
   7   3  -2  194.78    6.90
   6  -3  -2  168.28    6.20
  -6  -3   2  167.58    6.30
   6  -3  -2  163.18    5.60
   6  -3  -2  164.68    6.40
  -6  -3   2  170.38    6.00
  -6  -3   2  166.78    6.10
   6  -3  -2  164.08    7.20
  -6  -3   2  165.08    6.00
   6  -3  -2  158.88    5.80
   6  -3  -2  161.68    6.00
  -6   3   2  172.18    5.70
  -6   3   2  163.38    6.20
  -6   3   2  160.88    6.20
   6   3  -2  163.98    6.00
   6   3  -2  164.48    6.00
  -6   3   2  163.08    6.30
   6   3  -2  157.68    5.30
   5  -3  -2  287.37    8.40
  -5  -3   2  289.47    8.80
  -5  -3   2  272.27    8.60
   5  -3  -2  271.47    9.10
  -5  -3   2  269.97    8.60
   5  -3  -2  280.97    8.80
   5  -3  -2  273.37    9.70
  -5  -3   2  282.27    8.90
   5  -3  -2  274.77    8.70
  -5   3   2  280.17    8.40
   5   3  -2  281.07    8.70
   5   3  -2  259.87    8.60
  -5   3   2  275.97    9.00
  -5   3   2  272.87    8.70
  -5   3   2  265.87    8.70
   4  -3  -2    7.40    1.30
   4  -3  -2    7.90    1.70
  -4  -3   2   11.30    1.50
   4  -3  -2    8.60    1.40
  -4  -3   2    8.30    1.30
   4  -3  -2   10.30    1.10
  -4  -3   2   12.10    1.50
   4  -3  -2   12.50    1.60
   4  -3  -2   11.30    1.80
  -4  -3   2   12.20    1.40
  -4   3   2   11.40    1.40
  -4   3   2   10.30    1.10
  -4   3   2   13.00    1.60
  -4   3   2   11.60    1.60
  -4   3   2   10.50    1.50
   4   3  -2   12.00    1.50
  -4   3   2   12.40    1.70
   4   3  -2   11.20    1.40
   3  -3  -2   23.40    2.80
   3  -3  -2   25.70    2.30
   3  -3  -2   25.10    1.90
  -3  -3   2   25.80    1.90
   3  -3  -2   25.70    1.30
  -3  -3   2   24.20    1.80
   3  -3  -2   28.30    2.10
  -3  -3   2   26.30    1.90
   3  -3  -2   26.10    2.00
  -3  -3   2   27.70    1.40
  -3   3   2   25.40    2.00
  -3   3   2   25.80    2.10
   3   3  -2   26.20    1.70
  -3   3   2   27.70    1.50
  -3   3   2   27.50    1.30
   3   3  -2   26.10    2.00
  -3   3   2   28.70    2.00
  -3   3   2   26.00    2.10
  -2  -3   2  443.16   12.30
   2  -3  -2  432.86   12.40
   2  -3  -2  427.16   12.80
   2  -3  -2  423.66   12.40
   2  -3  -2  431.66   12.70
  -2  -3   2  449.95   12.30
  -2  -3   2  415.26   12.40
  -2  -3   2  430.96   12.30
   2  -3  -2  454.15   12.40
  -2  -3   2  406.16   12.30
   2   3  -2  413.36   12.30
  -2   3   2  425.66   12.70
   2   3  -2  442.46   12.30
  -2   3   2  423.46   12.40
  -2   3   2  446.96   12.80
  -2   3   2  428.26   12.40
  -2   3   2  437.16   12.30
   2   3  -2  429.76   12.30
   1  -3  -2  225.88    7.90
   1  -3  -2  252.97    7.40
   1  -3  -2  258.67    7.80
   1  -3  -2  259.77    7.50
   1  -3  -2  250.27    7.80
  -1  -3   2  264.57    7.40
  -1  -3   2  234.48    7.70
  -1   3   2  257.87    7.40
   1   3  -2  257.27    7.40
  -1   3   2  241.78    7.80
  -1   3   2  253.77    7.40
   1   3  -2  255.47    7.80
  -1   3   2  269.37    7.80
  -1   3   2  248.48    7.50
   1   3  -2  254.57    7.40
   0  -3  -2  667.43   18.90
   0  -3  -2  701.03   18.90
   0  -3  -2  629.44   18.70
   0  -3   2  631.84   19.60
   0  -3   2  674.23   18.90
   0  -3   2  666.43   18.90
   0  -3  -2  645.74   19.30
   0  -3  -2  682.53   19.10
   0  -3   2  682.53   18.90
   0   3  -2  677.03   18.90
   0   3  -2  678.53   19.50
   0   3  -2  690.73   18.90
   0   3   2  678.83   18.90
   0   3   2  693.93   19.10
   0   3   2  698.93   18.90
   0   3   2  622.44   18.70
   0   3   2  646.44   19.20
  -1  -3  -2  361.56   10.40
   1  -3   2  361.86   10.40
   1  -3   2  376.36   10.20
  -1  -3  -2  343.47   10.40
  -1  -3  -2  351.06   10.40
  -1  -3  -2  365.36   10.70
   1  -3   2  351.96   11.20
   1  -3   2  356.36   10.50
   1   3   2  334.57   10.30
  -1   3  -2  349.07   11.20
  -1   3  -2  354.76   10.50
  -1   3  -2  352.36   10.40
   1   3   2  370.06   10.40
  -1   3  -2  348.17   10.20
   1   3   2  353.66   10.60
   1   3   2  358.76   10.40
   2  -3   2   51.99    2.50
   2  -3   2   51.79    2.60
  -2  -3  -2   48.30    2.50
   2  -3   2   52.39    2.00
  -2  -3  -2   56.29    3.50
  -2  -3  -2   51.39    2.80
  -2  -3  -2   51.49    2.40
   2   3   2   50.89    2.40
  -2   3  -2   51.49    2.00
   2   3   2   45.60    2.30
  -2   3  -2   50.29    2.60
  -2   3  -2   46.10    3.40
   2   3   2   49.99    2.60
   2   3   2   49.50    2.40
  -2   3  -2   50.89    2.60
  -2   3  -2   44.70    2.40
  -3  -3  -2  120.29    5.10
   3  -3   2  129.59    4.60
  -3  -3  -2  124.59    4.60
   3  -3   2  129.69    4.70
  -3  -3  -2  127.39    4.60
   3  -3   2  121.09    4.60
  -3  -3  -2  120.19    4.60
  -3  -3  -2  127.29    4.80
   3  -3   2  118.49    5.60
   3  -3   2  129.09    4.10
  -3   3  -2  127.59    4.10
   3   3   2  127.39    4.70
   3   3   2  128.39    4.50
  -3   3  -2  120.89    5.50
   3   3   2  129.59    4.60
  -3   3  -2  130.09    4.70
  -3   3  -2  126.59    4.70
  -3   3  -2  126.69    4.60
   3   3   2  122.99    4.50
   4  -3   2   51.09    4.10
  -4  -3  -2   48.70    3.00
   4  -3   2   51.39    3.00
  -4  -3  -2   54.59    3.30
  -4  -3  -2   51.49    3.20
  -4  -3  -2   52.69    2.90
  -4  -3  -2   47.70    3.70
   4  -3   2   47.60    2.90
  -4   3  -2   47.50    2.30
  -4   3  -2   50.79    3.20
   4   3   2   53.49    2.90
  -4   3  -2   48.40    3.10
   4   3   2   52.19    2.90
  -4   3  -2   52.79    4.10
  -4   3  -2   52.59    3.10
   5  -3   2   19.80    3.50
  -5  -3  -2   17.90    2.50
  -5  -3  -2   17.90    2.60
   5  -3   2   18.70    2.30
   5  -3   2   24.20    2.60
  -5  -3  -2   20.20    2.50
   5  -3   2   13.70    1.90
  -5  -3  -2   18.80    2.20
   5   3   2   19.40    2.10
  -5   3  -2   21.50    1.90
  -5   3  -2   21.90    2.50
  -5   3  -2   27.10    2.90
  -5   3  -2   16.60    2.50
  -5   3  -2   17.60    2.30
   5   3   2   18.80    2.10
   6  -3   2   29.70    3.80
  -6  -3  -2   32.90    4.00
   6  -3   2   31.90    3.30
  -6  -3  -2   28.80    2.80
  -6  -3  -2   29.90    3.10
   6  -3   2   30.50    2.90
  -6  -3  -2   30.10    2.90
  -6  -3  -2   30.00    3.40
   6  -3   2   34.20    3.80
  -6   3  -2   29.70    2.30
  -6   3  -2   33.20    4.40
   6   3   2   23.10    2.40
  -6   3  -2   26.10    3.20
  -6   3  -2   24.80    2.80
  -6   3  -2   38.70    3.60
  -7  -3  -2   47.00    3.70
   7  -3   2   48.50    3.90
   7  -3   2   40.50    5.50
  -7  -3  -2   42.70    4.60
  -7  -3  -2   39.70    5.00
  -7  -3  -2   48.00    4.10
   7  -3   2   43.60    4.20
   7  -3   2   46.90    3.50
  -7  -3  -2   53.19    4.80
   7   3   2   45.50    3.80
   7   3   2   46.10    3.70
  -7   3  -2   46.80    4.00
  -7   3  -2   44.80    2.80
   7   3   2   42.50    5.60
  -7   3  -2   46.10    4.80
  -7   3  -2   49.70    3.90
  -8  -3  -2   -0.50    2.00
   8  -3   2    1.70    1.90
  -8  -3  -2   -1.40    3.10
   8  -3   2    0.40    2.20
  -8   3  -2    1.40    2.40
   8   3   2   -0.40    1.80
   9  -4  -2    9.70    3.00
  -9  -4   2    8.00    2.40
   9  -4  -2    7.20    2.50
  -9  -4   2   11.00    2.60
  -9  -4   2    8.30    4.30
   9  -4  -2    8.70    2.00
  -9  -4   2   14.50    2.90
   9  -4  -2    8.30    3.80
  -9   4   2    7.40    2.20
  -9   4   2    9.80    1.50
  -9   4   2    8.70    2.50
   9   4  -2    7.90    2.10
   9   4  -2   11.10    2.30
  -9   4   2   15.40    3.10
  -8  -4   2   57.49    4.60
   8  -4  -2   62.59    4.60
  -8  -4   2   61.49    4.00
   8  -4  -2   57.59    4.20
   8  -4  -2   58.29    4.70
   8  -4  -2   65.29    3.70
  -8  -4   2   66.49    4.10
   8  -4  -2   57.39    4.10
  -8  -4   2   66.69    4.20
   8  -4  -2   64.59    5.50
  -8  -4   2   59.59    4.50
   8   4  -2   62.09    4.40
  -8   4   2   64.19    4.50
  -8   4   2   70.99    4.50
  -8   4   2   65.19    3.70
  -8   4   2   62.59    3.00
   8   4  -2   67.59    4.00
   7  -4  -2   58.39    4.40
   7  -4  -2   57.89    4.00
  -7  -4   2   58.69    4.20
  -7  -4   2   55.79    3.50
   7  -4  -2   55.89    3.20
   7  -4  -2   58.89    3.50
   7  -4  -2   59.39    5.00
   7  -4  -2   53.79    3.70
  -7  -4   2   62.19    3.80
  -7  -4   2   64.09    4.00
   7   4  -2   58.99    3.80
  -7   4   2   58.39    2.70
   7   4  -2   59.69    3.70
  -7   4   2   54.79    3.20
  -7   4   2   59.69    4.10
   6  -4  -2  158.28    6.20
   6  -4  -2  168.18    6.80
   6  -4  -2  181.88    5.90
  -6  -4   2  173.68    6.20
  -6  -4   2  176.38    6.60
  -6  -4   2  169.68    6.30
   6  -4  -2  178.58    6.40
   6  -4  -2  172.68    6.40
   6  -4  -2  175.28    7.70
  -6   4   2  176.48    5.90
   6   4  -2  173.78    6.20
  -6   4   2  162.98    6.90
   6   4  -2  178.28    6.60
  -6   4   2  167.08    6.30
  -6   4   2  173.98    5.40
   5  -4  -2    8.10    1.60
   5  -4  -2    8.30    1.20
   5  -4  -2    4.20    1.40
  -5  -4   2    8.60    1.50
   5  -4  -2    6.50    2.00
   5  -4  -2   10.10    1.70
  -5  -4   2    6.20    1.40
  -5  -4   2    8.90    1.60
   5  -4  -2    7.90    1.50
  -5  -4   2    7.60    1.70
  -5   4   2    9.50    1.30
  -5   4   2    6.00    1.40
   5   4  -2    6.30    1.20
   5   4  -2    8.80    1.50
  -5   4   2    9.50    1.00
  -5   4   2    7.50    1.60
  -5   4   2    8.30    1.50
   4  -4  -2   99.29    5.00
  -4  -4   2   92.99    3.60
  -4  -4   2   97.69    3.80
   4  -4  -2   96.29    3.80
   4  -4  -2   89.89    3.20
  -4  -4   2   90.19    3.60
   4  -4  -2   93.99    3.70
   4  -4  -2   87.99    4.10
  -4  -4   2   95.89    3.80
   4  -4  -2   91.19    3.90
  -4   4   2   91.19    3.10
  -4   4   2   95.59    4.10
  -4   4   2   92.09    3.70
   4   4  -2   97.19    3.60
  -4   4   2   91.49    3.70
  -4   4   2   93.49    4.00
   4   4  -2   92.09    3.50
  -3  -4   2   65.19    2.50
   3  -4  -2   55.59    2.90
   3  -4  -2   60.99    3.90
   3  -4  -2   55.49    2.10
   3  -4  -2   56.19    3.10
   3  -4  -2   57.39    2.70
  -3  -4   2   63.89    2.40
   3  -4  -2   60.19    2.60
  -3  -4   2   61.29    2.50
  -3   4   2   57.99    2.90
   3   4  -2   59.09    2.50
  -3   4   2   59.49    2.20
   3   4  -2   62.89    2.50
  -3   4   2   57.69    3.60
  -3   4   2   54.79    2.60
  -3   4   2   61.69    2.70
   2  -4  -2 1263.27   35.20
   2  -4  -2 1261.17   35.60
  -2  -4   2 1213.28   35.30
  -2  -4   2 1294.57   35.10
  -2  -4   2 1286.77   35.10
   2  -4  -2 1259.27   35.20
   2  -4  -2 1242.58   35.70
   2  -4  -2 1156.88   34.80
   2  -4  -2 1315.87   35.20
  -2  -4   2 1248.78   35.30
   2   4  -2 1192.48   35.30
  -2   4   2 1264.97   35.20
   2   4  -2 1269.97   35.10
  -2   4   2 1284.07   35.70
  -2   4   2 1283.57   35.70
   2   4  -2 1283.67   35.10
  -2   4   2 1276.27   35.20
  -1  -4   2  227.98    7.60
   1  -4  -2  249.08    7.30
  -1  -4   2  248.58    7.80
   1  -4  -2  243.08    7.80
   1  -4  -2  232.78    7.00
   1  -4  -2  246.78    7.80
   1  -4  -2  247.68    7.30
   1  -4  -2  255.07    7.50
  -1  -4   2  259.47    7.30
  -1  -4   2  263.47    7.10
  -1  -4   2  258.27    7.30
   1   4  -2  251.97    7.30
  -1   4   2  243.18    7.30
  -1   4   2  249.38    7.30
  -1   4   2  258.37    7.90
  -1   4   2  242.58    7.40
  -1   4   2  242.58    7.90
   1   4  -2  251.47    7.30
   1   4  -2  240.78    8.20
   0  -4  -2  310.57    9.80
   0  -4   2  324.47   10.10
   0  -4   2  322.77    9.30
   0  -4  -2  321.57    9.20
   0  -4   2  330.97    9.30
   0  -4  -2  328.67    9.60
   0  -4   2  285.77    9.00
   0  -4  -2  335.77    9.30
   0  -4  -2  306.27    9.10
   0   4   2  317.67    9.80
   0   4  -2  327.77    9.30
   0   4   2  327.77    9.20
   0   4  -2  302.27    9.00
   0   4  -2  329.87    9.30
   0   4   2  314.57    9.50
   0   4   2  320.27    9.20
   0   4  -2  320.77   10.10
   1  -4   2  155.68    4.60
  -1  -4  -2  147.29    4.80
  -1  -4  -2  158.58    5.30
   1  -4   2  154.58    4.90
  -1  -4  -2  151.98    4.80
  -1  -4  -2  154.98    5.10
   1  -4   2  161.58    6.00
   1  -4   2  152.48    5.00
  -1   4  -2  155.48    5.00
   1   4   2  156.78    4.80
   1   4   2  155.48    4.90
  -1   4  -2  156.08    6.00
   1   4   2  149.09    4.80
   1   4   2  140.59    5.40
  -1   4  -2  151.88    5.00
   1   4   2  149.88    5.20
  -1   4  -2  149.99    4.70
  -2  -4  -2  466.75   13.70
  -2  -4  -2  475.75   13.70
   2  -4   2  473.25   14.80
  -2  -4  -2  488.55   14.10
  -2  -4  -2  452.05   13.70
   2  -4   2  464.25   13.80
   2  -4   2  472.95   13.30
   2  -4   2  475.05   13.70
  -2  -4  -2  468.05   14.40
   2   4   2  465.15   14.00
   2   4   2  468.35   13.70
   2   4   2  462.95   13.60
   2   4   2  474.45   13.60
  -2   4  -2  454.45   13.70
   2   4   2  460.25   14.10
  -2   4  -2  467.35   13.60
  -2   4  -2  485.05   14.90
   3  -4   2  102.09    5.30
   3  -4   2  105.79    4.10
  -3  -4  -2   97.79    4.70
   3  -4   2   96.19    4.00
  -3  -4  -2   99.29    4.00
   3  -4   2  101.89    4.10
  -3  -4  -2  105.09    4.40
   3  -4   2   99.09    3.30
  -3  -4  -2   97.89    3.90
  -3  -4  -2  101.39    4.00
  -3   4  -2  103.69    5.10
  -3   4  -2  102.99    3.30
   3   4   2  100.99    4.10
   3   4   2   93.09    3.80
   3   4   2  103.29    4.00
   3   4   2  102.29    3.90
  -3   4  -2  102.89    4.00
  -3   4  -2  101.99    4.10
  -3   4  -2  105.99    4.10
   4  -4   2   44.00    2.90
   4  -4   2   45.30    4.20
  -4  -4  -2   44.60    3.20
   4  -4   2   44.50    2.90
  -4  -4  -2   45.40    2.90
  -4  -4  -2   46.30    3.20
  -4  -4  -2   40.60    2.90
  -4  -4  -2   43.40    3.80
  -4   4  -2   53.69    5.40
   4   4   2   45.50    2.90
   4   4   2   41.20    2.80
  -4   4  -2   46.40    3.10
  -4   4  -2   50.09    4.00
  -4   4  -2   42.50    2.00
  -4   4  -2   45.10    3.00
   5  -4   2   65.69    4.10
  -5  -4  -2   57.19    3.50
   5  -4   2   50.19    3.30
  -5  -4  -2   55.09    4.30
  -5  -4  -2   48.40    3.80
  -5  -4  -2   57.89    3.80
  -5  -4  -2   45.50    3.40
   5  -4   2   59.39    5.00
   5  -4   2   50.49    3.50
  -5   4  -2   54.69    4.80
  -5   4  -2   47.40    3.60
   5   4   2   55.99    3.40
  -5   4  -2   55.79    3.60
  -5   4  -2   55.89    2.50
   5   4   2   48.60    3.40
   5   4   2   60.29    3.80
  -6  -4  -2   19.20    2.60
   6  -4   2   29.30    2.90
  -6  -4  -2   31.90    3.30
  -6  -4  -2   27.60    3.80
   6  -4   2   23.10    2.50
   6  -4   2   21.60    2.50
   6  -4   2   22.10    3.40
  -6  -4  -2   25.60    2.80
  -6  -4  -2   23.50    2.60
   6   4   2   33.00    3.20
  -6   4  -2   18.80    3.10
  -6   4  -2   19.20    2.50
  -6   4  -2   27.30    3.00
   6   4   2   29.20    3.10
  -6   4  -2   26.60    2.00
  -7  -4  -2   16.00    2.80
  -7  -4  -2    9.60    2.30
   7  -4   2   12.00    3.50
   7  -4   2   17.80    3.70
  -7  -4  -2   11.40    2.10
   7  -4   2   17.90    2.70
  -7  -4  -2    9.40    3.10
  -7  -4  -2   18.30    3.10
   7  -4   2   17.90    2.70
  -7  -4  -2   16.80    2.90
  -7   4  -2    9.70    3.10
   7   4   2   15.20    3.50
   7   4   2   19.30    2.60
  -7   4  -2   18.20    2.90
  -7   4  -2   12.90    2.90
   7   4   2   17.80    2.70
  -7   4  -2   17.00    1.70
  -7   4  -2   15.20    2.40
  -9  -5   2    1.90    2.40
  -9  -5   2   -0.60    2.10
  -9  -5   2    0.20    2.10
   9  -5  -2    1.40    2.10
   9  -5  -2    1.80    2.20
   9  -5  -2    3.20    2.70
  -9  -5   2    3.60    2.10
  -9  -5   2    0.90    2.40
   9  -5  -2    2.40    1.90
  -9   5   2   -0.40    1.80
   9   5  -2   -2.10    2.10
  -9   5   2   -1.40    2.10
  -9   5   2    1.80    1.10
   9   5  -2    5.30    3.10
  -9   5   2    0.50    1.10
  -9   5   2    6.50    2.70
  -8  -5   2    8.40    2.20
   8  -5  -2    5.00    2.00
  -8  -5   2    9.70    2.40
   8  -5  -2    9.90    3.00
   8  -5  -2    8.10    2.50
   8  -5  -2    7.50    1.90
   8  -5  -2    7.50    2.70
  -8  -5   2   10.30    2.50
  -8  -5   2    9.00    2.20
  -8  -5   2   12.10    2.60
  -8   5   2    8.20    1.20
  -8   5   2    8.90    2.30
   8   5  -2    9.20    2.10
   8   5  -2   10.00    2.00
  -8   5   2    6.90    1.10
  -8   5   2    9.30    2.20
  -8   5   2   11.60    2.70
   7  -5  -2    3.80    2.60
  -7  -5   2    3.50    1.70
   7  -5  -2    5.30    1.90
  -7  -5   2    7.40    2.10
  -7  -5   2    6.30    1.70
   7  -5  -2    5.30    2.10
  -7  -5   2    6.80    1.90
   7  -5  -2    6.60    1.70
  -7  -5   2    7.70    2.00
  -7   5   2    6.80    1.00
  -7   5   2    5.20    1.00
  -7   5   2    5.80    2.10
   7   5  -2    3.90    1.80
   6  -5  -2   12.80    1.90
   6  -5  -2   17.40    4.50
  -6  -5   2   14.30    2.00
  -6  -5   2   12.90    1.90
   6  -5  -2   10.50    1.60
   6  -5  -2   17.50    2.20
   6  -5  -2   12.60    3.10
  -6  -5   2   17.80    2.40
   6  -5  -2   11.80    1.90
  -6   5   2   13.50    2.00
   6   5  -2   12.50    1.80
   6   5  -2   17.20    1.90
  -6   5   2   12.60    2.20
   5  -5  -2   11.90    1.70
   5  -5  -2    6.40    1.70
   5  -5  -2   11.40    1.80
  -5  -5   2   10.70    1.80
  -5  -5   2   12.00    1.60
  -5  -5   2   11.20    1.80
   5  -5  -2   10.10    1.70
   5  -5  -2    7.70    2.00
   5  -5  -2   10.30    1.30
  -5  -5   2   13.50    1.70
   5   5  -2    9.80    1.40
   5   5  -2   12.50    1.40
  -5   5   2    8.30    1.70
  -5   5   2   10.20    1.60
  -5   5   2   10.70    1.10
  -5   5   2   13.50    1.70
   4  -5  -2  141.49    4.90
  -4  -5   2  142.99    5.10
   4  -5  -2  142.19    6.40
  -4  -5   2  132.09    4.70
  -4  -5   2  135.39    4.70
   4  -5  -2  136.89    5.40
   4  -5  -2  140.39    5.30
   4  -5  -2  146.09    5.00
   4  -5  -2  133.29    4.40
   4   5  -2  132.89    4.60
  -4   5   2  140.89    5.30
  -4   5   2  137.19    4.30
  -4   5   2  138.59    4.90
  -4   5   2  143.29    5.40
   4   5  -2  143.79    4.70
   3  -5  -2  635.74   19.40
  -3  -5   2  625.34   17.80
   3  -5  -2  637.94   18.00
   3  -5  -2  626.24   18.00
  -3  -5   2  625.44   18.00
   3  -5  -2  634.34   18.50
   3  -5  -2  624.44   17.80
   3  -5  -2  606.34   17.60
  -3  -5   2  635.44   17.90
   3  -5  -2  616.14   18.50
  -3   5   2  609.94   17.80
  -3   5   2  647.94   18.00
  -3   5   2  629.94   18.50
  -3   5   2  615.34   17.90
  -3   5   2  638.14   18.60
   3   5  -2  624.74   17.80
   3   5  -2  643.84   17.90
   2  -5  -2  317.27    9.50
  -2  -5   2  345.67    9.70
  -2  -5   2  351.66    9.70
  -2  -5   2  335.17   10.10
   2  -5  -2  333.97    9.80
   2  -5  -2  349.27   11.20
   2  -5  -2  347.07    9.80
   2  -5  -2  337.17   10.50
   2  -5  -2  328.97   10.40
   2  -5  -2  349.37    9.90
  -2  -5   2  336.47   10.10
   2   5  -2  326.37   10.00
   2   5  -2  307.17    9.80
  -2   5   2  335.57    9.80
  -2   5   2  319.17    9.80
  -2   5   2  339.57   10.50
  -2   5   2  342.97    9.80
   2   5  -2  349.77    9.70
  -2   5   2  347.47   10.40
  -1  -5   2  448.56   12.50
   1  -5  -2  421.66   13.20
  -1  -5   2  433.36   13.20
   1  -5  -2  431.06   12.50
  -1  -5   2  452.75   13.10
   1  -5  -2  457.35   12.90
  -1  -5   2  447.16   12.50
   1  -5  -2  435.16   12.50
  -1  -5   2  463.15   12.50
   1  -5  -2  429.76   13.30
   1  -5  -2  428.86   12.40
  -1   5   2  437.06   12.60
  -1   5   2  439.56   13.30
  -1   5   2  437.26   12.80
   1   5  -2  432.06   13.20
  -1   5   2  452.55   13.30
  -1   5   2  440.86   12.50
   1   5  -2  434.66   12.50
   0  -5   2  255.07    7.20
   0  -5  -2  251.77    7.70
   0  -5   2  233.08    7.00
   0  -5   2  252.47    8.30
   0  -5  -2  236.88    7.20
   0  -5  -2  239.98    8.00
   0  -5   2  251.27    7.30
   0  -5  -2  250.87    7.20
   0  -5   2  237.68    7.80
   0  -5  -2  230.88    7.10
   0   5  -2  249.28    7.30
   0   5  -2  242.98    8.20
   0   5   2  248.78    7.20
   0   5   2  246.68    7.60
   0   5   2  238.38    7.90
   0   5  -2  247.28    7.30
  -1  -5  -2  114.59    4.30
   1  -5   2  109.69    4.40
   1  -5   2  113.09    3.90
  -1  -5  -2  110.29    3.70
   1  -5   2  112.79    5.00
   1  -5   2  107.09    3.70
   1  -5   2  107.99    3.40
   1  -5   2  106.29    3.60
  -1  -5  -2  108.59    3.60
  -1  -5  -2  106.49    3.60
   1   5   2  106.29    3.60
   1   5   2  114.39    4.20
  -1   5  -2  109.69    3.90
   1   5   2  107.19    3.60
  -1   5  -2  106.49    3.80
  -1   5  -2  109.99    5.00
  -1   5  -2  103.89    3.60
   1   5   2  109.49    4.40
  -2  -5  -2  175.98    6.10
  -2  -5  -2  175.58    5.60
   2  -5   2  174.78    5.10
   2  -5   2  172.38    5.70
  -2  -5  -2  170.48    5.60
  -2  -5  -2  166.48    5.60
   2  -5   2  172.88    7.00
   2  -5   2  168.08    5.70
   2   5   2  174.88    6.20
  -2   5  -2  171.18    5.50
  -2   5  -2  175.78    7.00
   2   5   2  170.08    5.50
   2   5   2  169.98    6.00
   2   5   2  169.38    5.50
  -2   5  -2  171.68    5.80
  -2   5  -2  184.38    5.80
   3  -5   2   57.39    3.10
  -3  -5  -2   64.29    3.50
  -3  -5  -2   64.49    3.80
   3  -5   2   63.79    3.10
  -3  -5  -2   55.19    3.90
  -3  -5  -2   56.69    3.00
  -3  -5  -2   58.79    3.00
   3  -5   2   55.69    4.30
   3   5   2   64.29    3.50
  -3   5  -2   58.89    3.20
  -3   5  -2   65.49    4.40
   3   5   2   57.89    2.90
  -3   5  -2   60.99    3.00
   3   5   2   61.69    2.90
  -3   5  -2   59.99    3.30
   3   5   2   53.59    3.10
  -4  -5  -2  342.87   10.40
   4  -5   2  353.06   13.10
  -4  -5  -2  333.37   10.50
  -4  -5  -2  322.87   11.00
  -4  -5  -2  321.37   10.30
  -4  -5  -2  304.37   11.00
   4  -5   2  334.77   10.60
   4  -5   2  313.87   11.00
  -4   5  -2  339.77   10.50
   4   5   2  322.17   10.30
  -4   5  -2  321.47   11.90
  -4   5  -2  326.27   10.50
  -4   5  -2  347.67   10.70
   4   5   2  329.37   10.40
   4   5   2  344.37   10.70
   4   5   2  338.27   10.40
   5  -5   2   20.00    3.40
  -5  -5  -2   19.00    2.60
  -5  -5  -2   22.20    2.60
  -5  -5  -2   27.40    3.70
   5  -5   2   24.30    2.70
  -5  -5  -2   19.70    2.50
  -5  -5  -2   17.20    2.20
   5  -5   2   26.70    2.60
   5  -5   2   24.10    2.60
   5   5   2   23.00    2.50
  -5   5  -2   23.00    2.70
   5   5   2   17.90    2.20
   5   5   2   24.20    2.40
  -5   5  -2   21.10    2.40
  -5   5  -2   20.30    1.30
   5   5   2   21.80    2.30
   6  -5   2   99.19    4.90
  -6  -5  -2  116.09    5.80
   6  -5   2  103.39    6.70
   6  -5   2   98.79    5.00
  -6  -5  -2  108.69    5.00
  -6  -5  -2  117.19    5.60
  -6  -5  -2  123.59    5.50
   6  -5   2  113.79    5.70
  -6  -5  -2  106.49    5.10
  -6   5  -2  106.99    6.80
   6   5   2  115.49    5.30
   6   5   2  113.09    5.20
   6   5   2  105.79    5.10
  -6   5  -2  104.59    5.20
   6   5   2  101.29    4.90
   7  -5   2    4.00    2.40
  -7  -5  -2    1.50    2.30
  -7  -5  -2    4.70    3.40
  -7  -5  -2    2.50    2.00
  -7  -5  -2    2.60    2.20
  -7  -5  -2    4.40    2.70
   7  -5   2   -1.80    1.70
   7  -5   2    4.50    2.10
   7  -5   2   -3.20    2.90
   7   5   2    4.20    2.20
   7   5   2    4.30    2.20
   7   5   2    1.20    1.80
  -7   5  -2    0.20    1.90
  -7   5  -2    2.10    1.70
   7   5   2    3.70    2.00
  -7   5  -2    3.90    2.20
  -7   5  -2    4.80    2.70
  -7   5  -2    3.20    1.00
   8  -6  -2    5.80    1.90
  -8  -6   2    1.90    2.40
   8  -6  -2    5.00    2.70
  -8  -6   2    4.30    2.00
   8  -6  -2    4.60    2.80
   8  -6  -2    5.70    1.80
  -8  -6   2    6.20    2.20
  -8  -6   2    8.60    2.20
   8  -6  -2    5.70    2.40
  -8  -6   2    6.00    1.90
  -8   6   2    5.30    2.40
  -8   6   2    7.90    2.40
   8   6  -2   10.70    2.20
   8   6  -2    6.40    1.90
  -8   6   2    6.20    2.20
   7  -6  -2    2.20    1.70
  -7  -6   2    3.10    1.70
   7  -6  -2    3.20    2.00
   7  -6  -2    1.80    2.10
   7  -6  -2    3.50    1.50
   7  -6  -2    1.30    2.60
  -7  -6   2    2.10    2.00
  -7  -6   2    1.20    1.90
  -7  -6   2   -0.30    1.80
   7   6  -2    2.60    1.60
  -7   6   2    2.80    1.80
  -7   6   2    1.40    1.80
   6  -6  -2    3.00    2.40
   6  -6  -2    0.90    1.60
  -6  -6   2    2.00    1.70
   6  -6  -2    0.80    1.20
   6  -6  -2    0.60    1.50
   6  -6  -2    4.00    2.00
  -6  -6   2    0.70    1.50
  -6  -6   2    1.90    1.70
  -6  -6   2    0.20    1.80
  -6   6   2    4.10    1.80
  -6   6   2    1.70    0.50
  -6   6   2    2.50    1.70
   6   6  -2    2.60    1.50
   6   6  -2    2.00    1.50
  -5  -6   2   97.49    4.40
  -5  -6   2   96.69    3.90
  -5  -6   2   94.09    4.20
   5  -6  -2   98.49    3.50
   5  -6  -2   94.39    5.50
   5  -6  -2   90.19    4.00
   5  -6  -2   96.99    4.20
   5  -6  -2   95.09    8.40
   5  -6  -2   94.89    4.70
  -5   6   2   87.49    2.90
  -5   6   2   86.99    4.60
  -5   6   2   92.89    4.50
   5   6  -2   94.29    3.80
   5   6  -2   92.29    3.70
  -4  -6   2   20.80    1.90
  -4  -6   2   20.70    2.00
   4  -6  -2   22.30    2.10
   4  -6  -2   18.80    2.00
   4  -6  -2   17.50    1.50
   4  -6  -2   21.20    2.80
   4  -6  -2   19.70    2.50
  -4  -6   2   21.30    2.00
   4  -6  -2   26.50    2.70
   4   6  -2   20.90    1.90
  -4   6   2   19.00    1.20
  -4   6   2   23.40    2.20
  -4   6   2   24.30    2.50
  -4   6   2   21.90    2.30
   4   6  -2   20.40    1.80
  -4   6   2   18.80    2.40
   3  -6  -2  367.26   10.60
  -3  -6   2  354.46   10.60
   3  -6  -2  358.56   10.50
   3  -6  -2  371.16   10.80
  -3  -6   2  361.06   10.60
  -3  -6   2  374.76   11.00
   3  -6  -2  363.66   11.50
   3  -6  -2  378.16   12.50
   3  -6  -2  372.76   10.80
   3  -6  -2  365.26   11.60
  -3  -6   2  389.66   10.70
  -3   6   2  328.17   10.90
  -3   6   2  381.06   10.80
  -3   6   2  361.76   11.40
   3   6  -2  354.56   10.80
  -3   6   2  386.66   11.70
  -3   6   2  364.06   10.80
   3   6  -2  368.66   10.60
   2  -6  -2   85.59    5.60
   2  -6  -2   90.19    3.20
  -2  -6   2   88.09    3.60
   2  -6  -2   88.49    3.10
  -2  -6   2   86.39    3.70
   2  -6  -2   87.49    3.90
   2  -6  -2   88.09    4.80
  -2  -6   2   91.29    3.00
  -2  -6   2   90.99    2.90
   2  -6  -2   87.89    3.10
  -2   6   2   92.19    3.90
  -2   6   2   88.39    3.10
  -2   6   2   84.89    3.20
  -2   6   2   87.89    3.10
  -2   6   2   93.59    4.20
  -1  -6   2  221.68    7.30
   1  -6  -2  221.48    7.40
  -1  -6   2  229.98    6.60
  -1  -6   2  225.88    6.50
   1  -6  -2  226.08    6.90
   1  -6  -2  213.48    6.50
  -1  -6   2  225.18    6.50
   1  -6  -2  225.38    7.50
   1  -6  -2  217.08    6.40
   1  -6  -2  217.98    6.50
  -1  -6   2  223.78    7.50
   1   6  -2  215.18    7.40
  -1   6   2  219.38    6.90
  -1   6   2  214.18    6.50
   1   6  -2  214.88    6.50
  -1   6   2  222.38    7.60
   0  -6   2  247.68    8.20
   0  -6  -2  258.07    8.30
   0  -6   2  262.97    7.50
   0  -6   2  261.37    8.70
   0  -6  -2  247.18    8.30
   0  -6  -2  250.97    7.30
   0  -6  -2  261.97    8.00
   0  -6  -2  247.88    7.40
   0  -6   2  259.47    7.40
   0  -6   2  247.28    7.40
   0   6  -2  253.37    7.50
   0   6   2  244.68    7.90
   0   6  -2  229.28    7.60
   0   6   2  248.98    7.30
   0   6   2  256.67    8.40
   0   6  -2  259.87    8.70
  -1  -6  -2   81.29    3.60
  -1  -6  -2   79.59    2.90
   1  -6   2   80.49    3.10
  -1  -6  -2   77.69    3.80
   1  -6   2   82.29    3.00
  -1  -6  -2   80.69    3.00
   1  -6   2   75.99    2.70
   1  -6   2   81.29    3.80
   1  -6   2   77.09    2.90
  -1  -6  -2   81.69    2.90
   1  -6   2   82.39    4.50
  -1   6  -2   68.49    3.00
  -1   6  -2   77.59    3.00
  -1   6  -2   77.39    3.10
  -1   6  -2   80.09    4.30
   1   6   2   77.39    3.90
   1   6   2   76.49    2.80
   1   6   2   80.89    3.50
  -2  -6  -2   24.30    2.50
   2  -6   2   18.50    2.00
   2  -6   2   21.60    1.00
  -2  -6  -2   21.40    1.80
   2  -6   2   23.80    3.50
   2  -6   2   19.00    2.40
  -2  -6  -2   19.60    1.90
  -2  -6  -2   20.40    1.90
   2  -6   2   23.30    1.90
  -2   6  -2   18.00    1.80
  -2   6  -2   23.60    1.90
   2   6   2   24.80    2.30
  -2   6  -2   18.70    2.00
  -2   6  -2   20.90    3.10
   2   6   2   20.50    1.70
   2   6   2   22.70    2.70
  -3  -6  -2    0.30    1.40
   3  -6   2    1.50    1.50
   3  -6   2    0.10    1.30
  -3  -6  -2    2.40    1.70
  -3  -6  -2    3.30    1.30
   3  -6   2    4.60    2.10
  -3  -6  -2   -1.60    1.30
  -3  -6  -2    2.30    2.00
   3   6   2    0.80    1.30
  -3   6  -2    1.10    1.60
   3   6   2    0.90    1.60
  -3   6  -2    0.70    1.60
  -3   6  -2    0.00    1.30
  -3   6  -2    0.30    1.20
  -4  -6  -2   49.70    3.20
  -4  -6  -2   43.30    3.90
   4  -6   2   41.70    3.10
  -4  -6  -2   50.89    3.70
   4  -6   2   50.29    3.20
   4  -6   2   53.79    3.70
   4  -6   2   50.19    4.80
  -4  -6  -2   46.60    3.20
  -4  -6  -2   46.40    5.30
   4   6   2   49.70    3.30
   4   6   2   48.50    3.70
   4   6   2   47.60    3.00
  -4   6  -2   47.80    3.50
  -4   6  -2   47.20    3.30
  -4   6  -2   47.10    3.20
   5  -6   2   23.40    2.60
   5  -6   2   17.40    3.00
  -5  -6  -2   18.40    2.70
   5  -6   2   21.40    2.70
  -5  -6  -2   22.30    2.50
  -5  -6  -2   18.80    2.60
  -5  -6  -2   22.90    2.70
   5  -6   2   21.10    2.40
  -5  -6  -2   26.70    2.80
  -5   6  -2   17.60    2.30
   5   6   2   20.60    2.20
  -5   6  -2   21.60    2.70
   5   6   2   18.80    2.50
  -6  -6  -2   10.70    2.50
   6  -6   2   10.40    2.20
   6  -6   2    3.70    2.70
  -6  -6  -2    7.20    2.00
   6  -6   2    8.10    2.20
  -6  -6  -2    8.20    2.20
  -6  -6  -2    7.80    2.30
  -6  -6  -2    6.50    2.30
  -6   6  -2    7.10    2.10
   6   6   2    8.10    2.00
  -6   6  -2   10.00    2.90
  -6   6  -2    9.60    2.10
  -6   6  -2    9.30    3.30
   6   6   2    9.40    2.40
   6   6   2   12.50    4.20
   7  -6   2    5.20    3.00
   7  -6   2   12.40    2.30
  -7  -6  -2   14.40    2.40
   7  -6   2    9.90    2.40
  -7  -6  -2   13.90    3.70
   7  -6   2   12.00    2.90
  -7  -6  -2    9.80    2.90
  -7  -6  -2   18.60    3.30
  -7  -6  -2   10.00    2.30
   7   6   2   13.00    3.00
   7   6   2   11.60    2.40
  -7   6  -2   16.60    3.90
  -7   6  -2   11.20    2.60
  -7   6  -2   10.20    2.40
   7   6   2    9.60    2.30
  -8  -7   2    4.10    2.10
   8  -7  -2    4.50    2.70
   8  -7  -2    4.40    2.30
   8  -7  -2    2.20    5.30
  -8  -7   2    5.10    2.30
  -8  -7   2    9.90    2.60
   8  -7  -2    1.20    2.60
  -8  -7   2    9.70    2.30
   8  -7  -2    4.40    1.80
  -8  -7   2    6.30    2.00
   8   7  -2    4.40    1.90
   8   7  -2    4.80    2.30
  -8   7   2    8.00    2.20
  -8   7   2    2.30    2.40
  -7  -7   2    1.50    1.80
  -7  -7   2    1.90    1.80
   7  -7  -2    2.00    1.90
   7  -7  -2    0.40    1.60
  -7  -7   2    4.20    1.70
  -7  -7   2    1.40    2.20
   7  -7  -2    5.70    2.40
   7  -7  -2    3.60    1.60
  -7  -7   2    2.40    2.00
   7  -7  -2   -0.40    2.60
  -7   7   2    3.40    1.90
   7   7  -2    0.50    1.60
  -7   7   2    2.00    2.00
  -7   7   2    1.20    1.80
   6  -7  -2   16.60    2.40
  -6  -7   2   18.20    2.00
   6  -7  -2   20.10    1.90
   6  -7  -2   18.00    2.30
  -6  -7   2   11.80    2.10
  -6  -7   2   12.70    2.40
  -6  -7   2   20.60    2.00
   6  -7  -2   14.80    2.10
  -6  -7   2   15.40    2.20
   6  -7  -2   12.10    3.00
   6   7  -2   21.00    2.10
  -6   7   2   17.80    2.50
  -6   7   2   19.50    2.40
   6   7  -2   22.80    2.50
   5  -7  -2    0.30    1.40
   5  -7  -2    2.70    2.40
   5  -7  -2   -1.20    1.70
  -5  -7   2    0.20    1.50
   5  -7  -2    0.50    2.30
  -5  -7   2    0.90    1.70
   5  -7  -2    2.90    1.10
  -5  -7   2    2.50    1.30
  -5   7   2    1.90    1.50
   5   7  -2   -0.10    1.20
  -5   7   2    1.00    1.60
   5   7  -2    3.80    1.30
   4  -7  -2  101.49    4.70
  -4  -7   2   97.39    4.00
   4  -7  -2  103.49    4.00
   4  -7  -2   99.29    3.50
   4  -7  -2  103.09    4.00
  -4  -7   2  100.99    3.60
   4  -7  -2   96.29    8.00
   4   7  -2  103.09    3.70
  -4   7   2  100.49    4.60
   4   7  -2   97.39    3.70
  -4   7   2  101.99    4.00
  -4   7   2   90.09    3.10
  -4   7   2  113.29    6.10
   3  -7  -2   31.30    2.10
  -3  -7   2   34.00    2.50
   3  -7  -2   34.10    4.00
  -3  -7   2   34.00    1.80
   3  -7  -2   34.80    1.70
   3  -7  -2   34.10    2.10
   3  -7  -2   33.10    2.90
  -3  -7   2   28.80    2.10
  -3   7   2   30.20    2.20
  -3   7   2   36.80    2.20
  -3   7   2   31.70    2.70
  -3   7   2   32.10    1.70
   3   7  -2   31.90    1.80
  -3   7   2   33.10    3.40
   2  -7  -2  151.58    5.90
  -2  -7   2  159.38    5.20
  -2  -7   2  154.58    5.70
   2  -7  -2  160.88    6.10
   2  -7  -2  167.68    7.10
  -2  -7   2  164.38    5.80
   2  -7  -2  162.88    5.00
   2  -7  -2  162.98    5.20
  -2   7   2  155.88    5.00
  -2   7   2  159.68    5.90
  -2   7   2  156.28    5.20
  -2   7   2  158.38    6.30
  -1  -7   2   27.80    1.70
  -1  -7   2   24.80    2.70
   1  -7  -2   33.70    2.10
   1  -7  -2   30.10    2.80
  -1  -7   2   22.60    3.10
   1  -7  -2   30.60    3.50
   1  -7  -2   27.10    2.60
   1  -7  -2   30.40    1.40
  -1   7   2   27.80    2.00
  -1   7   2   24.10    2.90
   1   7  -2   29.40    2.80
   0  -7   2  440.96   14.10
   0  -7  -2  439.66   13.70
   0  -7  -2  437.66   12.90
   0  -7  -2  463.05   13.40
   0  -7  -2  436.76   13.70
   0  -7   2  442.16   12.80
   0  -7   2  446.06   12.70
   0  -7   2  428.76   13.60
   0   7   2  478.85   13.90
   0   7  -2  439.06   12.70
   0   7   2  445.76   13.30
   0   7  -2  442.46   14.10
   1  -7   2   39.80    3.80
   1  -7   2   35.80    2.00
  -1  -7  -2   38.10    1.80
   1  -7   2   36.00    2.10
  -1  -7  -2   38.30    2.10
  -1  -7  -2   36.40    3.00
  -1  -7  -2   37.30    2.70
   1  -7   2   33.60    2.00
   1   7   2   40.30    3.40
   1   7   2   33.30    2.60
  -1   7  -2   35.40    2.00
  -1   7  -2   33.80    2.30
  -1   7  -2   35.70    2.10
  -1   7  -2   35.80    3.50
  -2  -7  -2   10.70    1.30
   2  -7   2   11.70    1.50
  -2  -7  -2   11.40    1.60
   2  -7   2    8.20    1.40
   2  -7   2   11.80    2.60
  -2  -7  -2   14.10    2.20
  -2  -7  -2   11.90    1.30
  -2   7  -2    9.10    1.40
  -2   7  -2   12.00    1.60
   2   7   2   13.30    1.40
   2   7   2    8.00    1.90
  -2   7  -2    8.20    1.60
  -3  -7  -2   40.10    4.10
  -3  -7  -2   35.50    2.80
   3  -7   2   34.70    2.50
   3  -7   2   43.00    3.20
  -3  -7  -2   39.60    2.70
  -3  -7  -2   36.20    2.50
  -3  -7  -2   39.50    3.40
   3  -7   2   40.10    4.70
   3   7   2   44.80    2.80
  -3   7  -2   33.40    2.80
  -3   7  -2   39.40    4.20
   3   7   2   30.80    2.40
  -3   7  -2   32.30    2.90
   3   7   2   37.80    3.60
  -3   7  -2   37.20    2.60
   4  -7   2   65.29    3.70
  -4  -7  -2   59.29    4.80
   4  -7   2   65.09    5.60
  -4  -7  -2   55.99    4.40
   4  -7   2   72.19    4.10
  -4  -7  -2   74.09    4.30
  -4  -7  -2   66.59    3.40
   4  -7   2   62.59    3.50
   4   7   2   67.09    3.30
   4   7   2   65.79    3.50
  -4   7  -2   67.19    3.60
  -4   7  -2   68.99    3.70
  -4   7  -2   55.19    3.80
   4   7   2   69.79    4.40
  -5  -7  -2   11.00    2.00
   5  -7   2   19.30    2.60
  -5  -7  -2   11.40    2.40
   5  -7   2   17.00    2.30
   5  -7   2    9.90    2.90
  -5  -7  -2   13.00    2.50
   5  -7   2   11.70    2.00
  -5  -7  -2   12.70    2.00
  -5   7  -2   16.00    2.40
  -5   7  -2   12.10    2.00
  -5   7  -2   13.90    3.20
   5   7   2   20.00    4.10
   5   7   2   15.70    2.10
  -6  -7  -2   14.50    2.70
   6  -7   2    8.60    2.10
  -6  -7  -2   14.90    5.10
   6  -7   2    9.20    2.00
  -6  -7  -2    7.30    2.30
   6  -7   2   11.90    2.70
   6  -7   2    2.70    4.40
  -6  -7  -2    9.70    2.30
  -6  -7  -2   10.00    2.10
  -6   7  -2    7.20    2.90
  -6   7  -2   12.20    2.60
   6   7   2   13.40    2.40
  -6   7  -2    6.60    1.80
   6   7   2    8.30    2.50
   6   7   2    8.30    2.00
  -6   7  -2   12.30    2.60
  -7  -8   2    4.40    1.80
   7  -8  -2    2.50    2.20
  -7  -8   2    1.40    1.80
   7  -8  -2    3.00    2.80
  -7  -8   2    0.50    2.20
   7  -8  -2    7.40    2.30
   7  -8  -2    5.70    2.50
  -7  -8   2    0.90    1.80
  -7  -8   2    6.70    1.80
   7  -8  -2    6.90    2.00
  -7   8   2    7.60    3.60
  -7   8   2    1.80    1.90
   7   8  -2    5.50    1.80
  -7   8   2    6.10    2.40
   7   8  -2    7.00    2.00
  -6  -8   2   17.40    2.70
   6  -8  -2   24.80    2.80
  -6  -8   2   26.60    2.70
   6  -8  -2   22.60    2.30
  -6  -8   2   28.60    3.10
  -6  -8   2   22.10    2.10
  -6  -8   2   31.00    3.10
   6  -8  -2   21.80    2.70
   6  -8  -2   30.50    3.40
   6  -8  -2   16.60    3.20
   6   8  -2   25.10    2.60
   6   8  -2   30.10    2.90
  -6   8   2   21.40    2.40
   5  -8  -2   50.19    3.90
  -5  -8   2   44.60    2.70
   5  -8  -2   44.90    5.30
  -5  -8   2   48.20    3.40
   5  -8  -2   46.90    2.50
   5  -8  -2   41.10    3.00
   5  -8  -2   50.09    3.30
  -5  -8   2   46.40    2.80
  -5  -8   2   45.80    3.50
  -5   8   2   41.70    3.60
  -5   8   2   47.40    3.20
   5   8  -2   46.50    2.60
   5   8  -2   43.60    4.40
  -5   8   2   46.10    3.20
   4  -8  -2    2.40    1.30
   4  -8  -2    2.40    1.30
   4  -8  -2    0.80    2.20
  -4  -8   2    1.10    1.50
  -4  -8   2    1.90    1.30
   4  -8  -2    3.60    1.00
   4  -8  -2    3.60    1.80
  -4  -8   2    2.70    1.00
  -4   8   2    4.00    1.60
   4   8  -2    3.30    1.10
  -4   8   2    4.90    1.80
  -4   8   2    1.90    2.20
   3  -8  -2  116.79    4.10
   3  -8  -2  115.19    4.10
  -3  -8   2  113.59    4.80
  -3  -8   2  112.29    4.50
   3  -8  -2  110.59    3.70
   3  -8  -2  117.49    5.20
  -3   8   2  122.29    5.70
  -3   8   2  110.29    5.00
  -3   8   2  120.49    4.10
  -2  -8   2   52.59    3.40
  -2  -8   2   51.89    2.50
  -2  -8   2   45.30    3.20
   2  -8  -2   46.50    4.40
   2  -8  -2   49.80    2.50
   2  -8  -2   47.70    3.50
  -2   8   2   49.60    3.40
  -2   8   2   52.39    4.00
   1  -8  -2   47.20    3.30
   1  -8  -2   51.59    4.30
   1  -8  -2   52.19    2.70
  -1  -8   2   48.50    3.70
  -1  -8   2   43.20    3.30
   1  -8  -2   50.39    2.20
  -1  -8   2   53.29    2.70
  -1   8   2   43.40    5.50
   0  -8  -2  212.58    7.90
   0  -8   2  237.08    8.60
   0  -8  -2  230.38    7.50
   0  -8   2  220.38    7.00
   0  -8  -2  220.48    6.90
   0   8  -2  217.98    8.40
   0   8   2  228.08    8.30
  -1  -8  -2   22.80    2.90
   1  -8   2   27.70    1.70
   1  -8   2   23.40    2.20
   1  -8   2   27.30    1.90
   1  -8   2   26.00    3.90
   1  -8   2   23.70    1.70
  -1  -8  -2   21.50    2.20
   1  -8   2   26.20    1.60
  -1  -8  -2   25.00    2.00
  -1   8  -2   23.90    2.00
  -1   8  -2   25.70    3.70
   1   8   2   19.40    2.50
  -2  -8  -2    0.50    2.80
   2  -8   2    5.70    1.30
  -2  -8  -2    3.10    1.40
  -2  -8  -2    3.70    3.00
   2  -8   2    6.00    1.40
   2  -8   2    4.90    1.50
   2  -8   2    6.70    2.80
  -2   8  -2    4.20    1.30
  -2   8  -2    4.40    1.30
   2   8   2    8.10    1.20
  -2   8  -2    5.00    1.40
  -2   8  -2    3.20    1.90
   2   8   2   -1.50    3.80
   3  -8   2    1.40    1.50
  -3  -8  -2    4.10    1.20
  -3  -8  -2    2.80    1.30
  -3  -8  -2    1.10    1.50
  -3  -8  -2    3.60    1.90
   3  -8   2    2.60    1.40
  -3  -8  -2    2.60    1.90
   3  -8   2    1.30    2.10
   3  -8   2    1.60    1.60
  -3   8  -2    2.30    1.50
   3   8   2    3.70    2.20
  -3   8  -2    2.50    1.40
  -3   8  -2    3.60    1.50
   3   8   2    3.20    1.20
  -3   8  -2   -0.20    1.50
   3   8   2    1.70    1.30
   4  -8   2    4.30    2.80
  -4  -8  -2    0.90    1.50
   4  -8   2    1.90    1.60
   4  -8   2    2.10    1.40
  -4  -8  -2    5.60    2.30
  -4  -8  -2   -0.20    1.50
   4  -8   2    2.40    1.80
  -4  -8  -2    5.70    1.60
   4   8   2    0.60    1.50
  -4   8  -2    1.70    1.70
   4   8   2    2.50    1.40
  -4   8  -2    2.10    1.50
   4   8   2    1.50    2.00
  -4   8  -2   -0.60    2.00
  -5  -8  -2   12.20    2.00
  -5  -8  -2   12.80    2.00
   5  -8   2   11.90    2.20
   5  -8   2   12.40    2.30
  -5  -8  -2    9.80    2.10
  -5  -8  -2   15.20    2.50
  -5  -8  -2    9.90    2.50
   5  -8   2    6.40    1.90
  -5   8  -2   12.00    2.40
  -5   8  -2    8.70    2.10
   5   8   2   14.60    3.40
  -5   8  -2   11.00    2.00
  -5   8  -2   13.10    3.70
   5   8   2   12.10    2.50
   6  -8   2   17.60    2.60
  -6  -8  -2   15.00    3.00
  -6  -8  -2   12.10    2.20
  -6  -8  -2   11.90    2.50
   6  -8   2    5.40    3.10
  -6  -8  -2   12.10    2.40
  -6  -8  -2   11.70    2.30
   6  -8   2    9.50    3.30
   6  -8   2   12.00    4.20
  -6   8  -2   11.60    2.10
   6   8   2   13.20    2.50
  -6   8  -2   12.60    2.50
   6   8   2   13.60    2.10
  -6   8  -2   12.30    2.60
   7  -9  -2   12.90    2.70
   7  -9  -2   16.90    2.90
  -7  -9   2   12.60    2.60
  -7  -9   2   14.20    2.90
   7  -9  -2   14.60    3.50
  -7  -9   2   15.10    2.00
  -7  -9   2   14.60    2.00
   7  -9  -2   15.50    2.50
   7  -9  -2   16.80    2.80
  -7  -9   2   15.50    2.90
  -7   9   2   12.80    2.20
   7   9  -2   17.10    2.20
  -7   9   2   16.70    2.40
   7   9  -2   20.60    2.40
  -7   9   2   14.30    3.50
   6  -9  -2   12.90    1.70
   6  -9  -2   10.60    3.10
  -6  -9   2    7.10    2.30
  -6  -9   2    9.90    1.70
  -6  -9   2    8.00    2.30
  -6  -9   2   12.40    1.80
   6  -9  -2    8.90    1.80
   6  -9  -2   14.10    2.70
   6  -9  -2   12.80    2.20
   6   9  -2    9.80    1.70
   6   9  -2   12.60    1.90
  -6   9   2   15.80    2.20
  -6   9   2   12.20    2.70
   5  -9  -2    5.40    2.80
  -5  -9   2    5.40    2.10
   5  -9  -2    7.90    1.60
  -5  -9   2    5.40    1.90
   5  -9  -2    9.20    1.30
  -5  -9   2    6.80    1.30
   5  -9  -2   10.00    2.40
  -5   9   2    2.70    1.40
  -5   9   2    5.50    1.70
  -4  -9   2    2.80    1.60
  -4  -9   2    3.50    2.00
   4  -9  -2    3.10    1.30
   4  -9  -2    2.10    1.30
  -4  -9   2    2.80    1.50
   4  -9  -2    1.90    1.80
   4  -9  -2    2.00    2.30
   4  -9  -2    4.10    1.10
  -4   9   2    3.70    1.40
  -4   9   2    3.70    1.90
  -4   9   2    1.90    2.20
  -4   9   2    4.60    1.40
  -3  -9   2   25.80    2.70
   3  -9  -2   28.10    2.00
   3  -9  -2   29.60    3.70
   3  -9  -2   31.40    3.90
  -3  -9   2   31.80    3.20
   3  -9  -2   32.30    1.70
   3  -9  -2   31.50    1.80
  -3  -9   2   33.50    2.90
  -3  -9   2   28.00    2.30
  -3   9   2   31.70    3.10
  -3   9   2   26.50    2.20
  -3   9   2   29.70    3.30
   2  -9  -2   22.60    2.00
   2  -9  -2   19.40    2.30
  -2  -9   2   23.60    2.40
   2  -9  -2   25.30    3.40
  -2  -9   2   21.50    2.10
  -2  -9   2   20.00    2.30
  -2   9   2   25.80    3.20
  -1  -9   2   97.69    3.80
   1  -9  -2   99.69    5.80
   1  -9  -2   94.49    4.80
  -1  -9   2   97.89    4.10
   1  -9  -2   98.99    3.50
  -1  -9   2  105.49    5.20
   1  -9  -2  107.59    4.10
  -1   9   2  103.09    5.40
   0  -9  -2  259.37    9.60
   0  -9   2  249.48    7.90
   0  -9  -2  239.38    8.80
   0  -9  -2  259.27    8.40
   0  -9  -2  244.08    7.70
   0  -9   2  254.97    9.50
   0  -9   2  246.68    7.80
   0   9   2  269.47    9.30
   1  -9   2  136.99    7.40
   1  -9   2  121.29    4.80
  -1  -9  -2  121.59    5.90
  -1  -9  -2  123.89    5.30
   1  -9   2  115.69    4.00
  -1  -9  -2  123.39    4.50
   1  -9   2  124.39    4.50
  -1  -9  -2  123.89    5.70
   1   9   2  127.29    5.90
  -1   9  -2  119.79    6.20
  -2  -9  -2   65.09    3.90
  -2  -9  -2   54.09    4.00
  -2  -9  -2   58.39    3.10
   2  -9   2   56.39    3.00
   2  -9   2   60.79    5.20
   2  -9   2   62.29    3.20
   2  -9   2   58.79    2.70
  -2   9  -2   63.09    5.00
  -2   9  -2   56.89    2.90
  -2   9  -2   55.69    3.00
  -2   9  -2   52.39    4.70
   2   9   2   63.19    4.50
  -3  -9  -2   26.60    3.00
   3  -9   2   22.00    2.20
   3  -9   2   28.90    2.30
  -3  -9  -2   18.20    2.50
  -3  -9  -2   26.80    2.70
   3  -9   2   25.20    2.30
  -3  -9  -2   18.30    2.50
  -3  -9  -2   24.40    2.10
   3  -9   2   17.00    3.00
   3   9   2   23.40    2.20
   3   9   2   21.80    2.80
  -3   9  -2   25.40    2.60
  -3   9  -2   23.50    2.50
  -3   9  -2   19.40    3.80
  -3   9  -2   27.00    3.00
   4  -9   2    4.40    2.80
   4  -9   2    9.40    1.80
   4  -9   2   12.20    2.10
   4  -9   2   11.10    2.10
  -4  -9  -2    7.60    1.60
  -4  -9  -2    7.10    1.40
  -4  -9  -2    9.90    2.10
  -4  -9  -2    6.40    2.10
   4   9   2    8.50    2.40
  -4   9  -2    5.60    2.50
   4   9   2    9.60    1.90
  -4   9  -2    8.10    1.80
  -4   9  -2    8.10    2.10
   4   9   2    7.60    1.50
  -4   9  -2    7.70    1.80
  -5  -9  -2    2.00    1.60
   5  -9   2    0.70    1.90
   5  -9   2    5.10    1.70
  -5  -9  -2    4.10    2.00
   5  -9   2   -1.80    2.50
  -5  -9  -2    1.40    2.10
  -5  -9  -2    2.40    1.60
   5  -9   2    2.00    2.00
  -5   9  -2    3.00    1.70
   5   9   2    0.60    1.50
   5   9   2    0.90    2.10
  -5   9  -2    0.90    2.20
  -5   9  -2    0.30    1.70
   5   9   2    4.30    2.00
  -5   9  -2    1.80    2.40
   6 -10  -2   10.30    1.90
  -6 -10   2   10.00    2.20
   6 -10  -2   12.50    1.70
  -6 -10   2   14.80    2.90
   6 -10  -2   15.00    3.70
   6 -10  -2   15.40    2.80
   6 -10  -2   12.20    2.10
  -6  10   2   10.20    2.00
  -6  10   2   15.60    2.30
  -6  10   2   10.30    2.60
  -5 -10   2    3.90    2.10
   5 -10  -2    3.30    1.40
   5 -10  -2    3.80    1.30
   5 -10  -2    3.70    2.80
   5 -10  -2    6.40    1.70
  -5 -10   2    0.90    2.00
   5 -10  -2    3.70    2.10
  -5  10   2    5.40    1.70
   4 -10  -2    3.30    2.30
   4 -10  -2    3.50    1.60
   4 -10  -2    1.70    1.00
  -4 -10   2    0.20    1.90
  -4 -10   2    2.30    1.40
   4 -10  -2    2.00    2.00
   4 -10  -2    1.40    1.60
  -4 -10   2    1.10    1.80
  -4  10   2    1.00    1.40
  -4  10   2    1.00    1.50
   3 -10  -2    4.90    1.00
   3 -10  -2    4.30    2.00
  -3 -10   2    1.90    1.50
  -3 -10   2    4.80    1.50
   3 -10  -2    5.30    1.00
   3 -10  -2    3.10    2.40
  -3 -10   2    2.90    1.60
  -3  10   2    5.00    2.30
  -3  10   2    6.30    2.00
  -2 -10   2   25.90    2.20
   2 -10  -2   30.80    4.50
  -2 -10   2   25.80    2.60
   2 -10  -2   26.20    3.20
  -2 -10   2   24.10    2.70
   2 -10  -2   27.00    2.10
  -2  10   2   22.00    2.90
   1 -10  -2   20.10    2.30
  -1 -10   2   16.20    2.50
  -1 -10   2   22.10    2.30
   1 -10  -2   16.00    2.80
   1 -10  -2   17.40    2.60
  -1 -10   2   16.40    2.00
   1 -10  -2   19.90    1.70
  -1  10   2   16.20    2.60
   0 -10  -2   64.39    5.70
   0 -10   2   67.99    3.20
   0 -10  -2   69.09    3.00
   0 -10   2   68.29    3.10
   0 -10  -2   73.39    3.80
   0 -10  -2   73.09    4.30
   0 -10   2   75.39    5.00
   0  10   2   81.19    5.00
  -1 -10  -2   22.50    2.10
  -1 -10  -2   21.70    2.40
  -1 -10  -2   21.10    2.80
  -1 -10  -2   17.50    2.40
   1 -10   2   17.30    2.10
   1 -10   2   20.70    1.50
   1  10   2   19.30    2.70
   2 -10   2   14.00    1.40
   2 -10   2   15.30    1.80
  -2 -10  -2    9.80    2.20
  -2 -10  -2   15.10    1.90
  -2 -10  -2   13.10    2.50
  -2 -10  -2    8.40    2.10
   2 -10   2   16.50    1.60
   2 -10   2   11.80    2.90
  -2  10  -2   13.00    1.60
   2  10   2   13.50    2.60
  -3 -10  -2   10.80    2.40
  -3 -10  -2   14.10    2.50
  -3 -10  -2   13.20    2.10
   3 -10   2   12.50    1.60
   3 -10   2   15.20    1.90
   3 -10   2   10.50    3.10
   3 -10   2   12.70    2.00
  -3  10  -2   14.60    1.90
  -3  10  -2   12.20    2.90
   3  10   2   13.70    2.70
  -3  10  -2   14.40    1.90
   4 -10   2    4.90    2.00
  -4 -10  -2    4.10    3.20
  -4 -10  -2    4.00    2.30
  -4 -10  -2    3.90    1.90
   4 -10   2    0.80    1.40
   4 -10   2    2.90    1.70
  -4  10  -2    2.60    1.70
  -4  10  -2    4.60    2.00
  -4  10  -2    6.40    2.80
   4  10   2    1.90    2.40
  -5 -11   2    3.60    2.00
   5 -11  -2    4.20    1.30
  -5 -11   2    4.60    2.20
   5 -11  -2    2.90    2.80
   5 -11  -2    2.50    1.40
  -5 -11   2    2.60    1.60
  -5  11   2    5.00    1.60
  -5  11   2    8.30    2.40
  -5  11   2    3.20    2.20
  -4 -11   2    6.50    1.60
   4 -11  -2    8.10    1.20
   4 -11  -2    6.50    2.90
  -4 -11   2    3.40    1.90
   4 -11  -2    5.50    2.20
  -4  11   2    5.00    2.90
  -3 -11   2    7.20    1.90
   3 -11  -2    7.90    2.30
  -3 -11   2    7.10    1.60
   3 -11  -2    9.00    1.10
   3 -11  -2    8.60    2.90
  -3 -11   2    6.50    1.80
   3 -11  -2   10.20    1.20
  -3  11   2    6.20    2.40
  -2 -11   2   12.60    2.00
   2 -11  -2   12.40    1.50
   2 -11  -2   12.80    2.30
  -2 -11   2   10.30    1.60
   2 -11  -2   10.10    2.70
  -2 -11   2    9.10    2.20
  -2  11   2   10.80    2.70
  -1 -11   2    4.80    2.10
   1 -11  -2    7.40    2.50
  -1 -11   2    7.60    1.40
  -1 -11   2    5.80    1.50
   1 -11  -2    8.20    1.50
   1 -11  -2    8.90    1.20
   1 -11  -2    6.20    1.90
  -1  11   2    3.30    2.20
   0 -11  -2    6.30    1.30
   0 -11   2    4.60    1.20
   0 -11   2    9.00    2.40
   0 -11  -2    6.50    2.00
   0 -11   2    8.10    1.50
   0 -11  -2    8.60    2.40
   0 -11  -2    8.10    2.20
   0  11   2   10.50    2.80
  -1 -11  -2    8.10    2.10
   1 -11   2    5.90    2.60
   1 -11   2    5.60    1.50
   1 -11   2    6.50    0.90
   1 -11   2    8.20    1.50
  -1 -11  -2    5.50    2.10
  -1 -11  -2    7.10    1.50
  -1 -11  -2    5.60    1.90
   1  11   2    7.80    2.50
   2 -11   2    3.20    1.40
   2 -11   2    5.30    2.60
  -2 -11  -2    0.60    1.90
  -2 -11  -2    0.00    1.80
  -2 -11  -2   -0.40    1.80
  -2 -11  -2    4.50    1.50
   2  11   2    0.80    2.40
   3 -11   2    4.40    1.30
  -3 -11  -2    5.90    2.30
   3 -11   2    3.60    2.60
  -3 -11  -2    4.90    1.80
   3 -11   2    2.10    1.70
   3 -11   2    5.50    2.30
  -3 -11  -2    5.30    2.10
  -3 -11  -2    4.30    2.30
   3  11   2    8.90    2.70
   3 -12  -2    0.40    0.90
  -3 -12   2    1.60    1.40
  -3 -12   2   -1.60    1.60
   3 -12  -2    2.50    2.00
  -3 -12   2    0.70    1.70
   3 -12  -2   -2.50    2.50
   3 -12  -2    2.50    1.00
   2 -12  -2    0.10    1.10
  -2 -12   2    1.50    1.40
   2 -12  -2    1.60    1.00
  -2 -12   2    1.80    1.30
  -2 -12   2   -2.60    1.80
   2 -12  -2    0.90    2.20
   2 -12  -2    0.10    1.80
  -2  12   2   -1.20    2.70
   1 -12  -2   14.90    1.50
  -1 -12   2   11.20    1.70
   1 -12  -2   12.60    1.80
  -1 -12   2   10.50    2.50
   1 -12  -2   18.00    3.20
  -1 -12   2   14.40    1.70
   1 -12  -2   14.40    2.50
  -1  12   2   10.00    2.50
   0 -12  -2    2.50    1.80
   0 -12   2    4.80    2.40
   0 -12  -2    1.90    2.20
   0 -12  -2    1.90    1.20
   0 -12  -2    3.30    1.60
   0 -12   2    3.60    1.20
   0  12   2    3.60    2.50
  -1 -12  -2    8.90    2.30
   1 -12   2    9.60    1.50
  -1 -12  -2    6.30    1.90
   1 -12   2    6.60    0.90
  -1 -12  -2    7.20    1.50
  -1 -12  -2    6.20    2.40
   1 -12   2    7.90    2.70
   1  12   2    8.60    2.90
 -10   0   3    4.40    2.50
 -10   0   3    7.20    2.30
  10   0  -3    3.90    2.50
 -10   0   3    4.50    4.00
  10   0  -3    5.90    2.70
 -10   0   3    8.40    2.70
 -10   0   3    6.00    1.90
  10   0  -3    4.90    2.20
  -9   0   3    5.40    2.40
  -9   0   3    2.00    1.80
   9   0  -3    0.50    1.70
   9   0  -3    2.00    2.00
  -9   0   3    0.20    2.20
   9   0  -3    3.40    2.10
  -8   0   3    5.20    2.20
   8   0  -3    0.40    1.80
   8   0  -3    1.30    1.80
  -8   0   3    0.50    1.70
  -8   0   3    1.60    1.50
  -8   0   3    0.90    2.00
   8   0  -3    2.20    1.60
  -7   0   3   60.49    3.90
  -7   0   3   52.79    3.70
   7   0  -3   55.49    3.60
   7   0  -3   56.89    3.80
  -7   0   3   55.29    3.80
   7   0  -3   60.29    3.80
  -7   0   3   56.39    3.20
   7   0  -3   63.39    4.10
   6   0  -3   98.09    4.60
  -6   0   3   91.99    3.80
  -6   0   3   96.69    4.40
   6   0  -3   90.79    4.20
   6   0  -3  101.69    4.30
  -6   0   3   94.79    4.30
  -6   0   3   95.09    4.20
   6   0  -3   96.29    4.40
  -5   0   3   97.59    4.10
   5   0  -3  100.09    4.10
  -5   0   3  103.19    3.80
  -5   0   3  101.49    4.20
   5   0  -3  105.79    4.40
   5   0  -3  102.69    4.20
   5   0  -3  104.59    4.30
  -5   0   3  103.69    4.20
   4   0  -3  249.58    7.80
  -4   0   3  256.77    7.50
   4   0  -3  238.38    7.80
  -4   0   3  240.78    7.70
  -4   0   3  247.98    7.80
   4   0  -3  238.38    7.70
  -4   0   3  241.88    7.70
  -4   0   3  250.87    7.20
   3   0  -3   29.30    2.00
  -3   0   3   28.70    1.90
   3   0  -3   25.30    2.20
  -3   0   3   25.70    2.00
   3   0  -3   25.80    2.00
  -3   0   3   29.20    2.00
   2   0  -3   92.29    3.30
   2   0  -3   89.09    3.30
  -2   0   3   91.79    3.30
   2   0  -3   88.09    3.60
  -2   0   3   97.89    3.30
  -2   0   3   90.39    3.20
  -2   0   3   87.19    3.90
   1   0  -3  594.64   16.80
  -1   0   3  590.94   16.70
   1   0  -3  574.94   16.70
  -1   0   3  590.94   16.80
   1   0  -3  595.74   16.70
   1   0  -3  564.44   17.10
   0   0  -3   29.50    1.90
   0   0  -3   29.70    1.90
   0   0  -3   31.40    1.90
   0   0   3   28.70    1.80
   0   0   3   28.70    1.80
   0   0  -3   27.80    2.80
   0   0   3   33.10    1.90
   1   0   3 3399.46  134.39
  -1   0  -3 3435.46  134.79
   2   0   3  346.67   10.20
  -2   0  -3  336.07   10.30
   2   0   3  338.87   10.30
  -2   0  -3  334.37   10.20
  -2   0  -3  345.07   11.20
  -2   0  -3  329.47   10.30
   2   0   3  324.27   11.10
   2   0   3  344.37   10.20
   2   0   3  343.37   10.30
   3   0   3  534.45   15.50
  -3   0  -3  510.25   16.50
  -3   0  -3  517.95   15.50
   3   0   3  522.55   16.50
  -3   0  -3  530.15   15.70
   3   0   3  522.65   15.60
   3   0   3  512.05   15.60
  -3   0  -3  535.95   15.70
   3   0   3  536.45   15.50
  -4   0  -3   44.40    3.30
  -4   0  -3   57.79    4.50
  -4   0  -3   47.10    3.60
   4   0   3   56.79    3.00
  -4   0  -3   53.69    3.00
   4   0   3   51.69    3.40
   4   0   3   50.49    3.30
  -5   0  -3    1.90    2.10
  -5   0  -3    2.70    1.90
  -5   0  -3    4.20    1.80
   5   0   3    5.90    3.60
  -5   0  -3    2.00    1.60
   5   0   3    2.30    1.30
   5   0   3    2.20    3.30
  -6   0  -3   31.90    3.50
  -6   0  -3   28.20    3.20
   6   0   3   32.10    3.20
  -6   0  -3   27.10    2.50
  -6   0  -3   20.70    3.00
   6   0   3   27.40    3.00
  -7   0  -3   29.70    3.60
  -7   0  -3   19.60    3.90
  -7   0  -3   15.30    3.10
   7   0   3   21.90    2.60
   7   0   3   20.10    3.80
   7   0   3   16.40    2.40
   7   0   3   22.20    3.00
  -7   0  -3   22.60    2.50
  10  -1  -3   -0.70    2.30
  10  -1  -3    0.30    1.50
 -10  -1   3   -2.40    3.10
 -10  -1   3    2.70    2.30
  10  -1  -3   -0.60    1.90
 -10  -1   3    1.20    1.90
 -10  -1   3    3.10    2.90
 -10  -1   3   -2.30    1.60
  10  -1  -3    1.50    2.10
 -10   1   3    5.10    2.90
 -10   1   3    1.70    1.70
  10   1  -3    0.20    2.00
  10   1  -3   -1.80    2.00
 -10   1   3    4.10    4.10
  10   1  -3    3.10    2.20
 -10   1   3    1.00    2.00
 -10   1   3    0.30    2.10
  -9  -1   3    8.20    2.50
   9  -1  -3    7.80    2.60
   9  -1  -3    6.90    2.20
   9  -1  -3    3.10    2.00
   9  -1  -3    6.10    1.10
  -9  -1   3    3.70    2.00
  -9  -1   3    6.90    2.40
  -9   1   3    6.60    2.10
   9   1  -3    5.90    2.20
  -9   1   3    3.70    2.00
  -9   1   3    7.90    2.50
   9   1  -3    3.20    1.70
   9   1  -3    4.70    2.20
   8  -1  -3   21.90    1.90
   8  -1  -3   26.50    3.70
   8  -1  -3   15.80    2.20
  -8  -1   3   30.00    3.00
  -8  -1   3   25.90    3.00
   8  -1  -3   17.50    2.10
  -8  -1   3   25.40    2.80
  -8  -1   3   22.60    2.70
  -8   1   3   25.20    2.70
  -8   1   3   22.00    2.20
   8   1  -3   20.50    3.10
  -8   1   3   29.20    2.90
   8   1  -3   18.70    2.40
  -7  -1   3   76.89    4.30
   7  -1  -3   76.49    4.10
  -7  -1   3   86.39    5.80
  -7  -1   3   77.19    4.30
  -7  -1   3   83.09    3.80
   7  -1  -3   77.29    4.50
   7  -1  -3   79.39    3.20
   7   1  -3   78.39    4.00
  -7   1   3   78.09    4.30
  -7   1   3   80.89    4.70
   7   1  -3   79.79    4.20
  -7   1   3   73.09    4.10
  -7   1   3   83.69    3.70
   6  -1  -3  424.46   13.00
   6  -1  -3  392.66   12.80
  -6  -1   3  414.86   12.90
  -6  -1   3  433.26   12.80
   6  -1  -3  431.06   13.00
   6  -1  -3  429.06   13.60
   6  -1  -3  431.66   13.30
  -6  -1   3  424.06   13.20
  -6  -1   3  420.26   13.00
  -6   1   3  424.16   13.00
   6   1  -3  424.66   13.00
   6   1  -3  412.26   13.00
  -6   1   3  425.16   13.00
  -6   1   3  447.76   13.30
   6   1  -3  421.16   13.00
  -6   1   3  444.26   12.70
  -5  -1   3  253.17    8.30
   5  -1  -3  270.27    8.90
   5  -1  -3  258.37    8.30
  -5  -1   3  256.37    8.30
  -5  -1   3  257.27    8.20
   5  -1  -3  258.17    8.30
   5  -1  -3  264.87    8.60
  -5  -1   3  267.07    8.10
   5  -1  -3  242.48    7.70
  -5   1   3  262.57    8.30
  -5   1   3  257.67    7.90
   5   1  -3  255.27    8.30
   5   1  -3  273.37    8.50
   5   1  -3  259.17    8.20
   5   1  -3  255.67    8.70
  -5   1   3  254.07    7.80
  -5   1   3  263.67    8.30
  -5   1   3  268.17    8.50
  -4  -1   3   36.60    1.30
   4  -1  -3   30.50    2.30
  -4  -1   3   28.80    2.30
   4  -1  -3   33.70    2.60
  -4  -1   3   31.50    2.40
  -4  -1   3   31.80    2.40
   4   1  -3   32.60    2.50
   4   1  -3   35.70    2.30
  -4   1   3   38.40    2.00
  -4   1   3   31.10    2.50
  -4   1   3   31.90    2.40
  -4   1   3   34.80    2.40
   4   1  -3   36.90    2.40
  -4   1   3   34.90    1.80
   3  -1  -3   28.20    2.20
  -3  -1   3   32.90    2.00
  -3  -1   3   33.00    1.90
   3  -1  -3   29.80    2.20
   3  -1  -3   30.70    2.10
  -3  -1   3   30.50    2.00
  -3   1   3   29.90    2.00
  -3   1   3   31.10    2.10
  -3   1   3   33.40    1.80
   3   1  -3   30.80    2.20
  -3   1   3   30.80    1.80
   3   1  -3   29.80    2.00
  -3   1   3   29.70    2.00
   3   1  -3   33.10    2.30
   2  -1  -3   21.90    1.60
   2  -1  -3   18.90    1.80
  -2  -1   3   21.80    1.60
   2  -1  -3   18.90    1.80
  -2  -1   3   18.80    1.60
  -2  -1   3   22.20    1.40
   2  -1  -3   18.40    1.70
  -2  -1   3   19.80    1.60
   2   1  -3   20.00    1.40
  -2   1   3   17.50    1.70
   2   1  -3   19.20    1.60
   2   1  -3   22.30    2.50
  -2   1   3   20.20    1.50
  -2   1   3   20.10    1.60
  -2   1   3   21.30    1.70
   2   1  -3   18.90    1.70
   1  -1  -3  350.36   10.10
   1  -1  -3  333.67   10.10
  -1  -1   3  327.47   10.00
   1  -1  -3  330.57   10.00
  -1  -1   3  348.37   10.00
   1   1  -3  343.07   10.10
  -1   1   3  351.16   10.00
  -1   1   3  350.96   10.10
   1   1  -3  343.97   10.00
   1   1  -3  321.87   10.40
   1   1  -3  339.17    9.80
   1   1  -3  336.87   10.10
  -1   1   3  340.47   10.00
  -1   1   3  366.06   10.20
   0  -1  -3  268.37    9.00
   0  -1  -3  265.67    8.30
   0  -1   3  276.27    8.30
   0  -1   3  285.37    8.30
   0  -1  -3  274.37    8.30
   0  -1   3  295.67    8.30
   0  -1   3  271.77    8.90
   0  -1  -3  273.07    8.30
   0   1  -3  277.17    8.30
   0   1  -3  276.47    8.30
   0   1  -3  285.97    8.30
   0   1   3  278.57    8.30
   0   1  -3  253.97    8.80
   0   1   3  272.97    8.30
   0   1   3  272.67    8.10
  -1  -1  -3 1197.58   34.30
  -1  -1  -3 1196.78   34.90
  -1  -1  -3 1191.78   34.30
   1  -1   3 1265.57   34.20
   1  -1   3 1169.38   34.90
   1  -1   3 1234.78   34.30
   1  -1   3 1242.98   34.30
   1   1   3 1199.08   34.10
   1   1   3 1209.58   34.30
   1   1   3 1231.18   34.30
  -1   1  -3 1169.78   34.30
  -1   1  -3 1194.38   34.30
   1   1   3 1248.78   34.30
  -1   1  -3 1218.38   34.20
  -1   1  -3 1246.38   35.00
  -2  -1  -3   33.50    2.30
   2  -1   3   31.40    2.40
   2  -1   3   31.90    2.00
  -2  -1  -3   31.40    2.30
   2  -1   3   37.20    2.20
  -2  -1  -3   33.10    2.40
   2  -1   3   33.10    2.30
   2   1   3   34.80    3.80
  -2   1  -3   30.70    2.10
  -2   1  -3   33.80    3.20
   2   1   3   31.00    2.20
  -2   1  -3   31.70    2.40
   2   1   3   28.70    2.20
   2   1   3   31.90    2.10
  -2   1  -3   35.30    2.40
   2   1   3   32.00    2.30
  -3  -1  -3   74.49    3.50
   3  -1   3   71.99    3.30
  -3  -1  -3   74.79    3.40
   3  -1   3   75.69    3.50
   3  -1   3   68.89    3.50
   3  -1   3   71.69    3.10
  -3  -1  -3   69.29    4.50
  -3  -1  -3   77.69    3.70
  -3  -1  -3   72.89    3.30
   3  -1   3   77.79    4.70
   3   1   3   76.39    3.50
   3   1   3   73.19    3.30
   3   1   3   71.09    3.50
  -3   1  -3   71.59    3.60
   3   1   3   78.29    3.30
   3   1   3   75.69    4.60
  -3   1  -3   73.79    3.20
  -3   1  -3   72.59    4.40
  -3   1  -3   66.99    3.60
   4  -1   3   11.70    1.80
  -4  -1  -3   11.70    1.80
   4  -1   3   14.90    2.00
  -4  -1  -3   16.80    2.40
  -4  -1  -3   10.80    2.40
   4  -1   3   15.30    1.70
  -4  -1  -3   14.60    2.00
  -4  -1  -3   12.30    2.10
   4   1   3   14.40    1.80
  -4   1  -3   12.80    1.60
  -4   1  -3   10.80    2.10
   4   1   3   15.50    2.90
   4   1   3    9.10    2.40
   4   1   3   10.10    2.70
  -4   1  -3   17.10    2.40
  -4   1  -3   11.20    2.30
   4   1   3   19.70    2.30
  -5  -1  -3   37.20    3.00
  -5  -1  -3   32.70    3.30
  -5  -1  -3   33.90    4.30
   5  -1   3   41.00    4.90
  -5  -1  -3   35.50    3.00
   5  -1   3   32.60    3.20
  -5  -1  -3   31.70    3.00
  -5   1  -3   34.40    3.50
   5   1   3   32.90    3.20
  -5   1  -3   30.70    3.30
   5   1   3   33.80    2.90
  -5   1  -3   32.70    3.00
  -5   1  -3   35.30    2.70
  -5   1  -3   33.10    4.30
   5   1   3   46.00    5.20
   6  -1   3   16.40    3.20
   6  -1   3   14.90    2.40
  -6  -1  -3   16.20    2.90
  -6  -1  -3   20.00    3.00
   6  -1   3   22.50    2.90
  -6  -1  -3   11.40    2.50
  -6  -1  -3   13.50    2.20
  -6  -1  -3   18.90    2.60
  -6  -1  -3   13.50    2.10
   6   1   3   23.30    2.90
   6   1   3   16.00    2.30
  -6   1  -3   14.10    2.00
  -6   1  -3   19.20    3.00
  -6   1  -3   21.70    2.80
  -6   1  -3   13.80    2.90
   6   1   3   17.80    3.20
   6   1   3   12.90    2.00
  -7  -1  -3    4.40    2.40
  -7  -1  -3    1.40    2.20
  -7  -1  -3    0.20    2.30
  -7  -1  -3   -4.50    2.60
  -7  -1  -3    6.40    2.00
   7  -1   3   -1.90    1.90
   7  -1   3    1.50    4.10
   7  -1   3   -0.60    3.10
   7  -1   3    1.10    1.70
  -7   1  -3    2.60    2.30
   7   1   3    1.50    2.90
   7   1   3    6.10    1.90
   7   1   3   -2.80    2.10
  -7   1  -3    1.90    1.70
   7   1   3    0.00    2.30
  -7   1  -3   -1.30    1.80
  -7   1  -3   -0.50    2.40
  -7   1  -3   -3.00    4.90
 -10  -2   3   17.70    2.60
 -10  -2   3   12.90    2.50
  10  -2  -3   21.50    2.30
 -10  -2   3   23.00    3.00
  10  -2  -3   23.00    3.50
  10  -2  -3   18.70    3.10
 -10  -2   3   21.60    3.20
  10  -2  -3   20.60    3.30
 -10  -2   3   31.90    3.90
  10   2  -3   19.00    2.60
 -10   2   3   25.00    3.50
 -10   2   3   19.00    2.30
 -10   2   3   36.10    6.60
  10   2  -3   26.10    5.30
  10   2  -3   16.50    2.80
 -10   2   3   18.20    2.60
 -10   2   3   24.20    3.50
  -9  -2   3   35.30    3.50
   9  -2  -3   33.70    3.80
   9  -2  -3   39.40    4.50
  -9  -2   3   39.40    3.50
  -9  -2   3   40.30    3.90
   9  -2  -3   33.10    2.60
   9  -2  -3   41.80    4.30
   9   2  -3   36.40    4.00
   9   2  -3   36.70    3.60
  -9   2   3   38.50    4.30
   9   2  -3   39.00    4.00
  -9   2   3   32.90    3.10
  -9   2   3   42.20    4.20
   8  -2  -3   49.10    2.80
   8  -2  -3   49.40    4.60
   8  -2  -3   50.39    3.40
  -8  -2   3   48.90    3.50
  -8  -2   3   54.69    4.00
   8  -2  -3   49.00    3.80
   8  -2  -3   44.20    4.40
  -8  -2   3   48.50    4.00
  -8  -2   3   44.60    4.20
   8  -2  -3   55.09    4.10
  -8   2   3   53.59    4.30
  -8   2   3   48.20    3.80
   8   2  -3   50.59    3.30
  -8   2   3   49.30    4.20
   8   2  -3   47.10    3.70
   7  -2  -3   88.19    5.10
  -7  -2   3   85.49    4.50
   7  -2  -3   82.69    3.50
  -7  -2   3   82.89    4.20
   7  -2  -3   85.29    3.80
  -7  -2   3   79.49    4.40
   7  -2  -3   82.69    4.40
  -7  -2   3   82.79    5.30
   7  -2  -3   82.59    4.70
  -7   2   3   82.49    3.70
  -7   2   3   80.59    4.30
   7   2  -3   84.19    3.80
  -7   2   3   82.89    4.40
   7   2  -3   81.09    4.20
   7   2  -3   73.39    4.10
  -7   2   3   80.99    4.50
   6  -2  -3  257.77    8.40
   6  -2  -3  276.27    9.00
   6  -2  -3  268.77    8.90
  -6  -2   3  277.47    8.80
  -6  -2   3  281.27    9.10
  -6  -2   3  264.57    8.80
   6  -2  -3  279.47    9.80
  -6  -2   3  261.57    8.80
   6  -2  -3  275.87    9.30
  -6   2   3  274.17    9.10
   6   2  -3  284.27    8.50
  -6   2   3  283.67    8.50
   6   2  -3  278.37    8.90
   6   2  -3  266.47    8.80
  -6   2   3  278.27    8.90
  -6   2   3  274.67    8.90
  -5  -2   3   23.70    2.50
   5  -2  -3   24.40    3.10
  -5  -2   3   29.10    2.20
   5  -2  -3   27.10    2.60
   5  -2  -3   21.40    1.90
   5  -2  -3   25.50    2.60
  -5  -2   3   27.90    2.30
  -5  -2   3   22.60    2.50
   5  -2  -3   21.80    2.50
  -5   2   3   30.50    1.80
   5   2  -3   23.20    2.20
  -5   2   3   29.70    2.10
  -5   2   3   28.80    2.50
  -5   2   3   28.10    2.40
   5   2  -3   23.60    2.50
   5   2  -3   28.90    1.90
  -5   2   3   23.20    2.50
   4  -2  -3   76.49    3.50
  -4  -2   3   74.99    3.30
   4  -2  -3   74.39    3.10
  -4  -2   3   80.89    3.20
   4  -2  -3   79.39    3.30
   4  -2  -3   73.89    3.60
  -4  -2   3   75.69    3.30
   4   2  -3   72.79    3.40
  -4   2   3   74.39    3.30
  -4   2   3   80.39    3.50
   4   2  -3   85.19    3.40
  -4   2   3   77.39    2.80
  -4   2   3   78.19    3.40
  -4   2   3   76.59    3.20
  -4   2   3   88.39    3.10
   4   2  -3   73.59    3.20
   3  -2  -3   99.99    3.80
   3  -2  -3  100.99    3.80
  -3  -2   3  105.39    3.70
  -3  -2   3  103.59    3.60
  -3  -2   3  107.29    3.70
   3  -2  -3  100.89    4.00
   3   2  -3  105.39    3.60
  -3   2   3  102.79    3.80
   3   2  -3  108.19    3.80
   3   2  -3  100.49    3.70
  -3   2   3  104.99    4.00
  -3   2   3  102.69    3.70
  -3   2   3   93.09    3.20
   3   2  -3  101.79    3.80
  -3   2   3  108.49    3.60
  -3   2   3  106.79    3.80
  -2  -2   3  994.30   27.10
   2  -2  -3  937.61   27.40
  -2  -2   3  963.30   27.10
   2  -2  -3  940.01   27.20
  -2  -2   3 1017.30   26.90
   2  -2  -3  951.50   27.10
  -2   2   3 1007.10   27.40
   2   2  -3  910.41   27.30
   2   2  -3  968.10   27.10
   2   2  -3  934.61   26.90
  -2   2   3  972.60   27.10
  -2   2   3  917.91   27.20
   2   2  -3  964.50   27.10
  -2   2   3  977.30   27.20
  -2   2   3  978.60   27.10
   1  -2  -3 1485.45   41.10
  -1  -2   3 1478.25   41.90
   1  -2  -3 1382.96   41.20
   1  -2  -3 1461.55   41.00
   1   2  -3 1413.46   41.40
   1   2  -3 1511.05   41.00
  -1   2   3 1528.15   41.10
   0  -2   3   84.19    3.20
   0  -2  -3   81.19    3.20
   0  -2   3   83.39    3.10
   0  -2   3   80.29    4.00
   0  -2  -3   78.69    3.10
   0  -2   3   84.79    3.00
   0  -2  -3   80.49    3.60
   0   2  -3   78.79    3.10
   0   2   3   83.29    3.10
   0   2  -3   78.69    3.20
   0   2  -3   81.49    3.90
   0   2   3   82.49    3.20
   0   2  -3   78.29    3.00
   0   2   3   77.79    3.40
   0   2   3   86.09    3.20
   1  -2   3  568.34   16.50
   1  -2   3  578.34   16.30
  -1  -2  -3  546.45   16.40
   1  -2   3  591.34   16.50
  -1  -2  -3  555.14   16.40
  -1  -2  -3  566.44   16.50
   1   2   3  572.04   16.40
   1   2   3  555.64   16.20
  -1   2  -3  568.24   16.50
  -1   2  -3  580.34   17.30
  -1   2  -3  552.74   16.40
  -1   2  -3  558.54   16.30
   1   2   3  572.44   16.40
   1   2   3  567.94   16.50
  -2  -2  -3  117.29    4.40
   2  -2   3  116.69    4.10
   2  -2   3  123.89    4.40
  -2  -2  -3  113.49    5.30
   2  -2   3  119.19    4.30
   2  -2   3  123.39    4.50
  -2  -2  -3  119.19    4.20
  -2  -2  -3  112.49    4.40
   2  -2   3  111.39    5.30
  -2  -2  -3  115.59    4.50
  -2   2  -3  117.89    4.10
   2   2   3  120.49    4.20
   2   2   3  120.59    4.30
  -2   2  -3  118.49    4.50
   2   2   3  122.29    4.40
  -2   2  -3  117.89    5.30
   2   2   3  114.09    4.40
   3  -2   3   56.69    4.10
   3  -2   3   56.79    2.60
   3  -2   3   55.19    2.90
  -3  -2  -3   53.89    2.90
  -3  -2  -3   54.39    4.20
   3  -2   3   54.19    3.00
   3  -2   3   54.69    3.10
  -3  -2  -3   55.19    3.20
  -3  -2  -3   54.59    3.10
  -3  -2  -3   50.29    3.10
  -3   2  -3   56.39    3.10
  -3   2  -3   57.59    2.60
   3   2   3   53.39    2.80
  -3   2  -3   52.99    3.20
   3   2   3   57.29    3.10
   3   2   3   54.79    3.00
  -3   2  -3   58.69    3.20
   3   2   3   56.09    3.00
  -3   2  -3   53.69    4.00
   4  -2   3   27.30    3.00
   4  -2   3   35.30    2.30
  -4  -2  -3   34.40    2.80
  -4  -2  -3   33.80    4.00
   4  -2   3   27.50    2.80
  -4  -2  -3   27.50    3.10
  -4  -2  -3   29.50    2.60
   4  -2   3   32.70    2.60
  -4  -2  -3   32.80    2.70
  -4   2  -3   31.50    4.50
  -4   2  -3   29.30    2.80
   4   2   3   27.00    3.20
  -4   2  -3   26.90    2.90
   4   2   3   25.90    2.70
   4   2   3   28.60    2.90
  -4   2  -3   31.10    3.00
  -4   2  -3   32.50    2.30
   4   2   3   32.90    2.70
   5  -2   3   66.99    5.80
   5  -2   3   66.99    3.90
  -5  -2  -3   67.19    4.50
  -5  -2  -3   63.69    3.80
  -5  -2  -3   63.69    3.80
  -5  -2  -3   61.69    4.00
   5   2   3   72.39    3.70
  -5   2  -3   66.89    5.30
  -5   2  -3   65.39    4.50
   5   2   3   60.49    3.80
  -5   2  -3   66.49    4.10
  -5   2  -3   67.19    4.10
  -5   2  -3   65.29    3.30
   6  -2   3   16.40    3.30
  -6  -2  -3   13.70    2.30
  -6  -2  -3   17.80    2.50
  -6  -2  -3   12.90    2.70
   6  -2   3   17.00    2.30
   6  -2   3   17.40    2.70
  -6  -2  -3   13.20    2.30
   6  -2   3   18.70    2.70
  -6  -2  -3   17.10    2.80
  -6   2  -3   24.60    3.30
   6   2   3   20.30    2.80
  -6   2  -3   19.00    2.00
   6   2   3   18.50    3.20
  -6   2  -3   15.30    3.10
  -6   2  -3   17.40    3.00
   6   2   3   16.60    2.20
   6   2   3   15.70    2.10
   7  -2   3    7.20    3.30
  -7  -2  -3    8.60    3.00
  -7  -2  -3    8.70    2.30
  -7  -2  -3    9.70    3.30
   7  -2   3    3.60    2.40
   7  -2   3    8.60    2.20
   7  -2   3    7.90    2.10
  -7  -2  -3    6.60    2.80
  -7  -2  -3    6.10    4.10
  -7  -2  -3    5.60    2.50
   7   2   3   11.10    3.20
  -7   2  -3   10.10    2.00
  -7   2  -3    8.60    2.90
   7   2   3    8.90    2.50
   7   2   3    9.10    2.40
   7   2   3    5.00    2.20
  -7   2  -3    7.10    2.30
  -7   2  -3    4.80    4.50
  -7   2  -3    7.20    1.90
  10  -3  -3   20.30    2.60
 -10  -3   3   26.80    3.60
  10  -3  -3   19.00    3.10
  10  -3  -3   16.80    3.20
  10  -3  -3   13.20    2.70
  10   3  -3   18.70    2.70
  10   3  -3   16.90    2.40
  -9  -3   3   70.59    4.40
   9  -3  -3   66.19    5.50
   9  -3  -3   59.39    4.00
   9  -3  -3   51.69    4.60
  -9  -3   3   60.79    4.10
  -9  -3   3   59.49    4.50
   9  -3  -3   51.19    4.70
   9  -3  -3   49.90    4.90
   9  -3  -3   58.19    4.30
  -9  -3   3   57.79    5.00
  -9   3   3   58.99    3.70
   9   3  -3   69.09    4.00
   9   3  -3   56.19    4.40
   9   3  -3   48.50    5.30
  -9   3   3   63.89    6.00
  -9   3   3   70.99    5.40
  -9   3   3   54.79    3.40
   8  -3  -3  194.28    8.30
  -8  -3   3  216.68    7.90
  -8  -3   3  204.18    7.50
   8  -3  -3  196.98    7.70
  -8  -3   3  210.78    8.00
   8  -3  -3  196.48    7.00
   8  -3  -3  205.98    8.90
   8  -3  -3  210.08    7.20
   8  -3  -3  200.58    7.80
  -8   3   3  221.38    8.00
   8   3  -3  205.18    7.60
  -8   3   3  201.88    7.80
  -8   3   3  203.08    7.70
   8   3  -3  196.88    6.90
   7  -3  -3  118.29    5.40
   7  -3  -3  124.89    4.70
  -7  -3   3  119.29    5.00
   7  -3  -3  118.59    4.70
  -7  -3   3  117.49    5.30
   7  -3  -3  118.69    6.30
  -7  -3   3  115.59    5.00
   7  -3  -3  110.69    5.10
  -7  -3   3  119.49    5.20
   7  -3  -3  118.49    5.70
  -7   3   3  112.09    5.10
  -7   3   3  119.49    5.30
   7   3  -3  120.79    5.00
  -7   3   3  118.99    4.60
   6  -3  -3   47.50    3.30
  -6  -3   3   44.50    3.10
  -6  -3   3   43.10    3.00
   6  -3  -3   43.00    3.60
  -6  -3   3   48.40    3.20
   6  -3  -3   46.40    4.20
  -6  -3   3   49.20    3.10
   6  -3  -3   45.30    2.80
   6  -3  -3   48.40    2.60
   6  -3  -3   45.60    3.10
  -6   3   3   42.10    3.20
   6   3  -3   45.20    3.10
   6   3  -3   41.30    2.90
  -6   3   3   46.60    2.40
  -6   3   3   44.80    2.50
  -6   3   3   46.20    3.10
  -6   3   3   49.90    3.20
   6   3  -3   46.50    2.00
  -5  -3   3   30.80    2.60
  -5  -3   3   33.40    2.60
   5  -3  -3   28.00    2.90
   5  -3  -3   36.50    3.60
  -5  -3   3   36.60    2.50
   5  -3  -3   30.70    1.90
   5  -3  -3   32.30    2.30
   5  -3  -3   37.70    2.70
  -5  -3   3   37.90    2.50
   5  -3  -3   34.30    2.60
  -5   3   3   36.80    1.90
  -5   3   3   32.40    1.90
  -5   3   3   32.90    2.70
   5   3  -3   31.80    2.60
  -5   3   3   34.60    2.50
  -5   3   3   34.80    2.60
  -5   3   3   34.70    2.40
   5   3  -3   33.20    2.40
  -4  -3   3  612.34   17.40
   4  -3  -3  616.44   18.00
   4  -3  -3  614.54   18.00
   4  -3  -3  573.04   18.30
  -4  -3   3  622.24   17.90
   4  -3  -3  618.74   19.00
  -4  -3   3  623.64   18.00
   4  -3  -3  626.54   18.00
  -4  -3   3  629.24   17.90
   4   3  -3  593.64   17.90
   4   3  -3  680.13   19.20
  -4   3   3  626.94   17.60
  -4   3   3  640.34   18.00
  -4   3   3  614.44   18.30
  -4   3   3  624.54   18.10
  -4   3   3  613.54   17.90
  -4   3   3  633.14   17.80
   4   3  -3  613.84   17.50
   3  -3  -3   19.20    1.80
  -3  -3   3   23.50    1.80
   3  -3  -3   22.60    1.90
   3  -3  -3   20.00    2.10
  -3  -3   3   22.50    1.80
  -3  -3   3   18.10    2.20
   3  -3  -3   21.60    1.60
   3  -3  -3   18.00    2.00
  -3   3   3   22.90    1.60
   3   3  -3   19.10    1.80
  -3   3   3   17.50    1.00
   3   3  -3   18.70    2.00
  -3   3   3   19.60    1.90
  -3   3   3   19.50    2.00
  -3   3   3   19.90    2.10
  -3   3   3   20.00    1.80
   2  -3  -3  814.42   22.90
   2  -3  -3  808.02   22.80
  -2  -3   3  821.72   23.00
  -2  -3   3  791.62   22.50
   2  -3  -3  754.52   23.10
  -2  -3   3  813.22   22.80
  -2  -3   3  827.22   22.80
   2  -3  -3  823.02   22.80
  -2   3   3  766.82   23.00
   2   3  -3  778.42   23.00
  -2   3   3  804.22   22.80
   2   3  -3  797.22   22.80
  -2   3   3  834.42   23.20
  -2   3   3  819.22   22.80
   2   3  -3  797.22   22.80
  -2   3   3  821.02   22.80
   1  -3  -3  858.91   24.30
   1  -3  -3  860.41   24.30
  -1  -3   3  847.92   24.40
  -1  -3   3  820.02   24.80
   1  -3  -3  830.82   24.70
   1  -3  -3  845.42   24.50
  -1  -3   3  894.91   24.40
  -1  -3   3  882.21   24.30
  -1   3   3  885.01   24.30
  -1   3   3  892.11   24.30
   1   3  -3  885.11   24.40
  -1   3   3  825.32   24.00
   1   3  -3  854.41   24.80
   1   3  -3  866.11   24.40
  -1   3   3  890.41   24.50
  -1   3   3  837.52   24.60
   0  -3  -3 1711.53   46.40
   0  -3  -3 1629.94   46.60
   0  -3   3 1712.63   47.10
   0  -3  -3 1609.34   46.80
   0   3  -3 1664.53   46.40
   0   3   3 1678.03   46.40
   0   3   3 1579.94   46.20
   0   3  -3 1664.03   47.10
   0   3   3 1679.53   46.60
   1  -3   3  328.97    9.70
  -1  -3  -3  317.37    9.80
   1  -3   3  329.87    9.70
  -1  -3  -3  327.37    9.50
  -1  -3  -3  315.07    9.60
  -1  -3  -3  301.67    9.60
   1  -3   3  321.57   10.60
   1  -3   3  332.27    9.40
  -1  -3  -3  302.67   10.50
   1   3   3  318.77    9.60
  -1   3  -3  312.07    9.40
  -1   3  -3  320.27    9.70
   1   3   3  322.67    9.50
  -1   3  -3  321.67   10.60
   1   3   3  318.17    9.60
  -1   3  -3  319.47    9.40
  -1   3  -3  324.37    9.70
   1   3   3  318.47    9.80
   2  -3   3    7.70    1.20
   2  -3   3   10.70    1.10
  -2  -3  -3    5.30    1.80
  -2  -3  -3   11.60    1.50
  -2  -3  -3    8.90    1.40
   2  -3   3   10.80    1.50
  -2  -3  -3   12.90    1.70
   2  -3   3    9.10    1.40
  -2  -3  -3    9.80    1.60
   2   3   3   13.60    1.70
   2   3   3   10.80    1.40
  -2   3  -3    9.90    1.30
  -2   3  -3    8.30    1.30
  -2   3  -3    8.70    1.70
  -2   3  -3    9.50    1.10
  -2   3  -3    7.10    1.30
   2   3   3    9.00    1.20
   2   3   3    9.90    1.30
  -3  -3  -3  114.59    4.50
   3  -3   3  115.49    4.50
   3  -3   3  118.19    4.00
   3  -3   3  110.49    5.80
  -3  -3  -3  108.39    5.50
  -3  -3  -3  115.29    4.40
  -3  -3  -3  114.19    4.70
   3  -3   3  107.19    4.40
  -3  -3  -3  115.19    4.60
   3  -3   3  113.19    4.60
  -3   3  -3  109.89    4.60
   3   3   3  112.99    4.40
  -3   3  -3  112.79    5.60
  -3   3  -3  111.29    4.40
  -3   3  -3  115.19    4.00
   3   3   3  111.99    4.40
  -3   3  -3  113.99    4.60
   3   3   3  113.69    4.60
   3   3   3  113.99    4.40
   4  -3   3    2.80    1.70
   4  -3   3    7.80    2.50
   4  -3   3    6.10    1.20
  -4  -3  -3    2.30    1.80
  -4  -3  -3    7.30    2.00
  -4  -3  -3    6.70    1.80
  -4  -3  -3    4.80    2.20
  -4  -3  -3    6.60    1.80
   4  -3   3    4.80    1.60
   4   3   3    2.20    1.50
   4   3   3    4.10    1.60
  -4   3  -3    5.20    2.20
  -4   3  -3    3.80    1.90
  -4   3  -3    0.30    1.70
   4   3   3    3.70    2.50
  -4   3  -3    7.30    1.80
   4   3   3    5.90    1.70
  -4   3  -3    6.20    1.30
  -5  -3  -3   55.69    3.80
   5  -3   3   51.49    3.60
  -5  -3  -3   58.49    3.80
   5  -3   3   54.39    3.70
  -5  -3  -3   61.79    4.30
  -5  -3  -3   61.19    5.30
  -5  -3  -3   59.79    3.70
   5  -3   3   69.19    5.70
  -5   3  -3   54.19    5.70
   5   3   3   57.69    3.80
  -5   3  -3   49.60    4.40
  -5   3  -3   57.49    3.00
   5   3   3   59.29    3.50
  -5   3  -3   65.19    3.80
  -5   3  -3   54.29    5.10
  -6  -3  -3   48.00    4.60
   6  -3   3   42.10    3.70
  -6  -3  -3   43.20    3.80
  -6  -3  -3   42.80    3.60
   6  -3   3   43.40    3.50
  -6  -3  -3   46.90    4.90
   6  -3   3   39.50    4.50
  -6  -3  -3   39.20    3.70
   6  -3   3   35.80    5.30
  -6   3  -3   40.10    5.10
  -6   3  -3   44.20    4.60
   6   3   3   43.10    3.60
   6   3   3   46.10    3.50
  -6   3  -3   43.70    2.90
   6   3   3   49.40    4.90
   7  -3   3   13.30    2.30
  -7  -3  -3   22.30    3.20
   7  -3   3   23.70    3.50
  -7  -3  -3   16.30    2.70
   7  -3   3   12.90    2.80
  -7  -3  -3   18.60    2.90
  -7  -3  -3   12.70    2.30
   7  -3   3   14.00    3.70
  -7  -3  -3    9.80    2.90
  -7  -3  -3   14.50    2.90
   7   3   3   17.30    2.90
  -7   3  -3   22.10    3.10
  -7   3  -3   12.10    3.00
  -7   3  -3   21.40    3.40
  -7   3  -3   14.00    1.90
  -7   3  -3   13.80    2.60
   7   3   3   15.40    2.60
  -9  -4   3   14.30    2.50
   9  -4  -3   10.70    2.90
   9  -4  -3   19.40    3.30
  -9  -4   3   19.00    2.90
  -9  -4   3   16.60    2.60
  -9  -4   3   13.60    2.40
   9  -4  -3   20.10    2.70
  -9  -4   3   20.20    3.00
   9  -4  -3   14.40    2.30
   9  -4  -3   14.70    3.10
   9   4  -3   18.40    2.70
  -9   4   3   16.50    2.80
  -9   4   3   16.10    2.90
  -9   4   3   17.00    1.80
  -9   4   3   18.90    2.30
  -9   4   3   17.90    1.90
   9   4  -3   20.60    2.90
  -8  -4   3   38.40    3.90
   8  -4  -3   35.50    4.70
   8  -4  -3   40.00    4.40
  -8  -4   3   41.30    3.70
  -8  -4   3   32.70    3.10
   8  -4  -3   36.70    3.60
   8  -4  -3   35.00    2.80
   8  -4  -3   35.00    3.10
   8  -4  -3   27.30    3.20
  -8   4   3   33.50    2.40
  -8   4   3   33.30    2.80
   8   4  -3   35.00    3.80
   8   4  -3   33.70    3.60
  -8   4   3   34.00    3.80
  -7  -4   3   39.80    3.40
   7  -4  -3   32.30    4.40
   7  -4  -3   31.80    3.10
   7  -4  -3   37.80    3.80
   7  -4  -3   37.00    2.60
  -7  -4   3   32.30    3.10
   7  -4  -3   35.70    4.60
  -7  -4   3   32.80    3.40
   7  -4  -3   28.50    3.60
  -7  -4   3   30.20    3.00
  -7   4   3   33.40    2.30
   7   4  -3   34.30    3.30
   7   4  -3   36.30    3.10
  -7   4   3   31.30    3.40
  -7   4   3   39.40    3.40
  -7   4   3   40.00    2.60
   6  -4  -3   72.09    3.90
  -6  -4   3   69.39    3.60
   6  -4  -3   66.59    5.10
  -6  -4   3   61.39    3.50
   6  -4  -3   70.49    3.00
   6  -4  -3   65.09    3.60
   6  -4  -3   62.79    4.10
  -6  -4   3   68.99    3.70
  -6  -4   3   69.69    3.70
   6  -4  -3   66.29    3.70
   6   4  -3   70.49    4.00
   6   4  -3   72.59    3.60
  -6   4   3   68.49    3.00
  -6   4   3   72.79    3.80
  -6   4   3   67.09    2.90
  -6   4   3   69.19    3.70
  -6   4   3   67.69    4.00
   5  -4  -3  105.09    4.40
   5  -4  -3  106.79    4.40
   5  -4  -3  101.79    4.80
   5  -4  -3  108.79    4.40
   5  -4  -3  107.39    3.70
   5  -4  -3  115.09    5.80
  -5  -4   3  110.59    4.30
  -5  -4   3  102.69    4.20
  -5  -4   3  112.89    4.20
  -5  -4   3  110.79    4.40
  -5   4   3  107.89    4.30
  -5   4   3  112.39    4.40
  -5   4   3  105.89    4.60
  -5   4   3  108.79    4.50
  -5   4   3  105.99    3.80
   5   4  -3  109.29    4.30
   5   4  -3  105.19    4.10
  -5   4   3  110.49    3.70
   4  -4  -3  435.36   12.80
  -4  -4   3  433.66   12.70
  -4  -4   3  430.86   12.30
   4  -4  -3  444.96   14.10
   4  -4  -3  429.56   13.00
   4  -4  -3  407.06   13.30
  -4  -4   3  433.06   12.80
   4  -4  -3  430.26   12.80
  -4  -4   3  465.75   13.90
  -4   4   3  417.26   12.70
   4   4  -3  417.66   12.70
  -4   4   3  418.86   13.20
  -4   4   3  429.96   12.80
   4   4  -3  447.36   12.80
  -4   4   3  431.46   12.50
  -4   4   3  437.36   13.10
  -4   4   3  429.46   12.30
   3  -4  -3  216.98    7.50
   3  -4  -3  221.28    7.00
   3  -4  -3  239.88    8.10
   3  -4  -3  221.38    6.90
  -3  -4   3  226.98    6.90
   3  -4  -3  225.28    7.40
  -3  -4   3  223.98    7.10
  -3  -4   3  228.18    6.90
  -3  -4   3  229.78    7.10
  -3   4   3  226.78    7.50
   3   4  -3  211.58    6.80
  -3   4   3  219.08    7.40
   3   4  -3  221.08    6.90
  -3   4   3  233.18    7.00
  -3   4   3  221.38    7.00
   3   4  -3  231.58    7.00
  -3   4   3  224.78    6.90
  -2  -4   3  361.46   10.60
  -2  -4   3  370.26   11.30
   2  -4  -3  362.26   11.50
   2  -4  -3  380.66   11.00
  -2  -4   3  375.76   10.90
  -2  -4   3  389.56   11.00
   2  -4  -3  373.16   11.10
   2  -4  -3  374.36   11.00
   2   4  -3  383.36   11.00
  -2   4   3  368.96   11.10
   2   4  -3  372.56   11.00
  -2   4   3  373.06   11.00
   2   4  -3  361.56   11.70
  -2   4   3  378.16   11.50
  -2   4   3  390.46   11.50
  -2   4   3  388.46   11.00
   1  -4  -3  915.61   25.80
   1  -4  -3  924.41   26.00
  -1  -4   3  939.21   25.80
   1  -4  -3  868.91   26.30
  -1  -4   3  961.70   25.80
   1  -4  -3  925.51   25.80
  -1  -4   3  897.61   26.30
   1   4  -3  866.91   26.40
  -1   4   3  926.71   25.80
  -1   4   3  929.91   25.80
   1   4  -3  910.61   25.80
  -1   4   3  933.01   26.00
   1   4  -3  902.51   25.80
  -1   4   3  890.51   26.20
   0  -4  -3  403.56   12.20
   0  -4   3  436.36   12.50
   0  -4   3  434.26   12.50
   0  -4   3  431.66   12.60
   0  -4  -3  426.06   13.10
   0  -4   3  400.46   13.30
   0  -4  -3  432.16   12.50
   0  -4  -3  425.26   12.80
   0  -4  -3  437.56   12.50
   0   4   3  436.96   12.80
   0   4  -3  435.06   12.60
   0   4   3  411.46   12.30
   0   4  -3  428.96   12.60
   0   4   3  434.06   13.00
   0   4  -3  444.06   13.50
   0   4   3  451.95   12.50
   0   4   3  439.06   12.50
  -1  -4  -3  165.28    5.20
  -1  -4  -3  153.98    5.50
   1  -4   3  160.08    6.50
   1  -4   3  175.18    5.50
  -1  -4  -3  161.78    5.40
   1  -4   3  169.68    5.50
  -1  -4  -3  163.78    5.80
   1  -4   3  170.38    5.20
  -1   4  -3  159.88    5.10
  -1   4  -3  164.68    5.90
   1   4   3  158.88    5.20
  -1   4  -3  165.98    6.60
   1   4   3  163.28    5.70
   1   4   3  167.18    5.40
  -1   4  -3  166.78    5.50
   1   4   3  169.58    5.40
   2  -4   3  368.76   11.30
  -2  -4  -3  359.36   11.20
  -2  -4  -3  357.86   12.20
   2  -4   3  377.36   11.30
  -2  -4  -3  379.16   11.60
   2  -4   3  377.36   12.50
  -2  -4  -3  387.16   11.20
   2  -4   3  373.96   10.80
  -2  -4  -3  359.36   11.20
  -2   4  -3  359.06   12.40
   2   4   3  389.26   11.20
  -2   4  -3  372.16   11.10
  -2   4  -3  382.76   11.40
   2   4   3  359.66   11.40
   2   4   3  378.46   11.20
  -2   4  -3  378.16   11.30
  -2   4  -3  375.76   10.90
   2   4   3  361.76   11.20
  -3  -4  -3   54.79    3.20
   3  -4   3   52.79    3.00
  -3  -4  -3   52.69    3.10
   3  -4   3   51.59    3.00
   3  -4   3   46.20    4.20
  -3  -4  -3   52.49    2.90
  -3  -4  -3   43.30    4.20
  -3  -4  -3   53.79    3.30
   3  -4   3   53.29    2.30
   3  -4   3   48.80    3.20
   3   4   3   52.59    3.00
  -3   4  -3   52.49    2.90
   3   4   3   53.09    3.00
  -3   4  -3   52.49    3.20
   3   4   3   53.89    3.80
  -3   4  -3   52.09    2.30
  -3   4  -3   48.50    6.50
  -3   4  -3   62.49    4.40
   3   4   3   47.90    2.80
   4  -4   3  263.37   10.40
  -4  -4  -3  288.17   10.10
  -4  -4  -3  261.77    8.80
  -4  -4  -3  269.47    8.90
  -4  -4  -3  266.97    8.70
   4  -4   3  252.47    8.70
  -4  -4  -3  259.27    9.10
   4  -4   3  261.27    8.00
   4  -4   3  259.27    8.80
   4   4   3  284.87    8.90
  -4   4  -3  269.87    8.10
   4   4   3  249.78    8.60
   4   4   3  255.77    8.60
  -4   4  -3  256.97    8.70
   4   4   3  250.47    8.90
  -4   4  -3  263.07    8.90
   5  -4   3   10.90    2.20
  -5  -4  -3    5.20    2.50
   5  -4   3    5.40    1.70
   5  -4   3   10.20    3.20
  -5  -4  -3   13.10    2.30
  -5  -4  -3    6.40    2.00
  -5  -4  -3   14.40    2.60
  -5  -4  -3   10.00    2.30
  -5   4  -3    7.10    2.60
  -5   4  -3    9.30    1.40
  -5   4  -3   11.20    2.00
  -5   4  -3   11.10    2.30
   5   4   3   10.60    1.90
  -6  -4  -3   31.10    4.50
   6  -4   3   33.00    3.30
   6  -4   3   35.20    3.50
  -6  -4  -3   32.30    3.30
  -6  -4  -3   33.20    3.30
   6  -4   3   24.20    3.80
  -6  -4  -3   33.50    3.70
  -6  -4  -3   45.20    4.50
   6  -4   3   35.00    3.50
   6   4   3   34.70    3.30
   6   4   3   30.20    3.40
  -6   4  -3   33.30    5.10
   6   4   3   37.40    3.60
  -6   4  -3   33.50    3.40
  -6   4  -3   29.30    2.40
  -6   4  -3   35.40    3.70
   7  -4   3    2.90    3.50
  -7  -4  -3    5.20    2.50
   7  -4   3    8.60    2.50
  -7  -4  -3    4.60    2.50
  -7  -4  -3   11.60    2.50
  -7  -4  -3   17.70    3.70
  -7  -4  -3   10.20    2.70
   7  -4   3   10.60    2.60
   7  -4   3   10.90    2.70
  -7   4  -3    6.00    2.90
   7   4   3    9.60    2.50
   7   4   3   12.60    2.60
  -7   4  -3   12.20    2.50
  -7   4  -3    5.70    1.50
  -7   4  -3   10.70    2.80
  -9  -5   3   34.00    3.50
  -9  -5   3   34.00    3.40
  -9  -5   3   35.10    5.70
   9  -5  -3   36.70    4.30
  -9  -5   3   27.30    5.30
   9  -5  -3   35.50    5.50
   9  -5  -3   37.40    3.20
   9  -5  -3   33.60    3.60
   9   5  -3   37.00    4.00
  -9   5   3   31.60    2.30
  -9   5   3   31.10    3.50
  -9   5   3   28.60    3.20
  -9   5   3   34.80    4.30
  -9   5   3   29.60    2.30
   9   5  -3   32.20    3.30
   8  -5  -3    3.60    1.60
   8  -5  -3    8.40    2.50
  -8  -5   3    6.10    2.20
   8  -5  -3    2.30    2.20
   8  -5  -3    4.60    2.60
  -8  -5   3    5.10    2.00
   8  -5  -3    5.30    1.90
  -8  -5   3    5.30    2.00
  -8   5   3    9.50    2.70
  -8   5   3    4.00    2.00
   8   5  -3    7.20    2.00
   8   5  -3    5.50    2.10
  -8   5   3    4.50    1.20
   7  -5  -3   46.30    2.80
   7  -5  -3   36.50    3.60
  -7  -5   3   50.59    3.60
   7  -5  -3   43.70    4.20
  -7  -5   3   41.70    3.30
   7  -5  -3   43.60    3.50
  -7  -5   3   47.00    3.50
  -7  -5   3   46.10    3.60
   7  -5  -3   43.40    3.90
   7  -5  -3   39.50    4.90
  -7   5   3   37.30    2.20
   7   5  -3   44.10    3.30
  -7   5   3   44.30    3.90
   6  -5  -3   71.09    3.80
   6  -5  -3   76.59    3.10
  -6  -5   3   71.59    3.90
   6  -5  -3   72.69    8.20
  -6  -5   3   76.09    4.00
  -6  -5   3   70.19    4.20
   6  -5  -3   73.69    4.00
  -6  -5   3   70.99    3.70
   6  -5  -3   74.09    4.00
   6  -5  -3   68.29    4.40
  -6   5   3   70.59    2.90
   6   5  -3   70.69    3.60
  -6   5   3   71.09    3.90
  -6   5   3   67.69    4.20
  -6   5   3   76.39    4.00
   6   5  -3   71.79    3.50
   5  -5  -3   17.00    2.40
   5  -5  -3   18.60    2.00
   5  -5  -3   19.10    2.00
   5  -5  -3   17.40    1.50
   5  -5  -3   18.50    2.60
  -5  -5   3   21.40    1.90
  -5  -5   3   19.00    2.00
  -5  -5   3   20.20    1.80
   5  -5  -3   21.30    2.60
  -5  -5   3   21.20    2.30
  -5   5   3   17.30    1.60
  -5   5   3   19.00    2.10
  -5   5   3   22.00    2.00
  -5   5   3   15.70    1.90
  -5   5   3   20.30    2.30
   5   5  -3   20.10    1.90
   4  -5  -3   11.60    1.80
   4  -5  -3   17.10    1.80
  -4  -5   3   15.80    1.50
   4  -5  -3   19.90    2.20
  -4  -5   3   13.50    1.50
   4  -5  -3   17.40    2.60
   4  -5  -3   13.90    1.80
  -4  -5   3   13.80    1.40
   4  -5  -3   12.30    1.00
  -4  -5   3   15.70    1.60
  -4   5   3   10.00    1.40
   4   5  -3   18.00    2.00
  -4   5   3   11.40    1.70
  -4   5   3   13.10    1.50
  -4   5   3   15.00    1.60
  -4   5   3   20.20    2.20
  -3  -5   3   96.59    3.40
  -3  -5   3   93.39    3.50
   3  -5  -3   89.99    4.10
   3  -5  -3   94.19    3.60
  -3  -5   3   94.29    3.40
   3  -5  -3   92.29    3.50
  -3  -5   3   88.59    4.20
  -3  -5   3   93.49    3.40
   3  -5  -3   87.89    4.20
   3  -5  -3   92.99    3.40
   3   5  -3   94.19    3.40
  -3   5   3   88.59    4.00
  -3   5   3   95.59    4.20
   3   5  -3   89.89    3.30
  -3   5   3   93.79    3.40
  -3   5   3   85.59    3.50
  -3   5   3   90.49    3.50
   3   5  -3   92.89    3.50
   2  -5  -3   21.70    1.90
   2  -5  -3   22.00    1.80
  -2  -5   3   22.30    1.70
  -2  -5   3   22.50    1.70
  -2  -5   3   23.60    1.10
   2  -5  -3   19.40    2.40
   2  -5  -3   22.60    1.80
   2  -5  -3   19.80    2.40
  -2  -5   3   21.30    2.00
  -2   5   3   22.80    2.70
   2   5  -3   23.20    2.10
  -2   5   3   24.40    1.80
  -2   5   3   26.80    2.40
  -2   5   3   24.80    1.80
  -2   5   3   22.60    1.80
   2   5  -3   20.50    1.80
   2   5  -3   23.30    1.80
   1  -5  -3  132.19    4.30
  -1  -5   3  131.89    5.10
   1  -5  -3  132.79    4.60
   1  -5  -3  132.39    4.30
  -1  -5   3  129.49    4.30
   1  -5  -3  124.69    5.00
  -1  -5   3  132.79    4.30
  -1   5   3  130.49    5.10
   1   5  -3  130.49    4.40
  -1   5   3  128.79    4.60
  -1   5   3  132.19    4.30
   1   5  -3  123.09    5.10
  -1   5   3  138.09    4.30
   1   5  -3  130.09    4.40
   0  -5   3  175.18    5.60
   0  -5   3  170.58    5.40
   0  -5  -3  164.98    5.40
   0  -5  -3  179.18    5.50
   0  -5  -3  174.18    5.90
   0  -5   3  171.28    5.50
   0  -5  -3  169.38    6.20
   0  -5  -3  171.88    5.20
   0  -5   3  175.28    6.60
   0   5  -3  171.78    5.60
   0   5   3  168.88    5.80
   0   5  -3  176.68    6.60
   0   5   3  174.18    5.50
   0   5   3  172.18    5.50
   0   5   3  169.38    6.20
   0   5  -3  168.18    5.50
  -1  -5  -3    6.40    1.20
   1  -5   3    5.90    0.90
   1  -5   3    5.40    1.20
   1  -5   3    6.20    1.90
  -1  -5  -3    5.60    1.20
  -1  -5  -3    4.50    1.00
   1  -5   3    8.30    1.40
  -1  -5  -3    7.50    1.70
  -1   5  -3    4.60    1.20
   1   5   3    7.10    1.20
  -1   5  -3    5.30    1.20
  -1   5  -3    3.90    1.50
   1   5   3    3.80    1.20
  -1   5  -3    6.20    0.80
   1   5   3    7.50    1.10
   1   5   3    7.00    1.20
   1   5   3    3.30    1.50
  -2  -5  -3  324.37   10.30
  -2  -5  -3  329.47   11.30
   2  -5   3  342.37   10.30
  -2  -5  -3  337.37   10.20
   2  -5   3  334.77    9.80
   2  -5   3  335.57   11.60
  -2  -5  -3  332.37   10.20
  -2  -5  -3  332.57   10.70
   2  -5   3  337.77   10.30
   2   5   3  335.37   10.60
   2   5   3  326.17   10.10
  -2   5  -3  341.87   10.40
  -2   5  -3  326.77   10.30
   2   5   3  333.37   10.10
  -2   5  -3  340.07   11.70
   2   5   3  335.27   10.20
  -2   5  -3  342.87   10.00
   2   5   3  335.17   10.80
  -3  -5  -3   34.50    2.80
  -3  -5  -3   34.70    2.60
  -3  -5  -3   35.00    4.10
   3  -5   3   33.70    1.80
   3  -5   3   36.30    5.70
  -3  -5  -3   31.50    3.00
   3  -5   3   34.10    2.80
   3  -5   3   37.90    3.00
   3  -5   3   39.60    2.90
  -3   5  -3   36.60    3.00
   3   5   3   31.10    2.70
  -3   5  -3   39.00    3.20
   3   5   3   34.20    2.60
  -3   5  -3   37.10    4.00
   3   5   3   34.30    2.80
   3   5   3   37.10    3.40
   3   5   3   37.30    3.90
  -3   5  -3   35.20    2.60
  -4  -5  -3   43.10    3.60
   4  -5   3   40.10    3.20
  -4  -5  -3   40.00    3.60
   4  -5   3   36.00    4.80
   4  -5   3   40.30    3.10
  -4  -5  -3   41.90    3.50
  -4  -5  -3   37.50    3.20
  -4  -5  -3   41.00    4.60
   4   5   3   37.50    3.00
  -4   5  -3   43.80    3.40
   4   5   3   40.90    3.00
  -4   5  -3   43.00    3.20
  -4   5  -3   40.40    2.30
  -5  -5  -3    6.00    2.40
  -5  -5  -3   10.60    2.50
  -5  -5  -3    9.90    2.00
  -5  -5  -3    6.90    2.20
   5  -5   3    9.70    2.20
   5  -5   3    6.50    1.70
   5  -5   3    4.10    2.60
  -5  -5  -3   11.60    2.10
   5  -5   3   10.80    2.90
  -5   5  -3    9.40    2.10
   5   5   3   10.80    1.90
  -5   5  -3    8.30    2.00
   5   5   3    9.90    2.40
  -5   5  -3    8.50    2.70
  -5   5  -3   10.90    1.20
   6  -5   3   25.60    2.90
   6  -5   3   21.70    2.80
  -6  -5  -3   16.50    2.70
   6  -5   3   21.90    4.10
  -6  -5  -3   18.10    2.50
  -6  -5  -3   29.20    6.20
  -6  -5  -3   20.50    3.20
  -6  -5  -3   22.70    2.80
   6   5   3   27.40    4.20
  -6   5  -3   19.80    3.10
  -6   5  -3   19.70    1.90
  -6   5  -3   18.10    3.60
   6   5   3   22.80    2.50
  -6   5  -3   16.60    2.70
   6   5   3   17.10    2.30
   9  -6  -3    0.20    2.80
  -9  -6   3    1.50    2.10
   9  -6  -3    1.00    1.70
  -9  -6   3   -1.90    2.10
   9  -6  -3    1.30    2.60
   9  -6  -3   -0.30    3.60
   9  -6  -3   -1.40    2.00
  -9  -6   3    3.70    3.10
  -9  -6   3    1.90    1.90
  -9  -6   3    0.90    2.00
   9   6  -3   -1.10    1.80
  -9   6   3    0.40    2.00
  -9   6   3    2.90    1.00
   9   6  -3    0.20    1.90
  -9   6   3    2.30    2.40
  -9   6   3    1.30    1.00
  -8  -6   3    0.50    1.70
   8  -6  -3   -0.30    1.50
  -8  -6   3    3.80    2.10
  -8  -6   3   -0.60    1.90
   8  -6  -3    1.50    2.40
   8  -6  -3    0.70    2.20
  -8  -6   3    3.80    2.00
   8  -6  -3   -1.40    1.80
   8  -6  -3    1.60    2.60
  -8   6   3    1.40    0.90
  -8   6   3    1.50    0.90
   8   6  -3   -1.20    1.80
  -8   6   3    2.30    3.80
  -8   6   3    2.70    2.30
   8   6  -3    2.40    1.80
   7  -6  -3   11.50    2.20
  -7  -6   3   12.90    2.00
   7  -6  -3   12.10    2.30
  -7  -6   3   17.70    2.50
   7  -6  -3   12.30    2.60
   7  -6  -3   13.90    3.20
   7  -6  -3   13.90    1.70
  -7  -6   3   16.20    2.50
  -7   6   3    8.90    3.00
   7   6  -3   15.30    2.10
  -7   6   3   14.50    1.30
   6  -6  -3   11.20    2.90
   6  -6  -3    7.90    1.90
  -6  -6   3   10.00    1.80
  -6  -6   3    9.00    1.90
   6  -6  -3    8.40    1.30
   6  -6  -3   10.00    2.50
  -6  -6   3    8.50    2.00
  -6  -6   3    7.80    1.70
   6  -6  -3    9.40    2.10
  -6   6   3    8.90    1.90
  -6   6   3    9.50    1.10
   6   6  -3   12.80    1.70
   6   6  -3    9.70    1.70
  -6   6   3    9.20    2.00
  -6   6   3   10.30    1.90
   5  -6  -3  118.69    5.50
  -5  -6   3  127.69    4.60
   5  -6  -3  124.89    4.90
  -5  -6   3  126.89    4.90
   5  -6  -3  121.89    9.90
  -5  -6   3  113.19    6.20
   5  -6  -3  115.59    7.00
  -5  -6   3  120.49    4.70
  -5  -6   3  116.89    4.20
   5  -6  -3  116.49    4.80
   5  -6  -3  121.49    4.00
  -5   6   3  122.59    5.50
   5   6  -3  117.79    4.50
  -5   6   3  130.19    4.80
  -5   6   3  126.69    4.90
   5   6  -3  123.69    4.60
  -5   6   3  118.69    4.10
  -4  -6   3  123.09    4.30
   4  -6  -3  111.79    5.20
   4  -6  -3  114.59    3.70
   4  -6  -3  121.39    6.30
  -4  -6   3  122.19    4.30
  -4  -6   3  118.59    4.50
   4  -6  -3  124.89    4.50
   4  -6  -3  123.79    4.50
   4  -6  -3  126.19    5.10
  -4  -6   3  121.39    4.20
  -4   6   3  114.39    4.10
  -4   6   3  118.99    4.50
   4   6  -3  129.59    4.40
  -4   6   3  121.29    4.50
  -4   6   3  128.99    5.40
   4   6  -3  118.49    4.30
  -3  -6   3  159.18    5.40
   3  -6  -3  162.28    5.20
   3  -6  -3  159.88    5.30
  -3  -6   3  161.48    5.10
  -3  -6   3  156.38    5.10
   3  -6  -3  158.28    5.30
  -3  -6   3  159.28    5.10
  -3  -6   3  161.98    5.30
   3  -6  -3  164.08    7.00
   3  -6  -3  156.48    6.00
   3  -6  -3  146.09    6.00
   3   6  -3  158.68    5.10
  -3   6   3  157.18    5.20
  -3   6   3  156.28    5.20
   3   6  -3  159.18    5.20
  -3   6   3  164.28    6.20
   3   6  -3  158.88    5.20
  -3   6   3  156.68    5.90
  -3   6   3  159.38    5.30
  -2  -6   3  175.98    6.00
   2  -6  -3  172.78    5.70
  -2  -6   3  164.38    5.10
   2  -6  -3  168.58    6.30
  -2  -6   3  161.68    5.90
   2  -6  -3  168.08    5.40
  -2  -6   3  175.78    5.10
  -2  -6   3  171.58    5.40
   2  -6  -3  170.68    5.50
  -2  -6   3  167.98    5.30
   2  -6  -3  177.78    6.30
   2   6  -3  176.08    5.40
   2   6  -3  172.98    6.00
  -2   6   3  173.48    5.60
   2   6  -3  167.08    5.40
  -2   6   3  170.88    6.40
  -2   6   3  172.88    5.40
  -2   6   3  168.78    5.40
  -2   6   3  174.88    6.30
   1  -6  -3   76.19    3.80
  -1  -6   3   80.29    3.00
  -1  -6   3   77.29    4.00
   1  -6  -3   76.69    3.00
   1  -6  -3   78.29    3.40
  -1  -6   3   75.39    3.60
   1  -6  -3   75.59    2.40
   1  -6  -3   78.09    2.90
  -1  -6   3   82.09    2.90
   1   6  -3   77.99    3.00
  -1   6   3   73.69    2.90
  -1   6   3   74.69    2.90
   1   6  -3   78.39    4.00
   1   6  -3   78.09    3.00
  -1   6   3   78.69    3.30
   0  -6  -3  175.18    6.10
   0  -6  -3  176.08    5.50
   0  -6  -3  172.48    6.50
   0  -6   3  173.68    5.60
   0  -6   3  176.98    5.60
   0  -6   3  170.78    5.60
   0  -6  -3  184.78    5.60
   0  -6   3  169.98    6.30
   0  -6   3  181.18    6.90
   0  -6  -3  172.38    5.40
   0   6  -3  173.08    6.80
   0   6   3  172.78    6.50
   0   6   3  175.48    6.00
   0   6   3  181.58    5.60
   0   6   3  172.78    5.50
   0   6  -3  179.58    5.70
   0   6  -3  175.68    5.70
   1  -6   3    4.80    1.20
  -1  -6  -3    3.20    1.50
  -1  -6  -3    4.00    1.20
  -1  -6  -3    3.30    1.80
   1  -6   3    5.20    1.40
   1  -6   3    1.70    1.70
  -1  -6  -3    3.50    1.10
   1  -6   3    3.60    0.90
  -1  -6  -3    4.20    1.20
  -1   6  -3    3.50    1.80
  -1   6  -3    4.80    1.30
   1   6   3    3.50    1.20
   1   6   3    3.60    1.20
  -1   6  -3    4.20    0.80
   1   6   3    3.30    1.40
   1   6   3    7.40    1.90
  -1   6  -3    1.90    1.20
  -2  -6  -3  450.15   13.60
   2  -6   3  465.65   13.60
  -2  -6  -3  453.15   13.60
  -2  -6  -3  484.95   14.30
  -2  -6  -3  470.85   13.60
   2  -6   3  459.15   13.80
   2  -6   3  454.25   13.70
  -2  -6  -3  418.06   14.70
   2  -6   3  459.55   15.30
   2   6   3  483.15   14.40
  -2   6  -3  481.55   13.90
  -2   6  -3  448.86   13.70
   2   6   3  444.66   13.50
   2   6   3  466.85   13.60
  -2   6  -3  447.66   13.40
   2   6   3  469.35   14.30
  -3  -6  -3   11.90    1.90
  -3  -6  -3   18.40    2.10
  -3  -6  -3   13.80    1.90
   3  -6   3   10.30    1.70
   3  -6   3   16.30    2.20
  -3  -6  -3   14.10    2.20
  -3  -6  -3   11.30    2.80
   3  -6   3   12.50    2.90
   3  -6   3   15.10    1.20
   3   6   3   11.10    1.70
  -3   6  -3   18.60    3.00
   3   6   3    9.30    1.60
   3   6   3   14.00    1.80
  -3   6  -3   14.70    2.10
  -3   6  -3   19.10    2.30
   3   6   3   11.70    2.20
  -3   6  -3   14.90    1.70
   3   6   3   15.90    2.10
   4  -6   3  104.49    4.80
   4  -6   3  111.29    6.70
  -4  -6  -3   95.19    6.00
  -4  -6  -3  108.59    5.30
  -4  -6  -3  113.39    5.00
  -4  -6  -3  106.09    4.70
  -4  -6  -3  106.49    4.70
   4  -6   3  103.99    4.60
   4   6   3  113.19    5.50
   4   6   3  103.09    4.50
  -4   6  -3  103.29    4.90
  -4   6  -3  107.59    4.60
   4   6   3  108.09    4.60
  -5  -6  -3   38.10    3.80
  -5  -6  -3   32.00    4.60
   5  -6   3   37.60    3.30
  -5  -6  -3   41.00    3.50
  -5  -6  -3   43.60    3.90
  -5  -6  -3   37.80    3.40
   5  -6   3   37.00    3.40
   5  -6   3   50.19    5.20
   5   6   3   48.50    4.10
  -5   6  -3   38.20    3.30
  -5   6  -3   41.70    4.10
  -5   6  -3   36.10    3.50
   5   6   3   39.70    3.30
   5   6   3   41.20    4.00
  -5   6  -3   39.10    4.80
   6  -6   3   11.00    2.50
  -6  -6  -3    9.60    2.50
   6  -6   3   14.10    2.70
   6  -6   3    8.30    2.00
  -6  -6  -3    8.70    2.60
  -6  -6  -3    8.40    2.80
   6  -6   3    3.70    3.40
   6   6   3    6.90    2.00
  -6   6  -3    9.00    2.90
  -6   6  -3   10.80    2.70
   6   6   3   13.90    3.50
  -6   6  -3    7.80    2.00
   6   6   3   13.00    2.60
   6   6   3   11.50    2.60
   8  -7  -3    2.70    2.40
  -8  -7   3   -1.30    2.00
   8  -7  -3    0.50    1.90
   8  -7  -3    3.80    2.30
   8  -7  -3    0.60    2.60
   8  -7  -3    2.80    1.90
  -8  -7   3    2.60    1.80
  -8  -7   3    2.30    2.10
  -8  -7   3    0.20    3.80
   8   7  -3    1.90    1.90
   8   7  -3    0.90    2.80
  -8   7   3    0.90    1.90
  -8   7   3    3.00    2.10
  -8   7   3    3.80    1.90
  -7  -7   3   48.70    3.70
   7  -7  -3   57.29    5.80
   7  -7  -3   58.49    4.30
   7  -7  -3   57.79    3.00
  -7  -7   3   53.29    3.70
  -7  -7   3   55.39    4.10
   7  -7  -3   58.19    4.60
   7  -7  -3   53.39    3.70
  -7   7   3   55.89    4.40
  -7   7   3   48.20    1.90
  -7   7   3   58.79    3.90
   7   7  -3   48.80    3.60
   6  -7  -3    1.00    1.80
  -6  -7   3    3.10    1.80
   6  -7  -3    2.30    1.60
   6  -7  -3    3.10    2.50
  -6  -7   3    1.30    1.50
  -6  -7   3    0.00    1.70
   6  -7  -3    1.90    1.10
   6  -7  -3    1.90    1.90
  -6   7   3    2.40    1.40
   6   7  -3    1.20    1.40
  -6   7   3    1.10    1.00
  -6   7   3    1.30    0.80
  -6   7   3    2.80    1.70
   6   7  -3    2.70    1.50
   5  -7  -3  126.89    4.20
   5  -7  -3  130.49    5.80
  -5  -7   3  126.39    4.70
  -5  -7   3  126.89    4.60
   5  -7  -3  123.69    7.00
   5  -7  -3  134.59    5.40
  -5  -7   3  127.69    4.80
   5  -7  -3  134.79    5.10
  -5  -7   3  125.69    5.10
  -5   7   3  119.89    5.50
  -5   7   3  123.39    4.20
  -5   7   3  132.89    5.00
  -5   7   3  134.29    6.00
   5   7  -3  131.59    5.10
   5   7  -3  121.29    4.60
  -5   7   3  126.39    5.00
  -4  -7   3  102.39    3.80
  -4  -7   3   96.19    4.10
   4  -7  -3   95.09    4.20
  -4  -7   3  109.99    3.90
   4  -7  -3  101.79    3.20
   4  -7  -3  106.39    5.10
  -4  -7   3  102.89    4.10
   4  -7  -3  105.89    4.10
   4  -7  -3   96.79    6.90
  -4   7   3  112.59    8.10
   4   7  -3  105.89    3.90
  -4   7   3  105.99    4.10
  -4   7   3  103.09    3.70
  -4   7   3  102.29    4.10
   4   7  -3  103.69    3.80
  -4   7   3  102.79    4.90
  -3  -7   3   47.60    2.90
   3  -7  -3   41.60    3.50
   3  -7  -3   48.60    2.60
   3  -7  -3   49.60    2.60
  -3  -7   3   43.70    2.60
  -3  -7   3   48.20    2.30
  -3  -7   3   45.90    2.40
  -3  -7   3   53.09    2.40
   3  -7  -3   49.20    4.50
   3  -7  -3   51.29    2.50
  -3   7   3   49.00    2.40
   3   7  -3   49.60    2.50
  -3   7   3   48.70    2.50
  -3   7   3   50.69    3.40
  -3   7   3   48.50    3.70
  -3   7   3   51.99    2.60
   3   7  -3   41.50    2.50
   2  -7  -3  305.77    9.40
  -2  -7   3  309.87    9.80
   2  -7  -3  295.97   10.10
   2  -7  -3  291.17    9.00
  -2  -7   3  313.67    8.90
  -2  -7   3  297.97    9.80
  -2  -7   3  299.27    8.80
   2  -7  -3  299.27    9.00
   2   7  -3  297.57    9.00
  -2   7   3  298.07    9.30
  -2   7   3  305.97    9.00
  -2   7   3  310.07   10.00
  -2   7   3  301.07    9.00
  -2   7   3  320.07   10.30
   2   7  -3  313.07    9.80
  -1  -7   3  109.19    5.00
   1  -7  -3  108.59    3.70
   1  -7  -3  111.69    4.30
   1  -7  -3  105.59    3.70
  -1  -7   3  107.79    3.70
   1  -7  -3  108.39    3.30
  -1  -7   3  103.79    3.70
   1  -7  -3  106.39    4.80
  -1  -7   3  103.69    4.60
  -1   7   3  113.09    5.10
  -1   7   3  101.89    4.20
   1   7  -3  104.99    3.80
  -1   7   3  103.89    3.70
   1   7  -3  106.59    4.90
   1   7  -3  109.09    3.80
   0  -7  -3   19.90    2.00
   0  -7   3   18.30    1.70
   0  -7   3   21.50    2.00
   0  -7   3   20.40    2.60
   0  -7  -3   17.50    1.80
   0  -7   3   15.90    2.90
   0  -7  -3   26.80    2.80
   0  -7  -3   21.10    1.70
   0  -7   3   18.20    1.70
   0   7   3   26.60    2.20
   0   7   3   22.30    1.90
   0   7  -3   21.60    2.10
   0   7   3   19.80    2.30
   0   7   3   22.60    2.10
   0   7  -3   20.70    3.10
   0   7  -3   21.10    2.00
  -1  -7  -3    5.70    1.70
   1  -7   3    6.60    1.30
   1  -7   3    8.00    2.30
  -1  -7  -3    6.50    1.80
   1  -7   3    8.10    1.50
  -1  -7  -3    8.30    1.30
   1  -7   3    9.50    1.10
  -1  -7  -3    8.50    1.30
  -1  -7  -3    9.00    1.30
   1   7   3   10.80    2.30
  -1   7  -3    8.90    1.00
   1   7   3    8.60    1.30
   1   7   3    8.80    1.40
  -1   7  -3    7.10    2.00
   1   7   3    6.10    1.70
  -1   7  -3   11.50    1.60
  -1   7  -3   10.50    1.60
   2  -7   3   71.99    3.40
   2  -7   3   69.89    2.50
  -2  -7  -3   69.79    3.30
  -2  -7  -3   76.09    3.30
  -2  -7  -3   75.89    4.10
   2  -7   3   69.49    3.50
  -2  -7  -3   73.79    3.40
   2  -7   3   74.99    5.60
  -2   7  -3   68.09    3.00
  -2   7  -3   73.39    4.00
   2   7   3   71.09    3.40
   2   7   3   64.79    3.80
   2   7   3   66.19    3.20
  -2   7  -3   75.49    3.70
  -2   7  -3   79.99    5.10
  -3  -7  -3   12.60    2.30
   3  -7   3   12.90    1.90
   3  -7   3   10.10    2.70
   3  -7   3   12.10    1.80
  -3  -7  -3   13.10    1.80
  -3  -7  -3   16.30    2.10
  -3  -7  -3   14.80    3.60
  -3  -7  -3    8.80    2.60
   3   7   3   16.60    2.60
  -3   7  -3   15.30    2.10
   3   7   3   17.00    1.90
  -3   7  -3   17.70    2.20
  -3   7  -3   14.80    2.20
  -4  -7  -3   31.70    3.30
   4  -7   3   28.60    3.20
  -4  -7  -3   22.60    3.20
   4  -7   3   34.30    3.00
  -4  -7  -3   41.00    3.70
  -4  -7  -3   28.70    2.90
   4  -7   3   32.50    2.90
  -4  -7  -3   31.90    3.00
  -4   7  -3   27.00    2.80
  -4   7  -3   28.70    4.50
   4   7   3   27.10    3.10
  -4   7  -3   32.90    3.20
  -4   7  -3   31.40    3.10
   4   7   3   29.60    2.80
   5  -7   3   35.60    3.40
  -5  -7  -3   40.80    3.90
   5  -7   3   36.20    3.30
  -5  -7  -3   33.00    5.10
   5  -7   3   42.90    4.20
  -5  -7  -3   37.60    4.10
  -5  -7  -3   40.10    3.50
  -5  -7  -3   42.50    3.40
  -5   7  -3   25.60    5.00
   5   7   3   35.20    3.20
  -5   7  -3   33.90    3.50
  -5   7  -3   43.00    3.30
  -5   7  -3   38.60    5.00
   5   7   3   39.10    4.10
  -8  -8   3    6.10    2.30
   8  -8  -3    4.50    4.50
  -8  -8   3    7.30    2.10
  -8  -8   3    9.40    2.50
  -8  -8   3    3.80    2.00
   8  -8  -3    4.20    3.00
   8  -8  -3    5.10    1.90
  -8  -8   3    2.30    1.80
   8  -8  -3    6.50    2.80
   8  -8  -3    6.70    2.90
  -8   8   3    4.10    2.30
   8   8  -3    1.30    1.70
   8   8  -3    7.60    2.30
  -8   8   3    8.10    2.00
  -8   8   3    5.80    2.10
  -7  -8   3   -0.70    1.90
   7  -8  -3    2.70    2.20
  -7  -8   3    3.00    1.70
  -7  -8   3    1.20    2.10
   7  -8  -3   -0.20    1.60
  -7  -8   3    0.40    1.90
  -7  -8   3    2.30    1.80
   7  -8  -3    3.00    2.20
   7  -8  -3    3.10    1.40
   7  -8  -3    3.30    2.70
  -7   8   3    5.90    2.50
   7   8  -3    3.50    1.70
  -7   8   3   -0.80    1.80
   7   8  -3    4.20    1.90
  -7   8   3    0.60    1.70
   6  -8  -3   36.90    3.80
  -6  -8   3   36.80    4.40
   6  -8  -3   40.30    3.50
  -6  -8   3   32.10    3.30
  -6  -8   3   39.30    3.00
   6  -8  -3   37.20    2.20
   6  -8  -3   32.10    3.10
   6   8  -3   43.50    3.20
   6   8  -3   35.40    2.90
  -5  -8   3    3.30    1.30
  -5  -8   3    5.50    1.90
   5  -8  -3    4.60    1.60
   5  -8  -3    2.40    1.80
   5  -8  -3    3.90    2.70
   5  -8  -3    5.50    0.90
   5  -8  -3    2.80    1.60
  -5  -8   3    4.80    1.40
  -5  -8   3    3.90    1.80
  -5   8   3    3.60    1.60
  -5   8   3    4.20    1.90
  -5   8   3    6.90    1.90
   5   8  -3    4.30    1.30
  -5   8   3    2.40    2.10
   5   8  -3    4.60    1.60
   4  -8  -3   56.19    4.20
   4  -8  -3   56.29    5.30
  -4  -8   3   61.09    3.30
  -4  -8   3   61.69    2.90
   4  -8  -3   58.99    3.20
  -4  -8   3   48.90    3.10
   4  -8  -3   61.39    3.10
  -4   8   3   59.79    3.10
   4   8  -3   61.09    2.90
  -4   8   3   63.19    3.50
  -4   8   3   54.79    2.60
  -4   8   3   63.19    4.00
  -4   8   3   62.19    4.60
  -3  -8   3   68.19    3.50
  -3  -8   3   72.99    3.00
   3  -8  -3   77.49    3.30
   3  -8  -3   78.29    3.20
  -3  -8   3   74.39    3.80
  -3  -8   3   82.79    3.00
   3  -8  -3   72.19    3.20
   3  -8  -3   78.09    5.50
   3  -8  -3   75.69    4.70
  -3   8   3   77.39    4.30
  -3   8   3   87.09    4.80
  -3   8   3   71.99    3.20
  -3   8   3   75.29    3.20
  -3   8   3   76.69    3.20
  -2  -8   3  275.67    9.20
   2  -8  -3  288.27   10.60
   2  -8  -3  285.47    8.80
   2  -8  -3  270.07    9.50
  -2  -8   3  262.77    8.10
  -2  -8   3  268.47    9.30
   2   8  -3  283.17    9.30
  -2   8   3  291.67    9.80
  -2   8   3  280.47    8.30
  -2   8   3  270.67    8.70
   1  -8  -3   78.79    3.60
   1  -8  -3   69.89    2.80
  -1  -8   3   75.39    2.90
   1  -8  -3   72.59    4.30
   1  -8  -3   77.89    2.60
  -1  -8   3   77.89    4.60
  -1   8   3   73.89    3.00
  -1   8   3   77.99    4.60
   1   8  -3   81.09    4.50
   1   8  -3   77.79    3.00
  -1   8   3   79.59    3.70
   0  -8   3   34.60    2.20
   0  -8   3   33.50    2.10
   0  -8  -3   35.30    2.90
   0  -8  -3   27.70    1.90
   0  -8   3   32.40    4.00
   0  -8   3   32.20    2.10
   0   8  -3   34.40    2.40
   0   8   3   32.70    2.80
   0   8   3   30.80    3.90
   0   8  -3   32.80    2.20
   0   8  -3   27.10    3.70
  -1  -8  -3   20.10    2.20
   1  -8   3   21.90    2.00
  -1  -8  -3   24.20    2.00
  -1  -8  -3   25.90    4.60
  -1  -8  -3   22.00    2.70
  -1  -8  -3   26.20    2.10
   1  -8   3   22.90    1.60
   1  -8   3   22.40    3.10
  -1   8  -3   24.20    2.60
   1   8   3   22.40    2.20
   1   8   3   23.90    2.70
  -1   8  -3   21.80    2.90
   1   8   3   19.70    2.60
  -1   8  -3   25.10    2.30
   2  -8   3   73.09    3.30
  -2  -8  -3   69.39    3.20
   2  -8   3   67.99    2.30
   2  -8   3   70.79    5.60
  -2  -8  -3   72.39    4.20
  -2  -8  -3   69.89    3.40
  -2  -8  -3   79.79    3.30
  -2  -8  -3   70.89    4.50
   2   8   3   74.29    4.80
  -2   8  -3   66.29    3.00
   2   8   3   69.19    3.20
  -2   8  -3   78.09    3.80
  -2   8  -3   75.89    3.50
  -2   8  -3   71.09    5.10
   3  -8   3    5.20    2.60
  -3  -8  -3    8.90    1.70
  -3  -8  -3    8.90    1.80
  -3  -8  -3    4.40    2.10
   3  -8   3    9.00    2.00
   3  -8   3   10.50    1.70
  -3  -8  -3    8.80    1.50
  -3   8  -3   10.10    1.60
   3   8   3    8.50    1.60
   3   8   3    5.80    2.30
  -3   8  -3   10.10    1.90
   4  -8   3   17.90    2.40
   4  -8   3   11.70    2.30
  -4  -8  -3   14.70    2.20
   4  -8   3   17.00    2.40
  -4  -8  -3   10.40    1.80
  -4  -8  -3   10.50    2.40
  -4  -8  -3   15.40    2.20
   4   8   3   14.10    2.80
  -4   8  -3   12.50    2.30
  -4   8  -3   13.00    2.00
  -4   8  -3   12.70    2.20
  -4   8  -3   12.80    3.10
  -5  -8  -3    8.30    3.00
  -5  -8  -3   11.20    2.30
   5  -8   3   13.40    2.40
  -5  -8  -3    9.90    2.00
  -5  -8  -3   12.30    2.40
   5  -8   3    9.70    2.40
  -5  -8  -3    8.50    2.50
   5  -8   3    5.60    3.00
  -5   8  -3   11.50    2.20
   5   8   3   10.10    1.90
  -5   8  -3   11.10    2.70
   5   8   3    9.90    2.60
  -5   8  -3   12.70    2.10
   5   8   3   15.20    2.70
  -5   8  -3    9.00    3.00
  -7  -9   3    6.70    1.80
   7  -9  -3    4.50    1.90
  -7  -9   3    0.80    2.10
  -7  -9   3    4.40    2.40
   7  -9  -3    5.40    2.50
  -7  -9   3    2.90    1.60
  -7  -9   3    5.00    2.20
   7  -9  -3    1.10    2.90
   7  -9  -3    0.70    1.20
   7  -9  -3    6.00    2.00
   7   9  -3    3.40    1.60
  -7   9   3    4.50    2.50
  -7   9   3    3.90    1.90
  -7   9   3    4.50    2.00
   7   9  -3    6.80    2.00
  -6  -9   3    9.50    1.60
   6  -9  -3   12.30    3.30
  -6  -9   3   11.40    2.20
   6  -9  -3   10.10    1.90
  -6  -9   3    9.50    1.60
   6  -9  -3   13.10    2.20
  -6  -9   3    7.60    2.10
   6  -9  -3   10.80    1.30
  -6  -9   3   11.80    2.30
   6  -9  -3    9.40    2.40
  -6   9   3    9.70    2.00
  -6   9   3   12.30    2.60
   6   9  -3    9.70    1.70
   6   9  -3    9.70    1.70
  -6   9   3   10.90    2.00
  -5  -9   3   -0.20    1.80
  -5  -9   3   -0.40    1.60
   5  -9  -3    0.30    1.40
  -5  -9   3    1.80    1.90
   5  -9  -3   -2.60    2.40
  -5  -9   3    2.70    2.10
   5  -9  -3   -0.40    2.60
  -5  -9   3    1.50    1.20
   5  -9  -3    2.60    2.00
  -5   9   3    2.30    2.20
  -5   9   3    4.20    1.40
   5   9  -3    1.90    1.40
   4  -9  -3    8.80    2.70
   4  -9  -3   12.90    1.60
   4  -9  -3   13.30    3.00
   4  -9  -3   15.30    2.70
  -4   9   3    8.00    2.30
  -4   9   3    8.10    2.20
  -4   9   3   11.40    1.20
  -4   9   3   13.50    1.60
  -3  -9   3    3.10    1.20
   3  -9  -3    2.90    1.10
   3  -9  -3    4.70    1.20
   3  -9  -3    4.80    2.10
   3  -9  -3    2.90    2.50
  -3   9   3    2.70    1.70
  -3   9   3    3.70    1.30
  -3   9   3    3.70    1.20
  -3   9   3    6.00    2.40
   2  -9  -3   92.09    5.90
   2  -9  -3   92.19    3.90
  -2  -9   3   87.39    3.20
  -2  -9   3   83.19    4.60
   2  -9  -3   89.89    4.80
  -2   9   3   90.49    5.20
  -2   9   3   90.49    3.80
   1  -9  -3   31.30    1.60
   1  -9  -3   37.80    2.80
   1  -9  -3   36.60    5.10
   1  -9  -3   31.10    3.50
  -1  -9   3   30.50    3.70
  -1   9   3   36.50    4.00
   1   9  -3   32.30    3.60
  -1   9   3   30.80    2.70
   0  -9  -3    7.40    2.10
   0  -9  -3    7.90    1.90
   0  -9  -3    9.30    1.20
   0  -9   3    8.80    1.20
   0  -9   3    4.20    2.10
   0   9  -3    7.80    3.90
   0   9   3   10.40    2.60
   0   9   3    6.80    1.60
   0   9  -3    9.70    1.40
  -1  -9  -3    4.30    1.90
  -1  -9  -3    3.40    1.30
   1  -9   3    3.50    1.20
   1  -9   3    0.80    2.10
  -1  -9  -3    2.10    2.00
   1  -9   3    1.90    0.80
   1  -9   3    1.70    1.10
  -1   9  -3    3.50    1.30
  -1   9  -3    3.20    2.00
  -1   9  -3    3.70    1.70
   1   9   3    1.40    2.10
  -2  -9  -3    2.40    1.80
   2  -9   3   -0.60    2.30
  -2  -9  -3    2.30    1.40
   2  -9   3    2.00    1.60
  -2  -9  -3    4.00    1.20
   2  -9   3    2.50    1.20
  -2  -9  -3    1.70    2.00
  -2   9  -3   -0.50    1.50
  -2   9  -3    2.30    1.10
   2   9   3    2.30    2.30
  -2   9  -3    2.30    1.40
   2   9   3    1.20    0.80
   3  -9   3   18.90    3.40
  -3  -9  -3   22.60    2.80
  -3  -9  -3   29.10    2.60
  -3  -9  -3   17.90    2.80
   3  -9   3   27.20    2.50
   3  -9   3   24.00    2.60
  -3  -9  -3   28.80    2.90
  -3  -9  -3   26.20    2.50
  -3   9  -3   25.60    2.90
   3   9   3   26.60    2.60
   3   9   3   29.50    3.40
  -3   9  -3   27.50    2.40
   3   9   3   28.10    3.00
   4  -9   3    9.30    1.90
  -4  -9  -3    7.60    2.10
   4  -9   3    6.60    2.20
   4  -9   3    4.60    4.40
  -4  -9  -3   12.30    2.00
   4  -9   3    8.80    2.10
  -4  -9  -3    9.40    1.70
   4   9   3    9.70    1.80
  -4   9  -3    7.90    2.00
   4   9   3    6.70    2.60
  -4   9  -3   10.80    3.10
  -4   9  -3    7.70    1.80
  -4   9  -3    9.50    3.20
   4   9   3   14.40    2.40
   6 -10  -3   -0.90    1.50
   6 -10  -3   -1.20    2.50
   6 -10  -3    1.70    1.00
   6 -10  -3    2.60    1.80
   6 -10  -3    2.40    2.20
  -6 -10   3    2.00    3.80
  -6 -10   3    1.50    2.00
  -6 -10   3   -0.40    3.20
  -6  10   3   -0.20    2.80
  -6  10   3    5.90    1.90
  -6  10   3   -0.40    1.70
   6  10  -3    1.60    0.70
   5 -10  -3   -0.10    1.30
   5 -10  -3    1.80    2.10
   5 -10  -3   -0.80    1.40
  -5 -10   3    2.90    1.90
   5 -10  -3    0.30    2.60
   5 -10  -3    0.80    0.80
  -5 -10   3    0.20    1.90
  -5 -10   3   -1.50    1.60
  -5  10   3    1.80    1.90
  -5  10   3    0.60    2.60
  -5  10   3    0.00    1.50
  -4 -10   3    2.90    1.30
   4 -10  -3    3.80    2.10
  -4 -10   3    2.60    1.60
   4 -10  -3    0.80    1.30
   4 -10  -3    3.40    1.20
   4 -10  -3    0.50    2.40
  -4  10   3    4.10    1.40
  -4  10   3    2.70    2.30
   3 -10  -3   13.70    3.00
   3 -10  -3   15.00    1.60
  -3 -10   3   11.30    1.80
  -3 -10   3   15.70    1.60
   3 -10  -3   17.80    2.80
  -3  10   3   13.60    2.70
   2 -10  -3   48.20    4.90
   2 -10  -3   52.39    2.90
  -2 -10   3   46.20    3.00
   2 -10  -3   47.10    4.00
  -2 -10   3   40.20    3.80
  -2  10   3   49.60    4.50
   1 -10  -3   38.60    1.80
  -1 -10   3   32.00    3.90
   1 -10  -3   41.00    4.60
   1 -10  -3   33.50    3.60
   1 -10  -3   41.20    3.00
  -1 -10   3   39.00    2.60
  -1  10   3   44.80    4.30
   0 -10  -3    7.70    2.40
   0 -10  -3   14.80    2.20
   0 -10  -3    9.20    2.20
   0 -10   3   12.30    1.40
   0 -10   3    9.30    2.50
   0 -10   3   12.40    1.40
   0 -10  -3   12.30    1.30
   0  10   3    8.90    2.50
   0  10  -3   11.70    2.40
   1 -10   3   18.10    1.90
   1 -10   3   22.10    1.80
   1 -10   3   19.40    1.50
  -1 -10  -3   19.20    2.90
  -1 -10  -3   19.80    1.80
   1  10   3   15.60    2.80
  -1  10  -3   15.00    1.70
  -2 -10  -3    7.20    2.10
  -2 -10  -3    6.20    2.20
   2 -10   3    7.90    1.40
   2 -10   3   10.30    1.80
   2 -10   3    2.40    2.70
  -2 -10  -3    6.80    1.50
  -2  10  -3    9.60    1.70
   2  10   3    9.80    2.80
  -2  10  -3    6.60    2.40
   3 -10   3   -0.10    1.30
  -3 -10  -3    0.40    1.60
  -3 -10  -3   -4.30    1.90
  -3 -10  -3   -0.20    2.10
  -3 -10  -3   -1.50    1.80
   3 -10   3    0.60    2.40
   3 -10   3   -4.70    2.50
  -3  10  -3    0.90    1.30
  -3  10  -3    0.00    2.30
  -3  10  -3    0.60    1.90
  -3  10  -3   -1.60    1.60
   3  10   3    5.50    2.50
  -5 -11   3    4.90    3.50
   5 -11  -3    6.10    1.50
  -5 -11   3    7.10    2.10
   5 -11  -3    6.60    2.50
  -5 -11   3    7.20    1.60
  -5 -11   3    1.10    3.10
   5 -11  -3    7.10    1.60
   5 -11  -3    7.60    3.10
  -5  11   3    5.50    1.70
  -5  11   3    5.00    4.10
   4 -11  -3    4.10    2.20
  -4 -11   3    2.30    1.40
   4 -11  -3    0.20    2.60
  -4 -11   3   -0.70    1.70
  -4  11   3    1.30    2.10
  -4  11   3    2.10    2.70
   3 -11  -3   19.30    3.40
   3 -11  -3   21.30    2.10
  -3 -11   3   22.10    2.10
  -3 -11   3   18.20    2.20
   3 -11  -3   24.50    2.90
  -3  11   3   17.60    2.90
   2 -11  -3   -0.30    2.10
  -2 -11   3    3.70    2.40
   2 -11  -3    2.20    1.30
   2 -11  -3   -1.50    1.80
  -2 -11   3    2.40    1.10
  -2 -11   3   -2.50    1.60
  -2  11   3    0.20    2.30
   1 -11  -3    4.30    2.10
   1 -11  -3    1.90    1.00
   1 -11  -3    1.10    2.30
   1 -11  -3    3.30    2.60
  -1 -11   3   -3.50    2.90
  -1 -11   3    0.70    1.20
  -1  11   3    2.00    2.10
   0 -11   3    1.00    2.20
   0 -11  -3    3.60    1.10
   0 -11  -3    0.80    1.80
   0 -11  -3    0.90    1.70
   0 -11   3    2.10    1.00
   0 -11  -3    2.70    2.10
   0 -11   3    1.40    1.10
   0  11   3    2.30    2.30
  -1 -11  -3    3.40    2.00
   1 -11   3    1.40    2.50
  -1 -11  -3    2.40    1.30
  -1 -11  -3    3.10    2.20
   1 -11   3    3.40    1.00
  -1 -11  -3    1.80    2.00
  -1  11  -3    2.60    2.20
   1  11   3    3.70    2.50
  -2 -11  -3    3.30    2.30
  -2 -11  -3   -1.80    1.40
  -2 -11  -3   -0.90    2.00
   2 -11   3   -2.90    2.30
  -2 -11  -3    0.80    2.10
   2 -11   3   -1.80    1.80
   2 -11   3    1.10    1.10
  -2  11  -3   -0.80    3.90
   2  11   3   -1.20    2.30
  -2 -12   3    2.40    1.10
   2 -12  -3    2.00    2.10
  -2 -12   3    2.00    1.50
   2 -12  -3   -0.30    1.30
   2 -12  -3    3.80    2.60
  -2  12   3   -0.10    2.40
   1 -12  -3   -1.80    2.10
   1 -12  -3    1.10    1.90
  -1 -12   3    1.60    1.40
   1 -12  -3   -1.40    1.40
  -1  12   3    3.40    2.80
   0 -12   3   10.10    1.40
   0 -12   3    5.20    2.60
   0 -12  -3   10.20    1.40
   0 -12   3   11.70    1.40
   0 -12  -3   10.80    2.40
   0 -12  -3   10.50    2.80
   0 -12  -3   11.50    2.10
   0  12   3   14.90    3.30
  10   0  -4    2.80    2.60
  10   0  -4    0.60    1.80
  10   0  -4    1.90    2.40
 -10   0   4    2.20    4.90
 -10   0   4    0.50    2.00
 -10   0   4    4.10    2.60
  -9   0   4    5.20    2.10
   9   0  -4    4.30    2.20
   9   0  -4    6.80    1.90
  -9   0   4    4.60    1.90
  -9   0   4    7.20    2.00
  -9   0   4    7.40    2.40
   9   0  -4    1.10    1.70
  -8   0   4   -2.50    1.80
   8   0  -4    4.10    2.10
   8   0  -4   -1.60    1.70
   8   0  -4    0.20    1.50
  -8   0   4    3.00    2.00
   8   0  -4   -4.40    1.60
  -8   0   4    1.40    1.60
  -8   0   4    1.30    1.70
   7   0  -4   33.70    3.30
   7   0  -4   38.30    3.40
   7   0  -4   41.80    3.40
  -7   0   4   42.30    3.50
  -7   0   4   34.10    3.20
  -7   0   4   43.30    3.40
   7   0  -4   44.60    3.90
  -7   0   4   41.00    2.70
   6   0  -4    0.20    1.30
  -6   0   4   -2.10    1.00
   6   0  -4   -1.00    1.50
  -6   0   4   -3.70    1.30
  -6   0   4   -1.20    1.40
   6   0  -4   -0.50    1.50
   6   0  -4   -2.20    1.30
  -6   0   4    0.50    1.40
  -5   0   4   25.90    2.40
   5   0  -4   21.80    2.40
  -5   0   4   21.50    2.30
   5   0  -4   22.60    2.60
   5   0  -4   22.70    2.50
  -5   0   4   26.60    1.60
  -5   0   4   23.80    2.30
  -5   0   4   23.90    1.80
   4   0  -4   30.00    2.30
  -4   0   4   28.30    2.20
  -4   0   4   29.60    2.30
  -4   0   4   29.40    2.10
  -4   0   4   31.00    1.80
   4   0  -4   28.20    2.60
   4   0  -4   28.30    2.30
  -4   0   4   29.70    2.20
  -3   0   4  107.59    3.80
   3   0  -4   96.69    3.90
  -3   0   4  103.69    3.80
   3   0  -4  105.09    3.90
  -3   0   4  101.29    3.80
  -2   0   4   -0.90    0.70
   2   0  -4    1.40    0.90
  -2   0   4    0.20    0.90
   2   0  -4    1.50    0.90
  -2   0   4    1.20    0.90
   2   0  -4    0.20    0.90
  -2   0   4    0.60    1.00
   2   0  -4   -0.50    0.90
   1   0  -4   72.79    3.00
   1   0  -4   75.39    3.20
  -1   0   4   76.59    3.10
   1   0  -4   76.59    3.20
  -1   0   4   72.79    3.10
   1   0  -4   73.09    4.10
   0   0   4    3.60    1.10
   0   0  -4    3.40    1.20
   0   0   4    2.90    1.10
   0   0  -4    2.20    0.90
   0   0  -4    1.60    1.00
   0   0   4    3.20    0.90
   1   0   4  344.37   10.40
  -1   0  -4  333.97   10.40
   1   0   4  343.27   10.30
   1   0   4  339.57   11.30
  -1   0  -4  326.57   10.40
   1   0   4  367.76   10.30
  -1   0  -4  326.87   11.30
   1   0   4  340.77   10.40
  -1   0  -4  328.17   10.40
   2   0   4   66.29    4.70
   2   0   4   59.49    3.00
   2   0   4   61.39    3.20
  -2   0  -4   59.69    3.30
  -2   0  -4   68.99    4.50
  -2   0  -4   60.49    3.10
   2   0   4   58.79    3.20
  -2   0  -4   62.09    3.20
   2   0   4   63.49    3.10
   3   0   4   62.19    3.20
  -3   0  -4   61.39    3.80
  -3   0  -4   63.49    3.30
   3   0   4   59.79    3.50
  -3   0  -4   59.99    3.70
   3   0   4   66.19    3.30
   3   0   4   58.99    3.60
   4   0   4  109.19    6.70
   4   0   4  113.09    5.10
  -4   0  -4  117.09    5.20
   4   0   4  108.49    4.70
  -4   0  -4  112.79    5.40
   4   0   4  117.69    6.90
   4   0   4  107.79    5.20
  -4   0  -4  111.49    6.40
  -4   0  -4  114.09    4.80
  -5   0  -4   40.40    3.20
  -5   0  -4   45.80    3.80
   5   0   4   38.50    3.40
   5   0   4   41.00    3.90
   5   0   4   38.60    3.00
  -5   0  -4   35.20    4.80
  -5   0  -4   48.40    4.60
   5   0   4   37.90    3.60
   6   0   4   12.00    2.30
  -6   0  -4   15.20    2.80
  -6   0  -4   10.50    2.60
  -6   0  -4    9.90    2.70
  -6   0  -4   12.20    2.10
  -6   0  -4   16.90    3.20
   6   0   4   13.00    2.30
   6   0   4   11.40    3.60
 -10  -1   4    2.40    2.70
 -10  -1   4    2.50    2.60
  10  -1  -4    0.30    2.50
 -10  -1   4    1.30    1.90
  10  -1  -4    3.70    2.50
  10  -1  -4    1.20    2.00
  10   1  -4   -0.30    2.00
  10   1  -4    1.10    1.80
 -10   1   4   -2.10    1.70
 -10   1   4    0.10    2.40
  10   1  -4    0.70    2.40
 -10   1   4   -0.80    2.40
   9  -1  -4   -1.00    1.50
   9  -1  -4    2.30    2.00
  -9  -1   4    4.90    2.30
  -9  -1   4    1.20    2.00
  -9  -1   4    1.50    2.00
  -9  -1   4    0.60    1.80
   9  -1  -4    0.50    2.30
   9   1  -4   -0.10    1.40
  -9   1   4   -2.00    1.90
  -9   1   4    2.40    2.30
  -9   1   4   -0.70    1.60
  -9   1   4    1.20    1.90
   9   1  -4    1.00    2.10
   9   1  -4    0.90    1.50
   8  -1  -4   16.80    2.90
   8  -1  -4    9.80    2.20
   8  -1  -4   14.50    2.40
  -8  -1   4   18.20    2.20
  -8  -1   4    9.70    2.00
  -8  -1   4   16.50    2.40
  -8  -1   4   19.70    2.50
  -8   1   4   11.60    2.10
   8   1  -4   16.30    2.10
  -8   1   4   18.90    2.60
  -8   1   4   13.00    2.20
  -8   1   4   13.60    2.30
   8   1  -4   12.30    2.30
   8   1  -4   10.50    3.50
  -7  -1   4   30.60    2.50
  -7  -1   4   32.40    3.30
   7  -1  -4   34.50    4.90
  -7  -1   4   28.70    3.30
   7  -1  -4   30.80    3.90
   7  -1  -4   30.10    3.20
   7  -1  -4   34.00    3.60
   7   1  -4   29.40    2.90
  -7   1   4   27.80    3.20
  -7   1   4   32.70    3.40
  -7   1   4   29.00    3.20
   7   1  -4   31.60    3.30
   7   1  -4   29.50    3.20
   7   1  -4   33.30    3.20
  -7   1   4   34.20    2.50
   6  -1  -4   34.70    3.20
   6  -1  -4   34.70    3.20
  -6  -1   4   43.30    2.60
   6  -1  -4   36.80    2.90
  -6  -1   4   38.60    3.10
  -6  -1   4   36.00    3.00
   6  -1  -4   36.90    3.50
  -6  -1   4   44.50    3.00
   6   1  -4   44.90    3.20
  -6   1   4   40.50    3.10
   6   1  -4   35.50    2.90
   6   1  -4   37.60    2.90
  -6   1   4   38.60    3.00
  -6   1   4   42.10    2.30
  -6   1   4   42.30    2.10
  -6   1   4   39.70    3.20
   6   1  -4   35.70    3.10
   5  -1  -4   43.50    2.90
  -5  -1   4   47.10    1.80
  -5  -1   4   49.60    2.90
   5  -1  -4   45.70    3.00
   5  -1  -4   41.80    3.00
  -5  -1   4   49.90    2.80
  -5  -1   4   49.20    2.50
  -5  -1   4   46.40    2.80
   5   1  -4   43.30    2.80
  -5   1   4   49.90    2.30
  -5   1   4   48.60    2.90
  -5   1   4   49.00    2.80
   5   1  -4   47.70    2.90
   5   1  -4   44.90    3.00
  -5   1   4   45.20    2.30
  -5   1   4   47.50    2.90
  -5   1   4   49.20    2.50
  -4  -1   4  290.37    8.90
   4  -1  -4  282.37    9.10
   4  -1  -4  274.57    8.90
  -4  -1   4  292.07    8.90
   4  -1  -4  294.17    8.90
  -4  -1   4  286.77    8.90
   4   1  -4  276.37    8.90
  -4   1   4  280.77    8.70
   4   1  -4  292.87    8.90
  -4   1   4  298.77    8.90
   4   1  -4  284.27    8.90
  -4   1   4  294.27    9.10
  -4   1   4  286.97    8.90
  -4   1   4  290.37    8.90
  -3  -1   4  257.17    7.40
  -3  -1   4  239.68    7.50
   3  -1  -4  233.18    7.60
  -3  -1   4  244.88    7.50
  -3  -1   4  243.28    7.50
   3  -1  -4  240.28    7.50
   3  -1  -4  231.38    7.50
  -3   1   4  251.17    7.60
  -3   1   4  240.38    7.50
   3   1  -4  227.38    7.40
  -3   1   4  235.08    7.40
   3   1  -4  219.18    7.40
  -3   1   4  244.98    7.50
   3   1  -4  235.68    7.50
   2  -1  -4  322.67   10.20
   2  -1  -4  322.07   10.20
  -2  -1   4  355.56   10.20
  -2  -1   4  353.46   10.30
  -2  -1   4  332.27   10.20
   2  -1  -4  329.17   10.30
  -2  -1   4  341.57   10.20
   2  -1  -4  337.67   10.20
  -2   1   4  342.47   10.20
  -2   1   4  347.47   10.20
  -2   1   4  371.46   10.40
   2   1  -4  352.36   10.80
   2   1  -4  342.37   10.20
  -2   1   4  343.57   10.20
   2   1  -4  315.07   10.00
   2   1  -4  346.97   10.20
   1  -1  -4  115.09    4.10
  -1  -1   4  116.39    4.10
   1  -1  -4  111.59    4.20
  -1  -1   4  117.79    4.10
   1  -1  -4  110.89    4.20
  -1  -1   4  119.59    4.10
   1   1  -4  114.09    4.20
  -1   1   4  119.49    4.20
  -1   1   4  118.09    4.10
   1   1  -4  119.69    4.20
   1   1  -4  110.49    4.10
  -1   1   4  115.79    4.20
   0  -1  -4  646.84   19.00
   0  -1  -4  633.44   19.80
   0  -1  -4  649.24   19.00
   0  -1   4  672.03   19.00
   0  -1  -4  627.04   19.00
   0  -1   4  664.83   19.80
   0  -1   4  677.83   19.00
   0  -1   4  681.83   19.00
   0   1  -4  635.04   19.00
   0   1  -4  663.73   19.00
   0   1   4  678.63   19.00
   0   1   4  652.23   19.00
   0   1  -4  663.43   19.00
   0   1   4  643.14   18.70
   0   1   4  670.33   19.00
   1  -1   4  144.19    5.00
   1  -1   4  154.28    6.30
  -1  -1  -4  138.69    5.20
   1  -1   4  148.49    5.20
   1  -1   4  153.98    5.00
  -1  -1  -4  142.59    5.20
   1  -1   4  153.88    5.20
  -1  -1  -4  142.29    5.20
  -1  -1  -4  142.89    6.20
  -1   1  -4  146.89    5.20
  -1   1  -4  142.69    5.10
  -1   1  -4  141.39    5.30
   1   1   4  147.09    5.20
   1   1   4  148.09    5.00
   1   1   4  149.09    5.10
  -1   1  -4  141.29    6.10
   1   1   4  146.69    5.20
  -2  -1  -4  122.89    4.70
  -2  -1  -4  124.19    4.80
  -2  -1  -4  114.29    5.90
   2  -1   4  125.99    4.60
   2  -1   4  126.39    4.80
  -2  -1  -4  118.69    4.80
   2  -1   4  126.19    4.80
   2  -1   4  121.19    4.50
   2   1   4  123.89    4.80
  -2   1  -4  128.59    6.00
  -2   1  -4  126.09    4.60
   2   1   4  124.49    4.70
   2   1   4  129.19    4.70
  -2   1  -4  118.79    4.80
  -2   1  -4  125.49    4.90
   2   1   4  123.69    4.50
  -3  -1  -4  105.29    4.80
   3  -1   4  105.29    4.50
  -3  -1  -4  102.29    4.70
  -3  -1  -4  114.69    6.20
   3  -1   4  107.79    5.90
  -3  -1  -4  106.29    4.50
   3  -1   4  109.59    4.30
   3  -1   4  102.89    4.70
  -3   1  -4  101.39    4.90
  -3   1  -4   98.79    8.40
   3   1   4  104.69    4.30
   3   1   4  111.99    4.50
   3   1   4  105.69    4.50
  -3   1  -4  111.29    4.30
   3   1   4   85.99    6.40
  -3   1  -4  106.09    4.60
  -4  -1  -4  149.88    6.90
   4  -1   4  152.18    5.60
   4  -1   4  153.78    5.80
  -4  -1  -4  148.49    7.40
   4  -1   4  145.49    5.90
  -4  -1  -4  144.49    6.10
   4  -1   4  166.68    8.00
   4  -1   4  151.28    6.20
  -4  -1  -4  148.29    5.90
   4   1   4  151.98    5.70
  -4   1  -4  145.89    5.60
   4   1   4  145.29    6.10
  -4   1  -4  154.98    6.30
  -4   1  -4  146.59    7.30
   4   1   4  135.89    5.80
   4   1   4  147.59    5.80
  -4   1  -4  152.18    6.40
  -5  -1  -4   29.00    3.10
   5  -1   4   27.80    2.80
   5  -1   4   29.00    3.20
   5  -1   4   34.20    3.70
  -5  -1  -4   38.10    3.70
  -5  -1  -4   36.20    3.40
   5   1   4   27.50    2.80
   5   1   4   23.90    3.70
  -5   1  -4   28.00    3.10
   5   1   4   29.60    3.20
  -5   1  -4   28.90    3.20
  -5   1  -4   30.70    3.50
   5   1   4   26.20    3.00
  -5   1  -4   30.60    2.80
   5   1   4   26.20    3.90
   6  -1   4   33.20    3.60
   6  -1   4   28.40    3.10
  -6  -1  -4   21.00    2.60
  -6  -1  -4   28.70    3.30
   6  -1   4   25.70    4.10
  -6  -1  -4   20.60    3.40
  -6  -1  -4   34.60    3.70
  -6   1  -4   34.00    3.70
  -6   1  -4   29.10    3.00
  -6   1  -4   19.80    2.40
   6   1   4   28.60    3.00
   6   1   4   29.60    4.30
   6   1   4   33.20    3.50
  -6   1  -4   24.40    3.10
  10  -2  -4   19.40    6.10
 -10  -2   4   17.20    3.20
  10  -2  -4   14.30    2.80
 -10  -2   4   22.30    3.40
  10  -2  -4   12.60    3.20
  10   2  -4   10.60    2.10
  10   2  -4   12.70    2.40
 -10   2   4   19.60    2.60
 -10   2   4   15.90    3.10
  10   2  -4   10.70    2.40
 -10   2   4   13.40    3.00
  -9  -2   4   19.10    2.90
  -9  -2   4   18.30    2.50
  -9  -2   4   17.40    2.60
   9  -2  -4   14.30    2.80
   9  -2  -4   18.50    2.80
   9  -2  -4   21.10    3.00
   9  -2  -4   12.10    2.80
  -9  -2   4   27.20    3.00
   9   2  -4   21.00    2.80
   9   2  -4   18.80    2.70
  -9   2   4   20.60    2.90
  -9   2   4   19.00    2.80
   9   2  -4   27.20    3.30
  -9   2   4   14.60    2.50
  -9   2   4   20.10    2.40
   8  -2  -4   20.90    2.50
  -8  -2   4   23.20    2.70
   8  -2  -4   18.00    2.40
   8  -2  -4   21.20    2.90
  -8  -2   4   25.80    2.80
  -8  -2   4   19.20    2.20
  -8  -2   4   24.50    3.00
   8  -2  -4   17.40    2.70
   8   2  -4   27.50    2.90
   8   2  -4   22.50    2.60
  -8   2   4   24.90    2.50
  -8   2   4   22.40    2.70
  -8   2   4   24.70    2.60
   7  -2  -4   30.50    3.10
  -7  -2   4   36.70    3.20
   7  -2  -4   38.60    4.10
   7  -2  -4   38.30    3.60
   7  -2  -4   42.40    3.70
  -7  -2   4   36.40    2.90
  -7  -2   4   40.20    3.40
   7   2  -4   33.10    3.00
  -7   2   4   41.00    3.50
  -7   2   4   40.40    3.60
  -7   2   4   33.30    3.30
   7   2  -4   40.20    3.30
   7   2  -4   42.40    2.70
  -7   2   4   38.10    2.50
   6  -2  -4   49.20    3.40
  -6  -2   4   46.20    3.20
   6  -2  -4   43.70    4.00
   6  -2  -4   45.30    3.20
  -6  -2   4   48.20    2.90
   6  -2  -4   41.10    3.40
  -6  -2   4   52.59    3.10
  -6  -2   4   43.80    3.20
   6   2  -4   51.39    3.70
   6   2  -4   42.40    3.30
  -6   2   4   44.00    3.20
  -6   2   4   50.39    2.70
  -6   2   4   54.59    2.50
  -6   2   4   43.60    3.30
  -6   2   4   48.60    2.70
  -6   2   4   47.00    3.30
   6   2  -4   45.80    3.00
   5  -2  -4   28.80    2.70
   5  -2  -4   24.70    2.20
  -5  -2   4   28.60    2.30
  -5  -2   4   25.80    2.40
   5  -2  -4   26.00    2.60
  -5  -2   4   23.60    2.40
   5   2  -4   23.80    2.60
  -5   2   4   26.50    2.40
  -5   2   4   30.50    2.20
  -5   2   4   26.80    2.00
  -5   2   4   24.70    1.60
   5   2  -4   27.10    2.40
   5   2  -4   23.40    2.30
  -5   2   4   24.40    2.50
  -5   2   4   26.80    2.60
   4  -2  -4  101.49    4.40
  -4  -2   4  106.39    4.00
   4  -2  -4  103.79    4.20
  -4  -2   4  103.39    4.00
   4  -2  -4  101.39    4.00
  -4  -2   4  109.09    3.90
  -4   2   4  100.29    3.40
  -4   2   4  109.19    4.20
  -4   2   4  100.99    4.00
  -4   2   4  106.89    3.90
   4   2  -4  101.89    4.10
   4   2  -4   97.39    4.00
  -4   2   4  106.89    4.00
  -4   2   4  104.09    3.90
   4   2  -4  101.59    3.90
  -3  -2   4  318.27    9.50
   3  -2  -4  304.07    9.50
   3  -2  -4  300.87    9.50
  -3  -2   4  324.27    9.30
  -3  -2   4  316.77    9.50
   3  -2  -4  303.67    9.50
   3  -2  -4  308.47    9.80
  -3   2   4  326.97    9.80
  -3   2   4  319.07    9.50
   3   2  -4  307.07    9.80
  -3   2   4  307.17    9.50
  -3   2   4  319.47    9.50
  -3   2   4  313.37    9.60
   3   2  -4  315.67    9.30
   3   2  -4  306.47    9.50
   3   2  -4  314.37    9.50
  -2  -2   4  856.61   22.70
   2  -2  -4  769.62   23.20
   2  -2  -4  793.12   23.00
  -2  -2   4  818.22   23.00
   2  -2  -4  780.72   23.00
  -2  -2   4  787.62   23.00
   2  -2  -4  753.22   23.00
  -2  -2   4  839.42   23.00
  -2   2   4  814.22   23.00
   2   2  -4  811.92   23.00
  -2   2   4  831.42   23.00
   2   2  -4  781.82   22.70
   2   2  -4  802.92   23.00
  -2   2   4  795.42   23.00
  -2   2   4  840.52   23.30
  -1  -2   4  860.71   24.50
   1  -2  -4  867.31   24.50
   1  -2  -4  856.31   24.50
   1  -2  -4  833.52   24.60
  -1  -2   4  886.71   25.20
  -1  -2   4  893.91   24.50
   1  -2  -4  848.02   24.70
   1   2  -4  872.01   25.10
  -1   2   4  849.02   24.60
  -1   2   4  899.11   24.50
  -1   2   4  875.61   24.50
   1   2  -4  863.01   24.50
   1   2  -4  833.52   24.50
   1   2  -4  852.61   24.10
  -1   2   4  795.22   24.30
   0  -2   4   89.29    3.50
   0  -2   4   93.39    3.40
   0  -2  -4   81.99    3.50
   0  -2  -4   83.99    4.90
   0  -2  -4   84.49    3.50
   0  -2  -4   83.09    3.60
   0  -2   4   87.39    3.50
   0  -2  -4   83.79    3.70
   0  -2   4   92.99    4.80
   0   2  -4   89.89    3.50
   0   2   4   90.69    3.50
   0   2   4   80.69    3.10
   0   2  -4   85.29    3.50
   0   2   4   86.69    3.50
   0   2   4   89.29    3.50
   0   2  -4   88.89    3.40
  -1  -2  -4  408.16   13.70
  -1  -2  -4  412.36   12.70
   1  -2   4  428.56   12.80
   1  -2   4  431.26   13.80
  -1  -2  -4  419.06   12.80
   1  -2   4  441.56   12.60
   1  -2   4  426.56   12.70
  -1  -2  -4  425.46   12.70
   1   2   4  430.26   12.80
   1   2   4  420.06   12.50
  -1   2  -4  427.26   13.70
  -1   2  -4  411.16   12.70
   1   2   4  424.96   12.70
  -1   2  -4  416.16   12.80
  -1   2  -4  431.16   12.60
   1   2   4  430.86   12.70
  -2  -2  -4   44.40    2.90
  -2  -2  -4   42.60    2.90
  -2  -2  -4   41.60    4.30
  -2  -2  -4   46.90    3.10
   2  -2   4   53.99    4.50
   2  -2   4   47.80    2.50
   2  -2   4   50.39    3.00
   2  -2   4   46.10    3.00
   2  -2   4   44.60    2.70
  -2   2  -4   47.70    3.90
  -2   2  -4   49.99    3.00
   2   2   4   47.90    2.60
  -2   2  -4   46.90    3.10
   2   2   4   46.50    2.90
   2   2   4   46.60    2.80
   2   2   4   44.90    2.80
  -2   2  -4   44.70    2.50
  -3  -2  -4   58.39    3.80
   3  -2   4   64.69    3.00
   3  -2   4   56.69    3.40
   3  -2   4   55.29    3.70
  -3  -2  -4   58.69    3.50
  -3  -2  -4   49.30    3.40
   3  -2   4   60.19    3.30
  -3  -2  -4   68.09    5.20
   3   2   4   56.99    3.50
   3   2   4   60.29    4.70
   3   2   4   57.59    3.20
   3   2   4   51.79    3.40
  -3   2  -4   56.99    3.90
  -3   2  -4   54.69    4.50
  -3   2  -4   55.99    3.50
  -3   2  -4   60.89    3.10
  -3   2  -4   65.79    3.50
  -4  -2  -4   79.79    4.40
  -4  -2  -4   81.99    5.80
   4  -2   4   96.69    6.60
   4  -2   4   83.69    4.70
  -4  -2  -4   82.19    4.30
   4  -2   4   78.89    3.70
  -4  -2  -4   85.29    4.90
   4  -2   4   77.09    4.30
  -4   2  -4   82.39    3.80
  -4   2  -4   84.89    4.50
   4   2   4   89.79    4.10
   4   2   4   89.69    4.40
  -4   2  -4   82.19    5.00
  -4   2  -4   82.19    5.70
   4   2   4   79.89    4.20
   5  -2   4    9.30    3.10
  -5  -2  -4    5.80    2.40
  -5  -2  -4    1.40    2.40
   5  -2   4    3.70    2.10
  -5  -2  -4    2.10    1.90
  -5  -2  -4    5.60    2.40
   5  -2   4    4.30    1.50
  -5   2  -4    1.00    2.40
  -5   2  -4    4.60    1.60
  -5   2  -4    3.10    2.30
   5   2   4    4.60    1.80
  -5   2  -4    7.40    2.40
   5   2   4    4.60    2.10
  -5   2  -4    3.60    2.00
  -6  -2  -4   10.50    3.00
   6  -2   4    9.60    2.20
  -6  -2  -4   11.10    2.40
  -6  -2  -4   13.00    3.10
  -6  -2  -4    9.20    2.10
   6  -2   4    5.50    1.90
   6  -2   4   11.40    3.70
  -6   2  -4    7.50    2.90
   6   2   4   10.10    2.30
  -6   2  -4   11.50    2.40
   6   2   4    9.30    2.50
  -6   2  -4    7.80    1.80
  -6   2  -4    7.50    2.10
  10  -3  -4   10.60    2.50
  10  -3  -4   12.60    3.00
  10  -3  -4   17.30    3.50
 -10  -3   4   22.00    3.10
 -10  -3   4   16.70    3.00
 -10  -3   4   12.70    2.70
  10  -3  -4   14.40    1.80
 -10   3   4   17.00    3.00
  10   3  -4   11.20    2.40
 -10   3   4   13.30    2.20
 -10   3   4   16.00    2.20
   9  -3  -4   44.20    3.00
  -9  -3   4   48.70    4.10
   9  -3  -4   41.70    5.00
   9  -3  -4   56.39    4.30
  -9  -3   4   57.09    4.70
  -9  -3   4   45.70    3.80
  -9  -3   4   44.90    4.10
   9  -3  -4   43.90    4.90
   9  -3  -4   49.50    4.90
   9   3  -4   47.60    3.80
  -9   3   4   50.19    4.70
  -9   3   4   54.89    4.60
   9   3  -4   44.00    4.00
   9   3  -4   50.49    5.10
  -9   3   4   43.90    4.60
  -9   3   4   43.50    4.30
  -9   3   4   47.00    3.20
  -8  -3   4   17.90    2.60
   8  -3  -4   12.10    2.40
  -8  -3   4   10.20    2.00
   8  -3  -4   13.10    1.80
   8  -3  -4   12.60    2.60
   8  -3  -4   13.00    2.60
  -8  -3   4   18.20    2.50
  -8  -3   4   12.80    2.30
  -8   3   4   12.30    2.20
   8   3  -4   13.90    2.50
  -8   3   4   13.90    1.80
  -8   3   4   13.20    1.90
  -8   3   4   16.60    2.40
   7  -3  -4   38.90    3.90
  -7  -3   4   40.80    3.30
   7  -3  -4   42.60    2.90
  -7  -3   4   44.40    3.50
  -7  -3   4   43.20    4.90
   7  -3  -4   42.10    4.50
   7  -3  -4   40.70    3.50
  -7  -3   4   45.20    3.20
   7  -3  -4   42.70    3.70
   7   3  -4   46.80    2.30
  -7   3   4   42.20    3.60
  -7   3   4   44.10    3.50
  -7   3   4   43.00    2.60
   7   3  -4   42.10    3.40
  -7   3   4   44.70    2.70
  -6  -3   4   42.30    2.90
   6  -3  -4   41.70    3.20
  -6  -3   4   43.10    2.90
   6  -3  -4   40.90    2.70
  -6  -3   4   40.40    3.10
   6  -3  -4   41.60    3.20
   6  -3  -4   41.00    4.10
  -6  -3   4   36.00    3.00
   6   3  -4   40.50    2.10
  -6   3   4   41.90    2.50
  -6   3   4   40.70    2.80
  -6   3   4   42.40    2.30
   6   3  -4   41.50    3.20
  -6   3   4   41.70    3.20
   5  -3  -4   55.99    4.20
   5  -3  -4   56.29    3.30
  -5  -3   4   57.29    3.00
   5  -3  -4   60.29    3.30
   5  -3  -4   55.69    3.40
  -5  -3   4   55.59    3.10
  -5  -3   4   57.59    2.90
  -5   3   4   64.39    3.20
  -5   3   4   53.99    2.90
   5   3  -4   55.39    2.80
  -5   3   4   56.49    2.30
   5   3  -4   50.59    2.90
  -5   3   4   58.99    3.50
  -5   3   4   57.39    2.70
   5   3  -4   54.69    3.20
  -5   3   4   55.19    3.20
   4  -3  -4  453.05   14.20
   4  -3  -4  462.95   13.80
  -4  -3   4  474.65   13.70
   4  -3  -4  468.95   13.80
  -4  -3   4  466.95   13.70
  -4  -3   4  485.55   13.70
  -4   3   4  485.55   13.70
  -4   3   4  483.75   13.80
   4   3  -4  457.75   13.60
  -4   3   4  440.76   13.20
  -4   3   4  428.56   15.10
   4   3  -4  478.05   13.80
  -4   3   4  467.95   13.80
   4   3  -4  452.25   13.70
  -4   3   4  476.45   14.20
  -3  -3   4  836.92   22.50
   3  -3  -4  793.82   22.80
   3  -3  -4  764.92   23.10
  -3  -3   4  813.52   22.70
  -3  -3   4  780.52   22.70
   3  -3  -4  786.62   22.70
   3  -3  -4  791.82   22.80
  -3   3   4  824.92   23.20
  -3   3   4  827.12   22.80
   3   3  -4  777.82   22.40
  -3   3   4  794.32   22.70
   3   3  -4  780.02   22.90
  -3   3   4  809.12   23.10
  -3   3   4  733.73   22.10
   3   3  -4  787.32   22.70
   3   3  -4  800.92   22.70
  -3   3   4  815.22   22.80
  -2  -3   4  758.42   21.10
   2  -3  -4  712.23   20.60
  -2  -3   4  750.02   20.60
  -2  -3   4  728.93   20.70
   2  -3  -4  691.83   21.00
   2  -3  -4  705.63   20.60
  -2  -3   4  722.23   20.60
  -2  -3   4  763.92   20.20
   2  -3  -4  698.83   20.70
  -2   3   4  719.93   20.60
  -2   3   4  737.73   21.00
   2   3  -4  751.62   21.10
  -2   3   4  728.13   20.70
  -2   3   4  667.63   20.10
  -2   3   4  733.73   20.70
   2   3  -4  718.13   20.60
  -2   3   4  697.53   20.90
   2   3  -4  707.93   21.00
   2   3  -4  679.73   20.10
  -1  -3   4  185.28    5.80
   1  -3  -4  174.98    5.90
   1  -3  -4  180.28    5.80
   1  -3  -4  172.48    6.20
   1  -3  -4  174.88    6.00
  -1  -3   4  180.58    5.80
  -1  -3   4  188.08    5.90
   1   3  -4  177.28    5.90
  -1   3   4  187.58    5.90
   1   3  -4  175.68    5.90
  -1   3   4  181.48    5.80
  -1   3   4  170.38    5.30
  -1   3   4  173.28    5.90
   1   3  -4  178.58    5.20
   0  -3  -4   24.90    2.20
   0  -3  -4   24.80    2.40
   0  -3   4   28.00    3.30
   0  -3  -4   27.00    2.10
   0  -3   4   27.80    2.10
   0  -3   4   25.70    1.90
   0  -3   4   26.00    1.90
   0  -3  -4   22.90    2.10
   0   3  -4   28.00    3.10
   0   3   4   28.20    2.10
   0   3  -4   26.70    2.10
   0   3  -4   25.90    2.10
   0   3   4   25.40    1.60
   0   3   4   25.20    2.10
   0   3   4   24.90    2.00
  -1  -3  -4  229.68    8.90
  -1  -3  -4  241.08    7.80
   1  -3   4  230.68    8.80
   1  -3   4  248.18    7.90
  -1  -3  -4  234.98    7.80
   1  -3   4  236.18    7.80
  -1  -3  -4  238.08    8.00
   1  -3   4  244.08    7.60
   1   3   4  254.07    7.60
   1   3   4  252.87    8.00
  -1   3  -4  243.08    7.60
  -1   3  -4  241.98    8.90
  -1   3  -4  248.98    7.90
  -1   3  -4  239.58    7.80
   1   3   4  248.48    7.70
   1   3   4  262.77    7.80
  -2  -3  -4   41.70    4.40
  -2  -3  -4   49.80    3.00
  -2  -3  -4   47.40    3.10
   2  -3   4   47.70    3.10
   2  -3   4   47.30    4.40
   2  -3   4   46.40    2.90
  -2  -3  -4   51.69    3.20
   2  -3   4   50.29    2.50
   2  -3   4   53.09    2.80
   2   3   4   46.40    2.70
  -2   3  -4   49.80    3.90
   2   3   4   48.80    2.90
   2   3   4   49.50    3.00
  -2   3  -4   49.60    2.80
  -2   3  -4   51.99    3.10
  -2   3  -4   51.89    3.10
   2   3   4   54.29    2.90
  -2   3  -4   52.69    2.60
   3  -3   4   46.30    5.70
  -3  -3  -4   36.90    3.50
   3  -3   4   41.40    2.90
  -3  -3  -4   34.70    3.80
   3  -3   4   42.50    3.90
  -3  -3  -4   45.90    4.60
   3  -3   4   43.50    2.50
   3  -3   4   37.10    3.40
  -3  -3  -4   46.90    3.90
  -3  -3  -4   42.00    2.90
  -3   3  -4   41.40    2.90
   3   3   4   45.00    3.20
  -3   3  -4   46.10    2.60
   3   3   4   41.50    3.10
  -3   3  -4   39.30    3.20
  -3   3  -4   36.00    4.10
   3   3   4   41.00    2.80
   3   3   4   42.50    3.20
  -3   3  -4   34.00    3.50
   4  -3   4   34.30    3.00
   4  -3   4   42.00    5.90
  -4  -3  -4   36.50    3.40
   4  -3   4   32.00    3.10
  -4  -3  -4   34.40    3.80
   4  -3   4   31.20    2.50
  -4  -3  -4   35.70    3.40
  -4  -3  -4   35.20    3.00
  -4   3  -4   30.70    3.20
  -4   3  -4   30.70    4.60
   4   3   4   34.00    3.20
   4   3   4   36.10    2.90
   4   3   4   30.30    3.10
  -4   3  -4   31.10    3.30
  -4   3  -4   37.60    2.70
   5  -3   4   20.60    2.00
  -5  -3  -4   15.70    2.40
  -5  -3  -4   22.60    2.60
  -5  -3  -4   19.60    2.70
   5  -3   4   17.60    2.50
  -5  -3  -4   26.20    3.20
   5  -3   4   20.60    2.40
   5  -3   4   19.60    3.60
  -5   3  -4   16.80    2.40
  -5   3  -4   22.20    3.00
  -5   3  -4   22.00    2.50
  -5   3  -4   19.30    2.50
   5   3   4   18.00    2.30
   5   3   4   19.50    3.20
  -5   3  -4   14.80    2.80
  -6  -3  -4    5.50    3.00
   6  -3   4    1.80    2.70
  -6  -3  -4    3.20    2.60
   6  -3   4    1.90    1.80
  -6  -3  -4    4.60    2.30
   6  -3   4    0.70    3.20
   6  -3   4    5.30    2.60
  -6  -3  -4    5.60    2.80
  -6   3  -4    4.70    2.60
   6   3   4    6.90    2.10
  -6   3  -4    5.80    2.20
   6   3   4    3.10    2.50
  -6   3  -4    4.10    1.60
   6   3   4    1.60    1.70
  -6   3  -4    0.80    2.20
   9  -4  -4   31.50    3.50
  -9  -4   4   24.10    2.80
   9  -4  -4   28.90    4.00
  -9  -4   4   29.90    3.80
  -9  -4   4   28.90    3.20
   9  -4  -4   25.20    3.80
   9  -4  -4   26.80    2.90
  -9  -4   4   26.70    2.90
  -9   4   4   27.00    2.70
  -9   4   4   31.00    2.70
  -9   4   4   26.90    3.60
   9   4  -4   22.50    3.10
   9   4  -4   24.40    2.90
  -9   4   4   26.00    3.00
  -9   4   4   25.60    2.90
  -8  -4   4    1.40    1.70
  -8  -4   4   -1.50    1.70
   8  -4  -4    3.20    1.60
   8  -4  -4    1.60    2.20
   8  -4  -4    1.90    2.40
   8  -4  -4    1.20    2.50
  -8  -4   4    3.20    1.70
   8  -4  -4    1.60    2.10
  -8  -4   4    2.60    1.90
  -8   4   4    3.70    1.50
   8   4  -4    0.00    1.90
   8   4  -4    0.00    1.50
  -8   4   4    1.20    1.30
  -8   4   4   -0.40    2.20
   7  -4  -4    3.50    2.00
   7  -4  -4    3.00    1.90
  -7  -4   4    3.00    1.90
   7  -4  -4   -1.50    2.10
   7  -4  -4    4.10    2.60
   7  -4  -4    3.40    1.80
  -7  -4   4    2.70    1.80
  -7  -4   4    3.90    1.70
  -7   4   4    3.50    1.30
   7   4  -4    7.40    1.90
  -7   4   4    3.60    1.90
   7   4  -4    0.70    1.50
  -7   4   4    5.40    1.40
  -6  -4   4   59.69    3.60
   6  -4  -4   50.59    3.30
  -6  -4   4   51.59    3.30
   6  -4  -4   40.80    5.00
   6  -4  -4   57.89    3.50
   6  -4  -4   50.49    4.70
  -6  -4   4   53.59    3.20
   6  -4  -4   49.20    5.00
  -6  -4   4   48.90    3.30
  -6   4   4   53.99    3.50
  -6   4   4   53.79    2.70
  -6   4   4   50.69    2.50
   6   4  -4   46.40    3.20
   6   4  -4   52.39    3.40
  -6   4   4   51.89    3.40
  -6   4   4   52.59    3.40
  -6   4   4   53.29    3.30
   5  -4  -4    9.60    2.10
  -5  -4   4    9.10    1.10
  -5  -4   4   11.50    1.50
  -5  -4   4   11.80    1.70
   5  -4  -4    9.20    1.60
   5  -4  -4   10.70    1.90
  -5  -4   4   10.70    1.70
   5  -4  -4    8.30    1.70
   5  -4  -4    9.10    1.50
   5   4  -4   12.40    1.70
  -5   4   4   14.20    2.00
  -5   4   4    9.80    1.70
   5   4  -4    8.80    1.40
  -5   4   4   10.70    1.40
  -5   4   4   11.60    1.20
  -5   4   4   10.80    1.70
  -5   4   4   10.00    1.60
   4  -4  -4   91.09    3.80
  -4  -4   4   89.79    3.50
   4  -4  -4   87.49    3.90
  -4  -4   4   91.39    3.60
   4  -4  -4   89.89    4.30
  -4  -4   4   94.49    3.40
  -4  -4   4   89.49    3.60
  -4   4   4   95.19    4.20
   4   4  -4   91.09    3.80
  -4   4   4   91.89    3.50
   4   4  -4   89.99    3.40
  -4   4   4   82.49    2.80
  -4   4   4   89.99    4.00
  -4   4   4   90.69    3.70
  -4   4   4   90.59    3.80
   4   4  -4   87.79    3.60
   3  -4  -4  155.38    5.20
   3  -4  -4  151.68    5.20
  -3  -4   4  147.09    5.10
  -3  -4   4  158.38    5.20
   3  -4  -4  148.59    5.80
  -3  -4   4  156.88    4.70
   3  -4  -4  147.49    5.30
   3   4  -4  149.29    5.20
  -3   4   4  148.09    5.10
  -3   4   4  160.18    5.20
  -3   4   4  157.08    5.70
  -3   4   4  153.88    5.70
   3   4  -4  155.08    5.40
   3   4  -4  146.49    5.10
  -3   4   4  156.48    5.20
   2  -4  -4  649.54   19.40
  -2  -4   4  677.33   19.70
   2  -4  -4  660.53   19.20
  -2  -4   4  677.43   19.20
  -2  -4   4  665.73   19.30
   2  -4  -4  666.93   19.20
  -2  -4   4  693.93   19.30
   2  -4  -4  635.94   19.70
  -2   4   4  682.53   19.20
   2   4  -4  668.63   19.20
  -2   4   4  667.33   19.70
  -2   4   4  675.93   19.40
  -2   4   4  668.73   19.70
   2   4  -4  660.03   19.20
  -2   4   4  682.53   19.20
   2   4  -4  664.33   19.70
   1  -4  -4   30.70    2.30
  -1  -4   4   32.20    2.10
   1  -4  -4   33.20    2.30
   1  -4  -4   30.90    2.80
  -1  -4   4   36.10    3.10
  -1  -4   4   34.80    2.20
  -1  -4   4   41.00    2.20
   1  -4  -4   32.10    2.10
   1   4  -4   42.70    3.80
  -1   4   4   34.30    1.40
  -1   4   4   35.40    2.10
  -1   4   4   35.60    2.30
   1   4  -4   35.20    3.00
  -1   4   4   34.10    2.70
   1   4  -4   33.10    2.30
  -1   4   4   33.30    2.30
   0  -4  -4  143.29    4.90
   0  -4  -4  142.19    5.20
   0  -4  -4  131.79    5.40
   0  -4   4  144.89    4.90
   0  -4   4  143.49    4.80
   0  -4  -4  137.39    4.90
   0  -4   4  138.49    5.90
   0  -4   4  138.89    4.90
   0   4  -4  138.59    4.90
   0   4   4  138.79    5.10
   0   4   4  140.09    4.80
   0   4   4  138.19    4.50
   0   4  -4  136.69    5.80
   0   4  -4  147.19    5.00
  -1  -4  -4   26.20    2.40
   1  -4   4   26.00    2.40
   1  -4   4   23.80    2.10
  -1  -4  -4   25.70    3.90
   1  -4   4   23.00    1.80
  -1  -4  -4   24.00    2.50
  -1  -4  -4   25.60    2.30
   1  -4   4   25.90    3.50
  -1   4  -4   26.80    2.30
   1   4   4   26.90    2.20
   1   4   4   24.90    2.20
   1   4   4   25.70    2.30
  -1   4  -4   23.10    2.30
   1   4   4   23.20    1.90
  -2  -4  -4   22.60    2.20
  -2  -4  -4   24.00    2.40
   2  -4   4   23.90    2.40
   2  -4   4   16.30    2.60
  -2  -4  -4   13.70    2.70
   2  -4   4   23.40    2.70
  -2  -4  -4   24.30    2.40
   2  -4   4   19.70    1.80
  -2  -4  -4   16.80    1.70
   2   4   4   23.30    2.30
   2   4   4   12.70    2.10
  -2   4  -4   18.40    3.10
   2   4   4   21.30    2.40
  -2   4  -4   17.40    2.00
   2   4   4   19.60    2.10
  -2   4  -4   18.60    1.90
  -2   4  -4   22.40    1.90
  -3  -4  -4   55.49    3.70
   3  -4   4   49.30    3.30
  -3  -4  -4   55.79    3.20
   3  -4   4   52.29    2.60
  -3  -4  -4   50.99    3.40
  -3  -4  -4   47.80    3.60
   3  -4   4   51.09    3.70
   3  -4   4   48.90    3.40
  -3   4  -4   54.49    2.70
   3   4   4   55.39    3.30
  -3   4  -4   50.19    3.10
   3   4   4   52.79    3.10
  -3   4  -4   54.89    3.60
   3   4   4   46.80    3.50
   3   4   4   50.39    3.50
  -4  -4  -4  158.28    7.90
   4  -4   4  141.39    5.90
  -4  -4  -4  156.08    6.00
  -4  -4  -4  157.28    6.20
  -4  -4  -4  161.68    6.50
   4  -4   4  158.28    7.00
   4  -4   4  147.19    5.30
   4  -4   4  147.29    8.00
  -4  -4  -4  151.68    6.40
   4   4   4  144.59    6.20
   4   4   4  156.38    5.90
   4   4   4  152.98    6.00
  -4   4  -4  155.48    5.40
  -4   4  -4  149.99    6.00
  -4   4  -4  147.49    6.20
   5  -4   4   29.50    3.20
  -5  -4  -4   25.40    2.60
  -5  -4  -4   24.60    3.00
  -5  -4  -4   23.90    2.70
  -5  -4  -4   21.40    3.50
  -5  -4  -4   23.00    2.80
   5  -4   4   22.30    2.50
   5  -4   4   24.30    3.90
   5   4   4   28.30    2.90
  -5   4  -4   18.80    2.30
  -5   4  -4   25.20    2.40
  -5   4  -4   17.50    3.20
  -5   4  -4   25.40    3.00
   5   4   4   19.80    2.30
  -5   4  -4   25.70    3.20
   6  -4   4   16.50    2.80
   6  -4   4   14.70    4.20
  -6  -4  -4   19.90    4.90
   6  -4   4   21.50    3.00
  -6  -4  -4   15.80    3.30
  -6  -4  -4   14.50    2.60
  -6  -4  -4   16.20    2.70
  -6  -4  -4   18.10    3.20
   6  -4   4   13.40    2.30
   6   4   4   11.40    2.20
  -6   4  -4   15.70    1.90
  -6   4  -4   23.50    3.40
  -6   4  -4   19.30    2.90
  -6   4  -4   16.20    3.50
   6   4   4   21.90    3.10
   6   4   4   11.20    2.20
  -6   4  -4   12.90    2.80
   9  -5  -4   18.50    4.60
  -9  -5   4   21.50    2.90
   9  -5  -4   12.40    3.00
  -9  -5   4   11.40    4.20
  -9  -5   4   13.90    2.40
   9  -5  -4   14.40    3.10
  -9   5   4   14.20    1.70
  -9   5   4   14.30    3.00
  -9   5   4   11.30    2.20
   9   5  -4   16.10    2.50
   9   5  -4   10.80    2.40
   8  -5  -4   17.30    2.70
  -8  -5   4   18.10    2.70
  -8  -5   4   24.10    2.70
   8  -5  -4   14.50    3.10
  -8  -5   4   17.40    2.40
   8  -5  -4   21.20    3.20
   8  -5  -4   19.60    2.70
  -8  -5   4   17.80    2.20
   8   5  -4   19.00    2.40
  -8   5   4   11.20    2.30
  -8   5   4   18.50    2.20
  -8   5   4   16.50    4.00
  -8   5   4   15.30    1.80
   7  -5  -4   55.09    4.00
   7  -5  -4   48.20    3.60
  -7  -5   4   53.99    3.70
  -7  -5   4   53.09    4.30
   7  -5  -4   49.40    4.30
   7  -5  -4   47.70    5.20
  -7  -5   4   46.20    3.50
   7  -5  -4   47.20    3.50
  -7  -5   4   49.80    3.50
  -7   5   4   55.29    3.80
  -7   5   4   49.70    2.70
  -7   5   4   47.90    2.60
   7   5  -4   52.29    3.40
  -6  -5   4  198.28    7.50
  -6  -5   4  204.88    7.00
   6  -5  -4  203.48    7.30
   6  -5  -4  191.78    7.80
  -6  -5   4  198.98    7.20
  -6  -5   4  213.28    7.20
   6  -5  -4  216.58    7.30
   6  -5  -4  207.98    9.00
   6  -5  -4  212.48    7.30
   6   5  -4  196.08    7.00
  -6   5   4  199.88    6.60
  -6   5   4  202.68    7.70
   6   5  -4  207.48    7.10
  -6   5   4  207.98    7.20
  -6   5   4  208.58    7.50
  -6   5   4  204.88    7.10
   5  -5  -4  161.58    5.80
   5  -5  -4  145.49    6.30
   5  -5  -4  157.68    5.80
   5  -5  -4  151.18    7.20
   5  -5  -4  159.58    6.00
  -5  -5   4  156.18    5.60
  -5  -5   4  159.68    5.50
  -5  -5   4  159.78    5.00
  -5  -5   4  153.08    5.50
  -5   5   4  157.78    5.70
  -5   5   4  155.68    7.20
  -5   5   4  158.48    5.30
  -5   5   4  161.28    6.20
  -5   5   4  155.88    6.40
   5   5  -4  150.78    5.50
   5   5  -4  171.78    5.80
  -4  -5   4   56.79    2.80
  -4  -5   4   59.19    2.90
   4  -5  -4   55.29    2.70
  -4  -5   4   56.59    2.60
  -4  -5   4   54.59    2.60
   4  -5  -4   53.39    3.70
   4  -5  -4   57.29    3.10
   4  -5  -4   59.59    3.40
   4  -5  -4   61.19    3.20
  -4   5   4   61.49    2.90
   4   5  -4   55.29    3.00
   4   5  -4   56.09    2.50
  -4   5   4   58.39    3.60
  -4   5   4   55.89    3.30
  -4   5   4   63.49    2.70
   4   5  -4   53.59    2.90
  -4   5   4   56.69    3.00
   3  -5  -4  216.88    6.90
  -3  -5   4  216.58    6.30
   3  -5  -4  212.08    6.90
   3  -5  -4  212.48    6.80
  -3  -5   4  217.28    6.70
  -3  -5   4  210.98    6.80
   3  -5  -4  203.38    7.50
  -3  -5   4  196.48    6.80
  -3   5   4  212.38    6.80
  -3   5   4  213.78    7.10
   3   5  -4  224.18    6.80
   3   5  -4  217.78    6.80
   3   5  -4  205.68    7.00
  -3   5   4  221.08    7.50
  -3   5   4  210.88    7.40
  -3   5   4  216.08    6.80
   2  -5  -4  279.37    8.90
   2  -5  -4  273.57    9.30
  -2  -5   4  290.17    8.70
  -2  -5   4  287.27    9.30
  -2  -5   4  278.37    8.60
   2  -5  -4  284.57    8.70
   2  -5  -4  252.57    9.10
  -2   5   4  284.97    8.60
   2   5  -4  288.67    8.70
  -2   5   4  292.57    9.30
  -2   5   4  292.57    8.70
   2   5  -4  290.27    9.30
  -2   5   4  293.27    8.90
   2   5  -4  277.77    8.70
  -1  -5   4    2.50    2.30
  -1  -5   4    2.30    1.00
  -1  -5   4    2.70    1.50
  -1  -5   4    3.60    1.10
   1  -5  -4    3.80    1.70
   1  -5  -4    3.10    1.20
   1  -5  -4    3.20    1.20
   1  -5  -4    2.30    1.10
   1   5  -4    2.50    1.20
  -1   5   4    5.20    1.30
   1   5  -4    2.30    1.20
   1   5  -4    3.20    1.40
  -1   5   4    3.20    1.10
  -1   5   4    2.50    1.60
  -1   5   4    2.40    1.20
   0  -5  -4  364.66   11.90
   0  -5  -4  396.56   12.00
   0  -5   4  371.76   11.10
   0  -5  -4  362.86   11.10
   0  -5   4  371.66   11.20
   0  -5   4  365.06   11.00
   0  -5  -4  365.86   11.50
   0  -5   4  384.36   12.30
   0   5  -4  371.76   11.20
   0   5   4  368.16   11.10
   0   5   4  375.56   11.80
   0   5  -4  370.26   12.30
   0   5   4  354.66   11.40
   0   5  -4  367.56   11.20
   0   5   4  369.46   11.10
   0   5   4  362.46   10.70
   1  -5   4   17.70    2.50
  -1  -5  -4   16.90    1.80
  -1  -5  -4   16.90    1.80
  -1  -5  -4   21.90    2.10
   1  -5   4   19.10    1.70
   1  -5   4   21.60    2.40
  -1  -5  -4   23.10    2.60
   1  -5   4   20.60    2.10
  -1  -5  -4   15.60    2.10
   1   5   4   16.90    1.70
  -1   5  -4   22.00    2.40
   1   5   4   12.70    2.00
  -1   5  -4   18.80    1.40
   1   5   4   17.90    2.00
  -1   5  -4   18.10    2.60
  -1   5  -4   19.00    2.00
   1   5   4   21.30    2.30
   1   5   4   17.70    1.70
   2  -5   4  315.57    9.50
   2  -5   4  284.87   13.20
  -2  -5  -4  332.27   10.90
  -2  -5  -4  310.27    9.90
   2  -5   4  319.27   10.10
  -2  -5  -4  292.37   11.20
   2  -5   4  276.57   11.50
  -2  -5  -4  330.67   10.00
  -2  -5  -4  317.67    9.80
   2   5   4  319.17    9.80
  -2   5  -4  326.47    9.60
   2   5   4  308.07   10.20
  -2   5  -4  331.87   11.60
   2   5   4  327.17    9.90
   2   5   4  315.07    9.90
  -2   5  -4  327.37   10.20
  -2   5  -4  310.67   10.00
   3  -5   4  113.89    4.10
  -3  -5  -4  128.39    4.90
   3  -5   4  116.29    5.10
  -3  -5  -4  112.99    5.40
   3  -5   4  120.69    5.00
  -3  -5  -4  115.69    4.90
  -3  -5  -4  123.19    5.10
   3  -5   4  112.89    6.60
   3  -5   4  115.39    5.20
  -3  -5  -4  102.59    6.70
  -3   5  -4  117.89    5.10
  -3   5  -4  120.19    4.70
   3   5   4  124.99    4.80
   3   5   4  113.69    5.00
   3   5   4  113.09    4.80
  -4  -5  -4   71.19    4.00
  -4  -5  -4   70.79    4.50
   4  -5   4   69.09    4.00
   4  -5   4   80.89    6.60
  -4  -5  -4   66.19    3.80
   4  -5   4   68.29    5.90
   4  -5   4   63.29    4.00
   4  -5   4   64.89    3.00
  -4  -5  -4   77.29    4.50
  -4   5  -4   65.69    4.10
   4   5   4   69.89    3.90
   4   5   4   60.69    4.00
   4   5   4   73.19    3.80
  -4   5  -4   66.09    3.80
  -4   5  -4   64.09    3.00
   4   5   4   64.59    5.80
  -5  -5  -4   35.30    3.80
  -5  -5  -4   40.80    3.50
  -5  -5  -4   39.40    4.40
   5  -5   4   26.30    4.00
  -5  -5  -4   37.60    5.30
   5  -5   4   36.30    3.40
  -5  -5  -4   31.90    3.60
  -5   5  -4   34.00    2.30
  -5   5  -4   30.50    3.70
  -5   5  -4   34.10    3.60
   5   5   4   35.90    3.30
  -5   5  -4   33.50    5.30
  -5   5  -4   34.10    3.30
   5   5   4   35.10    3.30
  -6  -5  -4   17.30    3.50
   6  -5   4   13.10    3.90
  -6  -5  -4   21.80    3.30
   6  -5   4   25.80    3.50
  -6  -5  -4   24.40    3.20
   6  -5   4   16.10    2.60
  -6  -5  -4   28.90    3.80
   6   5   4   12.60    2.40
  -6   5  -4   17.90    1.70
  -6   5  -4   23.10    3.20
  -9  -6   4   24.40    3.20
   9  -6  -4   25.60    3.50
  -9  -6   4   21.20    3.00
   9  -6  -4   14.90    3.00
   9  -6  -4   17.10    2.60
   9  -6  -4   22.10    4.90
  -9  -6   4   19.90    2.90
  -9   6   4   18.70    3.20
  -9   6   4   20.50    2.10
  -9   6   4   28.00    4.30
   9   6  -4   19.40    2.60
   9   6  -4   17.90    2.60
  -8  -6   4   16.00    2.40
   8  -6  -4   19.00    3.60
  -8  -6   4   25.10    2.60
   8  -6  -4   20.10    2.50
   8  -6  -4   25.30    3.00
  -8  -6   4   28.50    3.40
  -8  -6   4   22.30    2.70
   8  -6  -4   28.10    3.60
   8   6  -4   22.00    2.70
  -8   6   4   20.50    3.00
  -8   6   4   28.70    3.90
  -8   6   4   21.70    2.10
   8   6  -4   24.80    2.80
  -8   6   4   26.40    3.00
  -7  -6   4   12.60    2.20
   7  -6  -4   17.40    2.60
  -7  -6   4   12.80    2.20
   7  -6  -4   10.00    2.10
   7  -6  -4    8.20    2.80
  -7  -6   4   11.10    2.10
  -7  -6   4    8.50    2.10
   7  -6  -4    9.20    2.60
  -7   6   4   10.80    2.30
  -7   6   4    9.90    2.10
  -7   6   4    9.50    2.90
   7   6  -4    9.20    1.80
  -7   6   4   11.70    1.40
   6  -6  -4   19.40    2.10
   6  -6  -4   25.30    3.50
  -6  -6   4   23.60    2.70
  -6  -6   4   27.70    2.80
   6  -6  -4   19.60    2.40
  -6  -6   4   29.80    2.80
  -6  -6   4   21.10    2.10
   6  -6  -4   28.40    3.60
   6   6  -4   28.60    2.90
  -6   6   4   26.40    3.00
  -6   6   4   25.20    2.30
   6   6  -4   26.60    2.70
  -6   6   4   23.70    4.60
  -6   6   4   25.10    3.00
  -6   6   4   20.60    2.00
  -5  -6   4    5.70    1.40
  -5  -6   4    4.70    1.40
   5  -6  -4    3.40    2.40
   5  -6  -4    5.10    2.20
  -5  -6   4    6.50    1.20
   5  -6  -4    5.00    2.60
  -5  -6   4    4.80    1.50
   5  -6  -4    4.80    1.60
  -5   6   4    3.70    1.60
  -5   6   4    4.70    1.70
   5   6  -4    4.10    1.80
  -5   6   4    5.40    1.60
  -5   6   4    4.50    2.00
  -5   6   4    4.70    1.20
   4  -6  -4   77.39    5.40
  -4  -6   4   80.99    3.50
  -4  -6   4   81.89    3.40
   4  -6  -4   81.49    3.40
  -4  -6   4   78.49    3.20
   4  -6  -4   87.79    3.70
   4  -6  -4   81.59    3.70
  -4  -6   4   84.59    3.50
   4  -6  -4   80.19    4.50
  -4   6   4   78.99    3.60
   4   6  -4   88.19    3.60
   4   6  -4   85.69    3.70
  -4   6   4   86.19    4.50
  -4   6   4   77.99    3.40
  -4   6   4   81.59    3.60
  -4   6   4   82.69    4.50
   4   6  -4   82.19    3.10
  -3  -6   4   35.50    2.50
  -3  -6   4   36.80    2.30
  -3  -6   4   35.30    2.20
   3  -6  -4   36.50    2.60
   3  -6  -4   33.40    3.10
   3  -6  -4   31.70    2.30
  -3  -6   4   34.50    1.60
   3  -6  -4   34.20    3.30
  -3  -6   4   36.30    2.60
  -3   6   4   34.90    3.30
   3   6  -4   34.40    2.40
   3   6  -4   37.00    2.50
  -3   6   4   37.30    3.00
  -3   6   4   34.20    2.40
  -3   6   4   36.30    2.30
  -3   6   4   36.20    2.30
  -2  -6   4    1.70    1.20
   2  -6  -4    2.40    1.30
  -2  -6   4    3.00    1.10
   2  -6  -4    2.50    1.30
   2  -6  -4    3.00    1.10
  -2  -6   4    1.80    1.10
   2  -6  -4    3.30    1.80
  -2  -6   4    1.10    1.40
   2   6  -4    3.30    1.40
   2   6  -4    5.10    1.20
  -2   6   4    1.80    1.10
   2   6  -4    4.40    1.20
  -2   6   4    3.60    1.20
  -2   6   4    1.70    1.50
  -2   6   4    1.90    1.20
  -1  -6   4   10.50    1.90
  -1  -6   4   15.80    1.50
   1  -6  -4   18.50    1.60
   1  -6  -4   15.30    2.30
  -1  -6   4   14.90    1.50
  -1  -6   4   15.80    1.60
   1  -6  -4   13.20    1.50
   1  -6  -4   11.80    1.70
  -1   6   4   14.10    2.00
   1   6  -4   14.70    1.50
   1   6  -4   16.80    1.70
  -1   6   4   12.70    1.70
  -1   6   4   13.60    1.50
  -1   6   4   14.60    1.50
   0  -6  -4  448.66   13.30
   0  -6   4  441.56   13.30
   0  -6  -4  435.76   14.30
   0  -6  -4  441.26   13.30
   0  -6   4  467.25   14.70
   0  -6   4  454.55   13.40
   0  -6  -4  449.06   13.90
   0  -6  -4  464.05   13.40
   0  -6   4  449.76   13.40
   0   6   4  468.35   14.30
   0   6   4  456.35   13.80
   0   6  -4  451.65   13.40
   0   6  -4  454.15   14.70
   0   6   4  454.95   13.30
   0   6  -4  426.06   13.50
   0   6   4  465.35   13.40
  -1  -6  -4   14.10    2.10
   1  -6   4   11.80    1.30
   1  -6   4   13.80    1.80
   1  -6   4   12.40    1.80
  -1  -6  -4   11.00    1.60
  -1  -6  -4   11.00    1.80
   1  -6   4   11.80    2.30
  -1  -6  -4   12.90    1.50
   1   6   4   14.00    1.40
  -1   6  -4   11.10    4.10
   1   6   4   11.90    3.40
   1   6   4   11.30    2.00
  -1   6  -4   12.10    2.10
   1   6   4   13.30    1.80
   1   6   4   14.20    1.70
  -1   6  -4   12.90    1.70
  -1   6  -4   12.20    1.20
  -2  -6  -4   98.79    4.90
  -2  -6  -4   81.89    6.00
  -2  -6  -4   98.19    4.00
   2  -6   4   97.99    3.60
   2  -6   4  106.49    6.30
   2  -6   4  100.89    4.50
  -2  -6  -4  103.89    4.40
   2  -6   4   95.29    4.20
   2   6   4  104.59    4.30
  -2   6  -4   97.69    4.70
  -2   6  -4   95.29    3.70
   2   6   4   92.59    4.60
   2   6   4   97.59    4.00
   2   6   4   98.89    4.10
  -2   6  -4  100.09    5.90
  -2   6  -4   99.39    4.40
   2   6   4  107.09    5.30
   3  -6   4   32.60    5.00
  -3  -6  -4   38.30    2.90
   3  -6   4   36.70    2.00
   3  -6   4   44.50    3.40
  -3  -6  -4   34.10    3.10
   3  -6   4   37.30    3.20
  -3  -6  -4   42.00    3.50
   3  -6   4   37.50    3.00
  -3  -6  -4   34.50    3.60
  -3   6  -4   38.20    2.70
  -3   6  -4   38.90    3.30
   3   6   4   40.20    4.00
   3   6   4   29.30    3.90
   3   6   4   41.00    3.00
  -4  -6  -4   16.70    2.60
   4  -6   4    5.80    3.00
  -4  -6  -4    6.70    1.90
  -4  -6  -4   10.90    2.20
   4  -6   4    9.30    2.10
  -4  -6  -4    3.20    2.10
  -4  -6  -4    2.30    2.60
   4  -6   4    6.50    1.80
  -4   6  -4    7.30    1.90
  -4   6  -4   10.70    2.40
   4   6   4    8.20    2.40
  -4   6  -4    7.90    2.70
   4   6   4    9.20    2.10
   4   6   4    8.00    2.00
   4   6   4    8.30    1.80
  -4   6  -4    9.70    1.90
   5  -6   4   18.50    2.90
   5  -6   4    6.00    5.00
  -5  -6  -4   13.50    2.30
  -5  -6  -4   24.60    3.20
   5  -6   4   14.70    2.50
  -5  -6  -4   19.70    2.60
  -5   6  -4   16.80    3.20
   5   6   4   17.90    2.90
  -5   6  -4   14.90    2.70
   5   6   4   22.70    2.60
  -5   6  -4   13.10    2.20
   5   6   4   20.50    2.70
  -5   6  -4   21.80    2.60
   8  -7  -4    6.00    2.40
   8  -7  -4    9.40    2.90
   8  -7  -4    9.20    2.50
  -8  -7   4    8.20    2.20
   8  -7  -4    4.60    2.90
  -8  -7   4    4.70    2.00
  -8   7   4    7.30    2.70
   8   7  -4   10.40    3.30
   8   7  -4    7.80    2.10
  -8   7   4    6.80    1.10
  -8   7   4    8.50    2.10
  -7  -7   4   29.60    3.30
  -7  -7   4   30.60    3.10
   7  -7  -4   28.40    3.20
   7  -7  -4   36.10    5.30
   7  -7  -4   37.10    4.00
  -7  -7   4   31.70    3.30
   7  -7  -4   33.50    4.00
  -7  -7   4   29.00    3.10
  -7   7   4   33.60    3.40
   7   7  -4   29.50    3.00
  -7   7   4   29.80    2.10
  -7   7   4   30.40    3.80
  -7   7   4   29.20    3.40
  -6  -7   4   29.30    2.80
   6  -7  -4   27.70    3.80
   6  -7  -4   34.10    3.10
   6  -7  -4   34.00    3.60
  -6  -7   4   31.40    3.00
   6  -7  -4   29.30    3.50
  -6  -7   4   32.90    3.00
  -6  -7   4   31.30    3.10
   6   7  -4   34.00    3.20
  -6   7   4   34.90    3.30
   6   7  -4   26.90    2.80
  -6   7   4   25.70    2.90
  -6   7   4   25.10    2.00
  -5  -7   4   68.39    3.30
  -5  -7   4   63.79    3.10
   5  -7  -4   69.29    3.70
   5  -7  -4   66.99    4.60
   5  -7  -4   60.59    5.50
   5  -7  -4   69.29    3.80
  -5  -7   4   64.39    3.30
  -5  -7   4   62.39    3.40
  -5   7   4   65.59    3.50
  -5   7   4   66.29    3.00
  -5   7   4   61.49    4.10
   5   7  -4   70.39    3.50
   5   7  -4   67.29    3.40
  -5   7   4   70.89    4.60
  -5   7   4   63.69    3.50
   4  -7  -4   82.19    4.80
   4  -7  -4   83.19    3.80
  -4  -7   4   85.79    3.30
  -4  -7   4   86.09    3.50
   4  -7  -4   89.49    5.90
  -4  -7   4   86.89    3.60
  -4  -7   4   80.89    3.70
   4  -7  -4   91.39    3.90
   4  -7  -4   86.39    3.60
  -4   7   4   84.49    3.80
  -4   7   4   82.69    4.50
  -4   7   4   86.09    4.10
   4   7  -4   90.49    3.80
  -4   7   4   87.39    3.60
   4   7  -4   85.39    3.70
  -4   7   4   91.49    4.90
   3  -7  -4   31.70    2.50
  -3  -7   4   31.00    2.30
   3  -7  -4   33.70    2.50
   3  -7  -4   33.20    2.60
  -3  -7   4   32.20    2.60
   3  -7  -4   35.00    4.10
  -3  -7   4   30.50    2.70
  -3  -7   4   33.90    2.30
   3   7  -4   34.60    2.30
  -3   7   4   29.40    2.40
  -3   7   4   30.80    2.50
   3   7  -4   29.50    2.70
  -3   7   4   31.20    3.10
  -3   7   4   39.00    3.70
   3   7  -4   35.90    2.60
  -3   7   4   30.70    2.40
  -2  -7   4   85.49    3.40
   2  -7  -4   82.19    4.50
  -2  -7   4   85.79    3.40
  -2  -7   4   82.29    4.30
  -2  -7   4   81.39    4.00
   2  -7  -4   85.19    3.40
   2  -7  -4   82.99    3.80
   2  -7  -4   81.49    3.50
  -2   7   4   86.69    3.40
   2   7  -4   84.19    4.40
  -2   7   4   86.79    4.80
  -2   7   4   81.89    3.50
  -2   7   4   83.49    3.70
   2   7  -4   83.69    3.50
   2   7  -4   91.79    3.60
   1  -7  -4    7.50    1.40
  -1  -7   4    8.80    1.30
   1  -7  -4    7.00    1.40
  -1  -7   4    7.00    1.40
   1  -7  -4    9.30    2.30
   1  -7  -4    7.30    1.70
  -1  -7   4    6.70    1.40
   1   7  -4    7.40    1.50
  -1   7   4    8.80    1.70
   1   7  -4    7.80    1.50
  -1   7   4    7.60    1.30
  -1   7   4    8.40    2.20
   1   7  -4    6.70    1.90
  -1   7   4    8.30    1.40
   0  -7   4  397.76   13.40
   0  -7  -4  394.86   13.00
   0  -7  -4  393.36   12.40
   0  -7  -4  384.86   11.60
   0  -7  -4  397.36   11.80
   0  -7  -4  400.26   11.80
   0  -7   4  387.16   11.90
   0  -7   4  389.96   11.80
   0  -7   4  376.66   11.80
   0   7   4  384.16   11.70
   0   7  -4  416.86   12.00
   0   7   4  409.56   13.00
   0   7  -4  392.36   11.90
   0   7   4  391.46   13.50
   0   7   4  409.66   11.80
   0   7  -4  395.56   13.40
  -1  -7  -4    7.50    1.50
  -1  -7  -4    5.50    2.00
  -1  -7  -4    7.60    1.40
   1  -7   4    6.50    1.60
   1  -7   4    5.90    1.10
   1  -7   4    0.60    3.30
  -1  -7  -4    7.70    1.50
  -1  -7  -4    9.40    2.20
   1   7   4    5.30    2.10
   1   7   4    5.60    1.50
  -1   7  -4    4.10    2.00
  -1   7  -4    7.00    1.70
   1   7   4    4.70    1.80
  -1   7  -4    8.00    1.80
  -2  -7  -4  104.09    4.20
   2  -7   4  107.29    3.70
  -2  -7  -4  100.79    6.60
   2  -7   4  116.59    4.70
  -2  -7  -4  105.49    4.40
   2  -7   4  100.09    4.40
  -2  -7  -4  106.69    5.60
  -2  -7  -4  112.19    4.50
   2  -7   4  101.69    6.40
  -2  -7  -4  114.39    5.30
  -2   7  -4  108.69    4.60
   2   7   4  116.79    5.70
  -2   7  -4   99.69    3.80
   2   7   4  108.69    4.50
  -2   7  -4  105.39    4.90
   2   7   4   97.19    4.50
  -3  -7  -4   47.50    5.50
   3  -7   4   56.89    5.80
  -3  -7  -4   63.79    3.50
  -3  -7  -4   64.79    3.80
  -3  -7  -4   65.09    4.30
   3  -7   4   61.89    3.60
   3  -7   4   60.79    3.90
  -3  -7  -4   62.89    3.60
   3   7   4   59.89    3.90
   3   7   4   68.49    4.80
  -3   7  -4   58.09    3.80
  -3   7  -4   71.69    4.70
  -3   7  -4   66.59    5.40
   3   7   4   57.39    3.40
  -3   7  -4   62.59    3.10
  -4  -7  -4    5.90    3.00
  -4  -7  -4    3.10    1.80
   4  -7   4   -1.00    1.80
  -4  -7  -4    2.90    2.00
  -4  -7  -4    1.70    1.60
   4  -7   4    0.50    1.80
   4  -7   4    0.10    2.60
  -4  -7  -4   -0.30    2.00
   4   7   4    0.20    1.60
  -4   7  -4    2.80    1.50
  -4   7  -4    2.90    3.10
  -4   7  -4    1.70    2.90
   4   7   4   -1.30    2.10
  -4   7  -4    0.20    1.70
  -5  -7  -4    1.90    2.30
  -5  -7  -4   -2.60    2.60
  -5  -7  -4    0.80    1.90
  -5  -7  -4    6.20    2.60
  -5  -7  -4    0.10    2.20
   5  -7   4    0.60    1.90
   5  -7   4   -1.30    2.90
   5  -7   4    2.90    2.00
   5  -7   4    5.30    2.50
  -5   7  -4   -0.10    1.90
   5   7   4   -0.10    1.70
   5   7   4    6.60    2.70
   5   7   4    5.30    2.50
  -5   7  -4    4.00    1.80
  -5   7  -4    1.10    2.60
  -8  -8   4    2.00    2.00
  -8  -8   4    4.50    2.10
   8  -8  -4   10.30    3.00
  -8  -8   4    3.60    2.00
   8  -8  -4    2.20    4.10
   8  -8  -4    2.20    2.70
  -8  -8   4    3.40    2.00
   8  -8  -4    1.40    1.80
  -8   8   4    5.30    2.50
  -8   8   4    5.10    2.00
   8   8  -4    2.40    2.10
   8   8  -4    1.90    1.90
  -7  -8   4    6.50    1.80
   7  -8  -4    4.50    1.90
   7  -8  -4    6.60    2.20
  -7  -8   4    3.50    2.20
   7  -8  -4    5.30    3.00
   7  -8  -4    6.60    2.60
  -7  -8   4    6.20    2.00
  -7   8   4    5.00    1.00
  -7   8   4    6.80    2.00
  -7   8   4    4.60    1.90
  -7   8   4    4.30    2.30
   7   8  -4    3.00    1.60
   7   8  -4    7.30    2.00
  -6  -8   4   32.80    3.20
   6  -8  -4   32.10    4.10
  -6  -8   4   32.90    3.00
  -6  -8   4   36.10    2.90
   6  -8  -4   36.00    5.40
   6  -8  -4   27.10    3.00
   6  -8  -4   35.00    3.60
  -6  -8   4   36.10    3.00
  -6   8   4   40.70    4.30
  -6   8   4   28.60    3.10
   6   8  -4   24.40    2.30
  -6   8   4   38.90    3.90
   6   8  -4   27.30    2.80
  -6   8   4   32.10    3.80
  -6   8   4   31.50    2.00
  -5  -8   4   18.30    2.20
  -5  -8   4   18.70    2.40
   5  -8  -4   16.70    2.00
   5  -8  -4   20.40    3.50
  -5  -8   4   17.50    1.80
   5  -8  -4   21.20    3.10
   5  -8  -4   17.10    2.00
  -5  -8   4   16.80    1.80
  -5   8   4   19.70    2.10
   5   8  -4   18.20    1.80
  -5   8   4   18.20    2.80
  -5   8   4   14.80    1.50
   5   8  -4   18.70    2.00
  -5   8   4   16.20    2.00
   4  -8  -4  106.69    4.20
  -4  -8   4  110.99    4.10
   4  -8  -4  113.49    6.80
   4  -8  -4  115.79    5.70
   4  -8  -4  130.29    6.30
  -4  -8   4  111.49    4.20
   4  -8  -4  107.79    4.50
  -4  -8   4  107.59    4.00
   4   8  -4  109.99    4.20
  -4   8   4  107.09    4.20
  -4   8   4  111.89    4.40
  -4   8   4  100.69    5.30
  -4   8   4  110.69    4.40
  -4   8   4  117.89    5.80
   4   8  -4  113.49    4.40
   3  -8  -4   89.39    3.70
   3  -8  -4   89.69    6.00
  -3  -8   4   83.39    3.50
   3  -8  -4   87.59    3.70
  -3  -8   4   81.49    4.10
  -3  -8   4   90.29    3.50
   3  -8  -4   85.79    5.00
   3  -8  -4   84.49    3.80
  -3  -8   4   84.49    4.20
  -3   8   4   87.49    3.60
  -3   8   4   88.99    4.70
   3   8  -4   92.79    3.60
  -3   8   4   90.69    3.80
  -3   8   4   87.09    3.80
   3   8  -4   87.39    4.10
  -3   8   4   87.39    5.10
   3   8  -4   90.39    3.60
   2  -8  -4   24.70    2.30
   2  -8  -4   22.10    2.00
  -2  -8   4   23.50    3.10
   2  -8  -4   24.80    2.60
  -2  -8   4   24.10    2.10
   2  -8  -4   22.80    2.70
  -2  -8   4   23.20    2.10
  -2   8   4   26.80    2.50
  -2   8   4   21.00    2.50
   2   8  -4   22.30    2.30
  -2   8   4   24.10    2.30
   2   8  -4   21.00    3.00
   2   8  -4   21.00    2.20
  -2   8   4   25.40    2.10
  -1  -8   4    4.30    1.30
   1  -8  -4    6.10    1.30
   1  -8  -4    4.10    1.50
  -1  -8   4    4.50    1.20
  -1  -8   4    1.90    1.90
   1  -8  -4    7.20    2.30
  -1  -8   4    2.20    1.20
   1  -8  -4    2.80    1.30
  -1   8   4    3.70    2.10
  -1   8   4    4.40    1.20
   1   8  -4    3.70    1.90
  -1   8   4    3.10    1.30
   1   8  -4    3.70    1.40
   1   8  -4    3.80    1.40
  -1   8   4    3.90    1.50
   0  -8   4   18.90    1.70
   0  -8   4   20.10    2.00
   0  -8  -4   18.90    1.60
   0  -8  -4   17.10    2.20
   0  -8   4   22.10    1.90
   0  -8   4   14.70    2.70
   0  -8  -4   20.10    1.70
   0  -8  -4   20.30    2.80
   0  -8  -4   22.40    1.80
   0   8  -4   23.60    2.10
   0   8  -4   22.30    2.00
   0   8   4   21.60    2.20
   0   8   4   20.70    1.80
   0   8  -4   21.80    3.20
   0   8   4   23.50    2.70
   0   8   4   13.10    2.50
  -1  -8  -4   20.80    2.40
  -1  -8  -4   16.40    2.40
  -1  -8  -4   19.20    2.50
  -1  -8  -4   20.80    2.00
   1  -8   4   15.70    1.70
   1  -8   4   22.10    2.50
  -1  -8  -4   22.80    1.90
   1  -8   4   17.60    1.80
   1   8   4   22.30    1.90
  -1   8  -4   21.20    2.10
   1   8   4   22.60    2.90
  -1   8  -4   21.20    2.10
  -1   8  -4   22.20    3.10
   1   8   4   19.20    1.80
   1   8   4   14.20    2.10
  -2  -8  -4   27.50    2.70
   2  -8   4   25.10    2.90
  -2  -8  -4   25.80    2.40
   2  -8   4   26.80    2.50
   2  -8   4   22.90    1.70
  -2  -8  -4   23.80    2.80
  -2  -8  -4   30.20    2.80
  -2  -8  -4   30.90    3.40
  -2  -8  -4   21.00    3.10
  -2   8  -4   26.40    2.90
   2   8   4   26.80    2.60
  -2   8  -4   27.80    2.30
   2   8   4   25.80    3.10
   2   8   4   28.60    3.00
   2   8   4   28.20    3.30
   3  -8   4   20.20    2.50
  -3  -8  -4   13.50    2.60
  -3  -8  -4   21.30    2.30
  -3  -8  -4   21.30    2.30
   3  -8   4   13.40    3.40
   3   8   4   24.40    3.30
  -3   8  -4   19.40    2.40
  -3   8  -4   22.30    3.50
  -3   8  -4   21.30    2.60
   3   8   4   27.30    3.60
  -3   8  -4   17.00    2.10
   4  -8   4    6.50    2.20
  -4  -8  -4    6.40    1.80
  -4  -8  -4    5.60    2.50
   4  -8   4    6.60    2.20
   4  -8   4    5.20    2.10
  -4  -8  -4    6.20    2.00
  -4  -8  -4    8.50    2.10
   4  -8   4    0.20    2.90
  -4   8  -4    2.20    2.30
   4   8   4    7.40    1.90
  -4   8  -4    8.70    1.80
   4   8   4    5.50    2.50
  -4   8  -4    5.50    1.90
  -4   8  -4    4.70    2.30
   4   8   4   11.80    2.50
   7  -9  -4    2.70    2.50
  -7  -9   4    4.10    1.70
   7  -9  -4    1.20    2.10
  -7  -9   4    6.20    2.00
   7  -9  -4    1.30    1.90
  -7  -9   4    1.50    2.00
   7   9  -4    3.70    1.70
   7   9  -4    3.10    2.00
  -7   9   4    2.60    2.30
  -7   9   4    1.50    1.80
   6  -9  -4    0.20    1.80
  -6  -9   4    0.70    1.40
   6  -9  -4   -0.10    1.60
  -6  -9   4    2.50    1.90
  -6  -9   4    2.50    1.60
   6  -9  -4    0.80    2.20
   6  -9  -4   -2.20    2.50
  -6   9   4    1.30    0.90
   6   9  -4   -1.10    1.40
  -6   9   4   -0.80    1.70
  -6   9   4    0.10    2.30
   6   9  -4    3.10    1.40
  -6   9   4   -0.40    2.10
  -5  -9   4   22.40    2.50
  -5  -9   4   24.80    2.40
   5  -9  -4   21.60    2.30
   5  -9  -4   20.00    2.90
  -5  -9   4   23.80    2.30
   5  -9  -4   16.10    3.20
   5  -9  -4   20.00    2.10
  -5  -9   4   23.80    2.20
  -5   9   4   17.70    2.70
  -5   9   4   23.70    1.90
  -5   9   4   15.20    2.10
   5   9  -4   28.00    2.20
   5   9  -4   20.80    2.40
  -5   9   4   22.60    3.20
   4  -9  -4   34.30    3.90
  -4  -9   4   37.00    2.50
   4  -9  -4   31.60    2.70
  -4  -9   4   33.70    2.20
  -4  -9   4   34.00    2.30
   4  -9  -4   32.00    2.40
  -4  -9   4   29.20    2.00
   4  -9  -4   36.70    5.10
  -4  -9   4   29.40    3.20
   4  -9  -4   32.50    2.70
  -4   9   4   30.40    2.50
  -4   9   4   35.40    4.20
  -4   9   4   34.50    2.90
  -4   9   4   33.90    2.40
  -3  -9   4   18.00    1.80
  -3  -9   4   15.50    2.00
   3  -9  -4   18.30    1.90
   3  -9  -4   21.40    3.50
   3  -9  -4   18.30    2.10
  -3  -9   4   17.30    1.50
   3  -9  -4   18.10    2.60
   3  -9  -4   20.10    2.20
  -3   9   4   21.90    1.90
  -3   9   4   19.20    2.10
   3   9  -4   18.90    2.10
  -3   9   4   19.30    2.60
  -3   9   4   19.60    1.90
  -2  -9   4    6.10    1.20
   2  -9  -4    3.80    1.20
  -2  -9   4    6.00    1.20
   2  -9  -4    7.90    2.10
   2  -9  -4    6.50    1.60
  -2   9   4    5.20    2.10
  -2   9   4    5.40    1.50
  -2   9   4    5.20    1.40
   2   9  -4    5.30    1.80
   2   9  -4    6.70    1.40
   1  -9  -4   13.50    2.30
   1  -9  -4   15.90    1.80
   1  -9  -4   16.50    1.50
   1  -9  -4   16.90    3.00
  -1  -9   4   17.40    1.50
  -1  -9   4   14.70    1.60
  -1  -9   4   10.50    2.30
  -1  -9   4   14.50    1.70
   1   9  -4   18.40    2.00
   1   9  -4   17.40    2.50
  -1   9   4   16.30    1.60
  -1   9   4   17.00    2.00
  -1   9   4   17.80    2.90
   0  -9   4   16.00    2.80
   0  -9   4   22.70    2.00
   0  -9  -4   22.80    1.70
   0  -9  -4   20.30    1.90
   0  -9  -4   26.30    3.00
   0  -9   4   17.00    2.90
   0  -9  -4   21.50    2.10
   0  -9   4   24.60    2.30
   0  -9  -4   27.80    3.20
   0   9  -4   22.50    3.00
   0   9   4   17.80    2.70
   0   9  -4   21.60    1.90
   0   9  -4   24.60    2.10
   0   9   4   22.00    2.40
   0   9   4   21.20    2.40
   1  -9   4   -2.10    2.00
  -1  -9  -4   -0.80    1.80
   1  -9   4   -0.30    0.90
   1  -9   4    0.90    1.40
  -1  -9  -4    2.00    1.30
  -1  -9  -4    1.00    1.90
   1  -9   4    0.50    1.20
  -1  -9  -4    0.80    1.20
  -1   9  -4    0.80    1.60
   1   9   4    0.00    1.30
   1   9   4    0.60    2.10
  -1   9  -4    0.90    1.70
   1   9   4    0.90    1.80
  -1   9  -4    2.90    1.50
  -2  -9  -4    1.10    2.20
  -2  -9  -4   -0.60    1.90
   2  -9   4    0.30    1.30
  -2  -9  -4    1.90    1.40
  -2  -9  -4    1.10    1.40
  -2  -9  -4   -0.10    1.30
   2   9   4    0.60    1.40
   2   9   4   -1.50    2.00
  -2   9  -4   -2.20    2.70
  -2   9  -4    0.90    1.50
  -2   9  -4    0.50    2.20
  -3  -9  -4    3.80    1.60
  -3  -9  -4    0.20    3.80
   3  -9   4    4.20    2.00
   3  -9   4    4.40    1.60
  -3  -9  -4    5.80    1.70
  -3  -9  -4    0.90    3.20
  -3  -9  -4    4.60    1.70
  -3   9  -4    3.30    2.20
   3   9   4    4.60    1.70
  -3   9  -4    0.60    2.30
  -3   9  -4    5.60    1.30
  -3   9  -4    5.20    1.90
   3   9   4    6.20    2.60
  -6 -10   4    5.60    1.60
  -6 -10   4    1.30    1.60
  -6 -10   4    2.40    3.60
   6 -10  -4    0.40    2.80
   6 -10  -4    0.80    2.70
   6 -10  -4    0.00    1.60
  -6 -10   4    1.30    2.00
   6 -10  -4    4.90    1.90
  -6  10   4    2.40    2.30
  -6  10   4   -1.10    1.80
  -6  10   4    1.80    2.40
   5 -10  -4    6.80    3.30
   5 -10  -4   10.20    1.90
  -5 -10   4    7.50    1.40
   5 -10  -4    6.70    1.70
   5 -10  -4    9.70    2.60
  -5 -10   4   11.50    1.70
  -5  10   4    9.90    2.70
  -5  10   4    9.80    1.30
  -5  10   4    6.90    2.90
  -4 -10   4    1.80    1.00
   4 -10  -4    1.00    1.30
   4 -10  -4    0.50    1.10
   4 -10  -4    2.70    2.50
  -4 -10   4    1.60    1.00
   4 -10  -4    4.30    2.30
   4 -10  -4    0.50    1.20
  -4  10   4   -0.40    1.50
  -4  10   4    1.80    1.20
  -4  10   4   -1.70    2.00
  -4  10   4   -0.50    2.00
   3 -10  -4   -1.00    2.00
  -3 -10   4   -2.20    1.40
   3 -10  -4   -0.30    1.40
   3 -10  -4    1.60    1.30
   3 -10  -4    2.30    2.50
   3 -10  -4    0.80    1.10
  -3  10   4   -0.10    1.20
  -3  10   4    0.30    2.20
  -3  10   4    2.20    1.30
  -3  10   4   -0.30    0.90
   2 -10  -4    3.70    1.50
   2 -10  -4    4.10    2.50
   2 -10  -4    1.20    2.00
  -2 -10   4    1.50    1.90
  -2  10   4    4.80    1.50
  -2  10   4    3.60    2.20
   1 -10  -4    1.60    2.10
   1 -10  -4    3.50    1.60
  -1 -10   4   -1.70    2.10
  -1 -10   4    0.40    1.10
  -1  10   4    0.40    2.00
  -1  10   4    0.40    1.50
   1  10  -4    2.50    1.80
   0 -10  -4    6.60    1.10
   0 -10  -4    4.70    2.30
   0 -10   4    3.90    1.20
   0 -10  -4    5.10    2.00
   0 -10   4    4.20    1.20
   0  10   4    9.60    2.90
   0  10  -4    5.10    1.60
   1 -10   4   24.70    1.70
  -1 -10  -4   29.30    2.20
   1 -10   4   25.00    2.20
  -1 -10  -4   29.50    3.50
   1 -10   4   18.50    3.30
  -1 -10  -4   30.50    3.40
  -1  10  -4   21.90    3.20
   1  10   4   27.60    3.30
  -1  10  -4   27.20    2.30
   2 -10   4    8.10    1.60
  -2 -10  -4    6.40    1.60
  -2 -10  -4    3.60    2.20
  -2 -10  -4    6.50    1.50
  -2 -10  -4    7.60    1.40
  -2 -10  -4    5.40    3.10
   2 -10   4    3.60    3.90
  -2 -10  -4   11.30    2.60
  -2  10  -4    8.40    1.80
  -2  10  -4    6.20    2.20
   2  10   4    9.70    2.70
   2  10   4    3.20    1.70
  -4 -11   4    9.60    2.10
  -4 -11   4   10.90    1.30
   4 -11  -4    6.70    1.40
   4 -11  -4   10.20    2.60
   4 -11  -4    7.20    1.40
   4 -11  -4    6.00    3.60
  -4  11   4    9.00    2.80
   3 -11  -4   -1.00    2.40
   3 -11  -4    1.80    2.20
  -3 -11   4   -0.80    1.60
   3 -11  -4    1.30    1.30
  -3  11   4   -0.60    2.60
   2 -11  -4    9.70    3.00
  -2 -11   4    3.80    2.20
   2 -11  -4    7.40    1.70
   2 -11  -4    8.40    2.30
  -2  11   4    9.40    3.00
   1 -11  -4    8.80    2.80
   1 -11  -4    6.80    2.20
   1 -11  -4    9.20    2.00
  -1 -11   4    8.50    1.50
  -1 -11   4    8.10    1.50
  -1  11   4    7.20    2.50
   0 -11   4    1.00    2.40
   0 -11   4    5.50    1.20
   0 -11  -4    5.80    2.60
   0 -11   4    7.50    1.30
   0 -11  -4    8.50    2.70
   0 -11  -4    7.80    2.10
   0  11   4    5.90    2.60
   1 -11   4   15.80    3.00
  -1 -11  -4    8.30    2.30
   1 -11   4    9.60    1.10
  -1 -11  -4   10.00    1.50
   1 -11   4   10.70    1.50
  -1 -11  -4   10.90    2.80
   1  11   4   12.10    3.20
  -1  11  -4    7.90    2.50
 -10   0   5    2.80    4.30
 -10   0   5    4.10    2.00
  10   0  -5    6.60    2.10
 -10   0   5    3.30    2.70
 -10   0   5   -1.70    3.40
  10   0  -5    1.70    1.70
  10   0  -5    4.60    2.30
   9   0  -5    5.80    2.30
  -9   0   5    5.30    1.90
  -9   0   5    7.00    1.90
   9   0  -5    4.90    1.90
   9   0  -5    2.20    2.40
  -9   0   5   11.40    2.60
  -9   0   5    3.90    2.20
   9   0  -5    4.00    1.90
  -8   0   5   14.80    2.40
  -8   0   5   11.80    2.50
   8   0  -5   13.00    2.20
   8   0  -5   15.50    2.80
   8   0  -5   14.20    2.40
   8   0  -5   14.90    2.50
  -8   0   5   13.90    2.30
  -8   0   5   16.50    2.50
  -7   0   5    0.00    2.10
  -7   0   5   -1.50    1.50
   7   0  -5    1.10    1.80
   7   0  -5   -1.70    1.50
   7   0  -5   -0.10    1.80
   7   0  -5   -1.40    1.70
  -7   0   5    0.70    1.40
  -6   0   5  141.39    5.40
  -6   0   5  132.59    4.80
  -6   0   5  129.59    4.40
   6   0  -5  129.89    5.30
   6   0  -5  135.49    5.50
   6   0  -5  124.59    5.40
  -6   0   5  138.49    5.30
  -6   0   5  135.89    5.30
  -5   0   5   -0.30    1.20
   5   0  -5    0.80    1.20
  -5   0   5   -0.50    1.00
   5   0  -5    0.80    1.20
  -5   0   5    1.40    1.00
   5   0  -5    1.40    1.40
  -5   0   5    3.10    1.40
  -5   0   5    1.70    1.10
   4   0  -5   37.90    2.90
  -4   0   5   41.80    2.60
   4   0  -5   36.20    2.60
  -4   0   5   36.30    2.40
  -4   0   5   37.80    2.50
  -4   0   5   38.70    2.40
   3   0  -5  364.36   11.20
  -3   0   5  384.96   11.20
  -3   0   5  371.86   11.20
   3   0  -5  360.96   11.20
  -3   0   5  362.66   11.20
   2   0  -5  865.41   25.10
  -2   0   5  866.91   25.10
   2   0  -5  862.01   25.10
   2   0  -5  900.61   26.00
   2   0  -5  880.21   25.20
  -2   0   5  884.51   25.20
  -1   0   5   83.79    3.50
   1   0  -5   76.69    4.70
   1   0  -5   79.79    3.40
   1   0  -5   77.89    3.50
  -1   0   5   85.49    3.50
   1   0  -5   80.19    3.50
  -1   0   5   86.69    3.60
   0   0   5   74.09    3.40
   0   0  -5   70.69    3.40
   0   0  -5   72.79    3.30
   0   0  -5   74.49    3.50
   0   0   5   70.19    3.30
   0   0   5   76.59    3.40
   0   0  -5   75.79    3.40
   0   0  -5   62.99    4.50
   1   0   5   40.60    2.80
   1   0   5   43.40    3.00
   1   0   5   44.10    2.70
  -1   0  -5   47.60    2.90
   1   0   5   51.29    2.70
  -1   0  -5   41.40    3.10
   2   0   5  130.09    4.90
  -2   0  -5  119.19    5.20
   2   0   5  125.09    5.10
  -2   0  -5  125.99    5.40
  -2   0  -5  131.49    5.10
   2   0   5  120.99    4.90
   3   0   5   21.00    2.30
   3   0   5   23.00    2.40
  -3   0  -5   18.60    2.30
  -3   0  -5   25.80    2.80
  -3   0  -5   22.00    2.50
   3   0   5   22.30    2.40
   3   0   5   19.40    2.40
  -3   0  -5   20.90    3.40
   3   0   5   20.40    3.40
  -4   0  -5   70.09    5.70
   4   0   5   63.69    4.00
   4   0   5   66.79    3.80
  -4   0  -5   66.79    4.00
   4   0   5   69.99    4.60
   4   0   5   83.89    6.80
  -4   0  -5   64.49    4.20
  -4   0  -5   70.89    4.90
  -5   0  -5   17.80    2.40
   5   0   5   22.30    4.20
   5   0   5   24.60    3.80
  -5   0  -5   19.40    3.50
  -5   0  -5   26.70    3.50
   5   0   5   25.40    3.30
  -5   0  -5   15.90    2.40
   5   0   5   15.70    2.20
   5   0   5   23.70    2.60
  -6   0  -5   11.20    3.00
  10  -1  -5    1.20    2.10
 -10  -1   5    3.80    2.00
 -10  -1   5    3.20    2.50
  10  -1  -5   -0.20    1.60
 -10  -1   5    0.30    2.00
  10  -1  -5    4.90    2.80
 -10   1   5    0.90    2.10
  10   1  -5   -0.40    1.40
  10   1  -5    3.00    1.80
 -10   1   5    1.70    1.70
 -10   1   5    4.40    2.50
  10   1  -5    3.00    2.30
 -10   1   5    8.70    2.70
  -9  -1   5    4.00    1.90
  -9  -1   5    3.60    1.80
   9  -1  -5    3.40    1.90
  -9  -1   5    6.80    2.30
   9  -1  -5    3.40    2.70
   9  -1  -5    7.30    2.30
  -9  -1   5    2.30    2.20
   9  -1  -5    6.20    2.50
  -9   1   5    8.10    1.90
   9   1  -5    5.60    1.70
   9   1  -5    7.30    2.40
  -9   1   5    4.70    2.20
  -9   1   5    5.90    2.30
  -9   1   5    7.30    2.30
   9   1  -5    1.40    1.60
   8  -1  -5    4.10    2.40
  -8  -1   5    4.90    2.00
  -8  -1   5    4.20    2.10
  -8  -1   5    4.30    1.50
  -8  -1   5    4.80    2.00
   8  -1  -5    2.20    2.10
   8  -1  -5    5.30    2.00
   8  -1  -5    5.30    2.20
   8   1  -5    2.90    2.00
   8   1  -5    8.10    2.40
   8   1  -5    4.20    2.00
   8   1  -5    3.60    1.60
  -8   1   5    4.70    1.60
  -8   1   5    4.10    1.90
  -8   1   5    7.20    2.10
  -8   1   5    2.50    1.90
   7  -1  -5   47.90    4.10
   7  -1  -5   52.49    5.80
   7  -1  -5   48.00    5.70
  -7  -1   5   54.49    3.10
  -7  -1   5   48.00    3.60
  -7  -1   5   41.90    5.10
   7  -1  -5   53.79    4.00
  -7  -1   5   50.99    3.70
  -7   1   5   49.40    2.50
  -7   1   5   56.09    3.20
  -7   1   5   49.70    3.70
   7   1  -5   48.30    3.50
   7   1  -5   52.99    3.80
   7   1  -5   51.59    3.80
  -7   1   5   48.00    3.60
  -7   1   5   49.10    3.70
   7   1  -5   50.19    3.70
  -7   1   5   49.20    2.80
  -6  -1   5   28.60    2.40
  -6  -1   5   28.50    2.90
   6  -1  -5   30.80    3.00
   6  -1  -5   26.00    3.00
  -6  -1   5   27.70    2.70
  -6  -1   5   32.20    2.90
   6  -1  -5   28.50    2.60
  -6  -1   5   30.20    1.60
  -6   1   5   27.60    2.90
  -6   1   5   29.80    2.90
  -6   1   5   29.20    2.80
  -6   1   5   30.10    2.10
   6   1  -5   32.50    3.00
   6   1  -5   31.40    3.20
  -6   1   5   25.70    2.10
  -6   1   5   29.60    2.40
   6   1  -5   29.10    2.90
  -5  -1   5  106.69    4.30
   5  -1  -5  106.89    4.40
   5  -1  -5  104.59    4.60
  -5  -1   5  111.49    4.30
  -5  -1   5  105.79    4.30
   5  -1  -5  100.59    4.50
  -5  -1   5  105.29    4.30
   5   1  -5  105.69    4.30
   5   1  -5   99.59    4.30
  -5   1   5  107.09    4.00
  -5   1   5  106.99    4.50
  -5   1   5  105.39    4.20
  -5   1   5  108.59    3.80
  -5   1   5   98.19    4.30
  -5   1   5  105.89    4.30
   5   1  -5  101.49    4.50
   4  -1  -5  162.28    5.90
   4  -1  -5  163.38    5.80
   4  -1  -5  170.18    6.00
  -4  -1   5  162.68    5.70
  -4  -1   5  179.48    5.70
  -4  -1   5  168.98    5.80
  -4  -1   5  160.38    5.70
  -4   1   5  166.88    5.80
   4   1  -5  160.68    5.80
  -4   1   5  167.58    5.70
   4   1  -5  169.48    5.70
  -4   1   5  167.68    5.70
   4   1  -5  158.88    5.80
  -4   1   5  174.28    5.90
  -4   1   5  166.78    5.70
  -3  -1   5  182.08    6.30
  -3  -1   5  192.38    6.30
  -3  -1   5  197.78    6.40
   3  -1  -5  192.68    6.50
   3  -1  -5  179.08    6.40
   3  -1  -5  187.38    6.40
  -3  -1   5  200.08    6.20
   3  -1  -5  186.18    6.40
   3   1  -5  193.98    6.20
   3   1  -5  186.28    6.40
  -3   1   5  196.78    6.50
  -3   1   5  190.28    6.30
  -3   1   5  196.68    6.40
   3   1  -5  200.08    7.10
   3   1  -5  186.38    6.40
  -3   1   5  191.18    6.40
   2  -1  -5   36.50    2.40
  -2  -1   5   32.80    2.30
   2  -1  -5   36.60    2.50
   2  -1  -5   37.20    2.50
  -2  -1   5   34.40    2.30
   2  -1  -5   37.60    2.50
  -2  -1   5   36.30    2.40
   2   1  -5   33.90    2.50
   2   1  -5   34.50    3.40
   2   1  -5   32.60    2.10
   2   1  -5   34.40    2.50
  -2   1   5   33.60    2.30
  -2   1   5   36.00    2.40
  -2   1   5   36.20    2.30
   2   1  -5   33.60    2.30
   1  -1  -5  624.94   19.20
   1  -1  -5  603.34   18.20
   1  -1  -5  610.34   18.20
   1  -1  -5  614.34   18.20
   1  -1  -5  615.94   18.30
  -1  -1   5  630.14   18.10
  -1  -1   5  648.24   18.20
  -1  -1   5  623.34   18.20
  -1   1   5  632.44   18.20
   1   1  -5  624.64   18.00
   1   1  -5  610.64   18.90
   1   1  -5  604.54   18.20
   1   1  -5  608.94   18.20
  -1   1   5  622.34   18.20
  -1   1   5  638.44   18.10
   1   1  -5  628.44   18.20
   0  -1   5   23.00    2.30
   0  -1   5   24.60    3.30
   0  -1  -5   16.10    2.30
   0  -1  -5   20.30    2.30
   0  -1  -5   22.70    2.30
   0  -1   5   20.70    2.10
   0  -1  -5   22.80    2.30
   0  -1   5   20.20    2.10
   0   1  -5   22.70    2.10
   0   1   5   22.20    2.30
   0   1   5   27.40    2.20
   0   1   5   22.20    2.10
   0   1  -5   20.50    2.20
   0   1   5   22.00    1.90
   0   1  -5   17.70    1.90
   1  -1   5  118.99    4.60
  -1  -1  -5  117.59    4.80
  -1  -1  -5  114.89    6.20
   1  -1   5  120.19    4.70
   1  -1   5  115.49    4.80
  -1  -1  -5  117.69    4.70
   1  -1   5  123.79    6.20
   1  -1   5  125.99    4.60
   1   1   5  124.69    4.50
  -1   1  -5  120.29    6.00
   1   1   5  119.89    4.70
   1   1   5  113.49    4.70
   1   1   5  114.79    4.70
  -1   1  -5  118.39    4.90
  -1   1  -5  114.69    4.70
  -1   1  -5  115.79    4.60
   2  -1   5  346.87   11.10
   2  -1   5  355.46   11.10
   2  -1   5  345.17   11.30
  -2  -1  -5  357.86   11.20
  -2  -1  -5  345.47   11.10
  -2  -1  -5  339.97   11.10
   2  -1   5  343.57   10.90
   2   1   5  351.16   11.30
  -2   1  -5  372.46   12.60
   2   1   5  355.76   10.90
  -2   1  -5  350.16   10.90
  -2   1  -5  335.77   11.10
   2   1   5  338.77   11.10
  -2   1  -5  324.97   13.10
  -3  -1  -5  113.79    6.90
   3  -1   5  123.69    7.20
   3  -1   5  115.39    4.80
   3  -1   5  116.79    5.30
   3  -1   5  111.29    4.80
  -3  -1  -5  110.09    5.20
  -3  -1  -5  115.69    5.20
  -3  -1  -5  113.49    5.50
   3  -1   5  110.09    5.00
   3   1   5  109.19    5.00
  -3   1  -5  107.09    4.70
  -3   1  -5  109.29    6.50
   3   1   5  111.39    5.30
  -3   1  -5  107.49    5.20
   3   1   5  110.19    4.70
  -3   1  -5  116.19    5.50
   3   1   5  108.79    4.80
   4  -1   5   10.10    2.40
  -4  -1  -5   11.10    2.40
   4  -1   5   11.60    2.50
   4  -1   5   12.70    3.40
   4  -1   5    7.80    2.00
  -4  -1  -5    6.00    2.70
   4  -1   5    7.80    1.70
  -4  -1  -5   12.70    2.60
  -4  -1  -5   13.60    2.20
  -4   1  -5   13.30    2.70
   4   1   5    9.80    2.00
  -4   1  -5    8.60    2.20
   4   1   5    6.60    1.70
   4   1   5   15.60    2.40
  -4   1  -5    4.90    2.70
  -4   1  -5    9.10    2.30
   5  -1   5   21.80    2.80
   5  -1   5   27.00    2.90
  -5  -1  -5   36.50    3.80
   5  -1   5   20.90    3.80
  -5  -1  -5   27.40    3.20
   5  -1   5   29.80    4.40
  -5  -1  -5   21.50    3.60
   5  -1   5   26.00    3.10
  -5  -1  -5   25.50    3.10
  -5   1  -5   31.70    3.50
   5   1   5   25.20    2.80
   5   1   5   30.40    3.20
  -5   1  -5   22.50    3.50
  -5   1  -5   29.70    3.10
  -5   1  -5   24.50    3.70
  -5   1  -5   22.20    3.00
   5   1   5   28.70    3.20
   5   1   5   18.00    3.60
 -10  -2   5    2.40    2.00
  10  -2  -5   -1.40    3.50
  10  -2  -5   -2.40    1.90
  10  -2  -5    1.80    2.60
 -10  -2   5    1.70    2.10
 -10  -2   5    5.60    2.50
 -10  -2   5    0.60    2.50
  10  -2  -5   -2.70    2.70
 -10   2   5    3.10    2.50
  10   2  -5    2.30    2.60
  10   2  -5    4.20    2.50
 -10   2   5    3.30    2.30
 -10   2   5    1.40    1.70
 -10   2   5    2.30    2.50
  10   2  -5    0.00    1.40
  -9  -2   5    9.00    2.30
   9  -2  -5    5.50    2.00
  -9  -2   5    5.40    2.50
   9  -2  -5    4.90    2.60
   9  -2  -5    5.30    2.50
  -9  -2   5    4.80    2.20
  -9  -2   5    4.10    1.90
   9  -2  -5    5.50    2.40
  -9   2   5    9.00    2.60
   9   2  -5    0.70    2.20
  -9   2   5    4.80    1.70
  -9   2   5    6.30    1.80
   9   2  -5    5.90    1.60
  -9   2   5    7.10    2.00
   9   2  -5    6.20    2.30
  -9   2   5    2.80    2.20
   8  -2  -5    3.50    2.20
   8  -2  -5    3.80    2.10
  -8  -2   5    7.00    2.10
   8  -2  -5   -0.10    2.10
  -8  -2   5    3.70    1.80
  -8  -2   5    4.00    2.10
   8  -2  -5    5.40    2.10
  -8  -2   5    2.60    1.70
  -8   2   5    5.00    2.40
  -8   2   5    4.40    2.20
  -8   2   5    6.30    1.60
  -8   2   5    3.00    2.00
   8   2  -5    5.60    1.50
   8   2  -5    1.30    2.00
  -8   2   5    4.20    1.60
   7  -2  -5   16.90    2.40
   7  -2  -5   18.70    2.70
   7  -2  -5   20.30    2.80
   7  -2  -5   21.40    3.00
  -7  -2   5   22.60    2.40
  -7  -2   5   25.10    2.80
  -7  -2   5   19.30    2.40
  -7  -2   5   24.30    2.40
   7   2  -5   29.10    3.20
  -7   2   5   24.20    2.50
  -7   2   5   20.80    2.10
  -7   2   5   18.50    2.00
  -7   2   5   25.40    2.50
   7   2  -5   20.90    2.50
  -7   2   5   20.70    2.30
  -7   2   5   24.40    2.80
   7   2  -5   17.30    2.30
  -6  -2   5  218.68    7.60
   6  -2  -5  205.98    7.90
  -6  -2   5  230.78    7.60
   6  -2  -5  220.78    7.70
  -6  -2   5  225.78    7.60
  -6  -2   5  222.08    7.40
   6  -2  -5  209.48    7.70
   6   2  -5  212.28    7.90
  -6   2   5  229.18    7.70
   6   2  -5  236.68    7.70
  -6   2   5  214.48    6.90
   6   2  -5  223.68    7.70
  -6   2   5  224.68    7.40
  -6   2   5  224.08    7.20
  -6   2   5  220.48    8.40
  -5  -2   5  174.18    6.20
   5  -2  -5  173.28    6.60
  -5  -2   5  175.88    6.20
  -5  -2   5  179.78    6.10
   5  -2  -5  173.08    6.40
   5  -2  -5  180.98    6.40
   5   2  -5  188.38    6.40
  -5   2   5  184.58    6.10
   5   2  -5  189.18    6.20
  -5   2   5  180.48    5.60
  -5   2   5  164.38    6.60
  -5   2   5  181.28    6.50
   5   2  -5  170.48    6.10
  -5   2   5  175.48    6.20
  -5   2   5  181.98    6.30
  -4  -2   5  258.17    8.10
   4  -2  -5  248.88    8.20
  -4  -2   5  253.37    8.10
  -4  -2   5  266.67    7.90
  -4  -2   5  245.08    8.00
   4  -2  -5  245.58    8.40
   4  -2  -5  244.68    8.10
   4   2  -5  252.27    8.20
   4   2  -5  237.08    8.00
  -4   2   5  247.88    8.10
   4   2  -5  260.47    8.50
  -4   2   5  259.67    8.10
  -4   2   5  259.07    8.40
  -4   2   5  260.17    8.20
  -4   2   5  255.17    8.10
   4   2  -5  257.57    7.90
  -3  -2   5  137.19    4.80
   3  -2  -5  126.29    4.80
  -3  -2   5  130.79    4.80
  -3  -2   5  133.59    4.40
   3  -2  -5  123.79    4.80
   3  -2  -5  129.09    4.80
  -3  -2   5  135.49    4.80
   3  -2  -5  130.59    5.10
  -3   2   5  133.29    5.00
   3   2  -5  126.09    4.70
  -3   2   5  137.09    4.70
   3   2  -5  132.89    4.60
  -3   2   5  135.89    4.80
   3   2  -5  132.39    5.50
   3   2  -5  130.79    4.90
  -3   2   5  135.49    4.80
   2  -2  -5  194.08    6.90
  -2  -2   5  204.18    6.70
   2  -2  -5  196.28    6.70
   2  -2  -5  198.88    6.70
  -2  -2   5  210.18    6.70
   2  -2  -5  188.08    6.70
  -2  -2   5  205.58    6.70
  -2   2   5  210.58    6.70
   2   2  -5  211.68    6.30
   2   2  -5  190.78    6.70
  -2   2   5  203.38    6.60
   2   2  -5  203.18    6.70
   2   2  -5  207.48    7.40
  -2   2   5  208.28    6.70
   1  -2  -5   65.69    3.30
   1  -2  -5   68.49    3.20
  -1  -2   5   69.29    3.10
  -1  -2   5   68.89    3.20
  -1  -2   5   66.89    3.10
   1  -2  -5   71.59    3.50
  -1  -2   5   69.29    4.10
   1  -2  -5   65.09    3.30
   1   2  -5   68.49    2.70
   1   2  -5   70.99    3.30
  -1   2   5   73.59    3.20
  -1   2   5   69.09    3.20
  -1   2   5   71.59    3.20
   1   2  -5   68.99    3.10
   1   2  -5   66.99    3.20
   1   2  -5   68.59    4.30
  -1   2   5   69.69    2.70
   0  -2   5   39.20    2.70
   0  -2  -5   35.00    4.00
   0  -2   5   39.50    2.50
   0  -2   5   42.00    3.80
   0  -2  -5   40.40    2.70
   0  -2  -5   42.00    2.70
   0  -2   5   41.50    2.50
   0  -2  -5   40.30    2.80
   0  -2  -5   37.40    2.70
   0   2  -5   40.60    2.70
   0   2   5   41.50    2.70
   0   2   5   39.50    2.50
   0   2  -5   39.10    2.70
   0   2  -5   40.60    2.50
   0   2   5   40.10    2.20
   0   2  -5   45.00    4.00
   0   2   5   37.80    2.50
   1  -2   5  250.07    9.50
   1  -2   5  250.17    8.00
   1  -2   5  256.87    8.30
  -1  -2  -5  255.87    8.30
  -1  -2  -5  229.28    8.10
   1  -2   5  255.17    8.20
  -1  -2  -5  237.58    8.20
  -1  -2  -5  233.98    9.60
  -1   2  -5  257.07    8.00
   1   2   5  248.58    8.10
  -1   2  -5  248.28    9.30
   1   2   5  246.88    8.20
   1   2   5  253.57    7.90
   1   2   5  249.18    8.10
  -1   2  -5  247.28    8.20
  -1   2  -5  235.18    8.20
  -2  -2  -5  399.36   14.20
   2  -2   5  399.66   12.90
   2  -2   5  419.96   12.80
  -2  -2  -5  408.86   12.80
  -2  -2  -5  414.66   12.80
   2  -2   5  390.76   12.50
   2  -2   5  412.26   12.40
  -2   2  -5  402.06   14.00
   2   2   5  400.06   12.70
  -2   2  -5  393.06   12.80
   2   2   5  397.86   12.60
  -2   2  -5  423.36   12.50
   2   2   5  403.16   12.60
   2   2   5  413.76   12.40
  -2   2  -5  392.76   12.70
   3  -2   5  101.19    7.00
  -3  -2  -5   81.09    4.30
   3  -2   5   68.69    3.90
   3  -2   5   85.09    4.60
   3  -2   5   82.79    3.80
  -3  -2  -5   86.49    5.20
  -3  -2  -5   94.59    6.70
   3  -2   5   79.59    4.30
  -3  -2  -5   72.39    4.30
  -3   2  -5   81.79    6.50
   3   2   5   83.99    4.30
  -3   2  -5   83.59    3.90
   3   2   5   86.89    4.30
  -3   2  -5   76.49    4.80
   3   2   5   86.99    4.00
  -4  -2  -5   61.59    4.20
   4  -2   5   66.79    4.60
   4  -2   5   73.29    6.80
  -4  -2  -5   63.69    4.10
   4  -2   5   60.49    3.80
   4  -2   5   61.29    3.50
  -4  -2  -5   73.99    4.90
   4  -2   5   65.49    4.10
  -4  -2  -5   72.09    6.00
   4   2   5   69.79    4.00
  -4   2  -5   75.19    4.90
   4   2   5   62.69    4.00
  -4   2  -5   62.69    4.20
  -4   2  -5   67.19    3.70
  -4   2  -5   69.19    4.30
  -4   2  -5   63.99    5.70
  -5  -2  -5    8.80    2.30
  -5  -2  -5   10.00    2.40
   5  -2   5    9.00    1.80
   5  -2   5   10.40    2.10
   5  -2   5   17.70    3.00
   5  -2   5    9.40    2.20
   5  -2   5   15.40    4.00
  -5  -2  -5   12.60    2.90
  -5  -2  -5    7.80    3.10
   5   2   5   13.20    2.30
  -5   2  -5   13.80    2.10
   5   2   5   11.70    2.40
   5   2   5    7.90    2.00
   5   2   5   14.50    2.60
  -5   2  -5   11.70    2.40
  10  -3  -5    3.80    3.40
  10  -3  -5   -2.30    2.60
 -10  -3   5    4.60    2.70
 -10  -3   5    2.00    2.20
  10  -3  -5    1.90    2.40
  10  -3  -5    2.30    2.50
 -10  -3   5   10.30    2.80
 -10  -3   5    4.00    2.10
 -10   3   5    3.60    2.40
 -10   3   5    0.00    1.70
 -10   3   5    0.90    1.50
 -10   3   5    3.80    2.50
  10   3  -5    2.50    2.40
  -9  -3   5    2.80    1.80
   9  -3  -5    4.50    1.90
   9  -3  -5    5.60    2.50
  -9  -3   5    6.80    2.50
   9  -3  -5    6.10    2.50
  -9  -3   5   10.90    2.60
  -9  -3   5    7.50    2.40
   9  -3  -5    6.30    2.60
   9   3  -5    5.90    2.30
  -9   3   5    6.50    2.50
   9   3  -5    9.10    4.60
   9   3  -5    7.70    1.50
  -9   3   5    6.60    1.70
  -9   3   5    7.60    2.30
  -9   3   5    4.30    1.70
  -9   3   5    4.40    2.50
  -8  -3   5    0.20    1.70
   8  -3  -5   -1.70    2.00
   8  -3  -5    0.40    2.10
  -8  -3   5   -1.30    3.20
  -8  -3   5   -0.30    1.60
   8  -3  -5   -2.90    2.00
   8  -3  -5    2.20    2.20
  -8  -3   5    3.10    2.00
  -8   3   5    0.40    1.50
  -8   3   5    0.50    2.00
  -8   3   5   -0.80    1.30
   8   3  -5   -2.40    2.00
   8   3  -5    1.20    1.10
  -8   3   5   -0.40    1.40
  -8   3   5   -3.10    1.80
  -7  -3   5    6.50    1.80
  -7  -3   5    8.20    2.00
  -7  -3   5    5.40    1.70
   7  -3  -5    5.70    2.40
   7  -3  -5    6.00    2.30
   7  -3  -5    7.00    2.10
   7  -3  -5    7.60    2.20
  -7  -3   5    5.50    1.80
  -7   3   5    5.90    2.00
   7   3  -5    3.50    1.80
   7   3  -5    5.40    1.20
  -7   3   5    6.60    1.50
  -7   3   5    7.10    1.40
  -7   3   5    4.30    1.60
  -7   3   5    6.10    1.90
  -7   3   5    4.20    1.70
   6  -3  -5   36.50    4.00
   6  -3  -5   36.20    4.10
   6  -3  -5   28.60    2.90
  -6  -3   5   34.80    3.40
  -6  -3   5   40.80    2.90
  -6  -3   5   34.60    3.00
   6  -3  -5   33.90    3.30
  -6   3   5   37.90    3.20
  -6   3   5   34.90    3.00
   6   3  -5   38.10    2.80
   6   3  -5   34.20    2.90
  -6   3   5   38.40    2.60
  -6   3   5   37.30    2.10
   6   3  -5   39.90    3.40
  -6   3   5   39.40    2.90
  -6   3   5   37.60    3.40
  -5  -3   5   27.30    2.50
   5  -3  -5   29.10    2.80
  -5  -3   5   26.40    2.50
  -5  -3   5   34.60    2.40
   5  -3  -5   27.80    2.90
   5  -3  -5   28.10    3.10
  -5   3   5   25.20    2.40
  -5   3   5   28.10    2.80
   5   3  -5   24.70    2.70
   5   3  -5   31.00    2.40
   5   3  -5   26.70    2.90
  -5   3   5   29.70    2.40
  -5   3   5   27.30    1.60
  -5   3   5   32.10    2.80
  -5   3   5   29.70    2.80
   5   3  -5   29.80    2.50
  -4  -3   5  331.27    9.50
   4  -3  -5  312.07    9.90
   4  -3  -5  301.77   10.20
   4  -3  -5  309.97    9.80
  -4  -3   5  314.07    9.80
  -4  -3   5  312.47    9.70
   4   3  -5  315.47   10.00
   4   3  -5  317.47    9.50
  -4   3   5  320.97    9.80
  -4   3   5  319.17    9.80
  -4   3   5  313.07   10.20
  -4   3   5  304.37    9.10
  -4   3   5  330.47    9.90
   4   3  -5  301.47    9.70
   4   3  -5  323.17    9.90
  -4   3   5  315.57   10.00
  -3  -3   5   25.30    1.70
   3  -3  -5   24.10    2.50
   3  -3  -5   25.40    2.50
   3  -3  -5   26.30    2.30
  -3  -3   5   25.20    2.20
  -3  -3   5   21.90    2.20
  -3  -3   5   23.20    2.20
   3  -3  -5   26.60    2.30
   3   3  -5   26.90    1.60
  -3   3   5   26.90    2.50
   3   3  -5   24.10    2.40
  -3   3   5   20.90    2.20
  -3   3   5   22.10    2.10
   3   3  -5   24.60    2.80
  -3   3   5   21.50    2.40
  -3   3   5   23.80    2.10
   3   3  -5   22.20    2.30
   2  -3  -5   17.00    2.00
   2  -3  -5   11.20    1.50
   2  -3  -5   12.60    1.50
   2  -3  -5   14.60    1.70
  -2  -3   5   12.30    1.40
  -2  -3   5   14.50    1.60
  -2  -3   5   18.20    1.80
   2   3  -5   13.30    2.00
   2   3  -5   11.30    1.50
  -2   3   5   13.10    1.60
  -2   3   5   14.20    1.60
   2   3  -5   13.10    1.20
  -2   3   5   12.50    1.50
   2   3  -5   18.60    1.90
  -2   3   5   13.20    1.10
  -1  -3   5   21.50    2.10
  -1  -3   5   21.60    3.30
   1  -3  -5   24.70    2.30
  -1  -3   5   24.30    2.20
   1  -3  -5   22.80    2.30
  -1  -3   5   22.90    2.10
   1  -3  -5   23.10    2.50
   1  -3  -5   21.10    2.40
   1   3  -5   19.70    2.20
   1   3  -5   20.10    2.30
  -1   3   5   21.90    1.50
  -1   3   5   21.30    2.20
  -1   3   5   22.00    2.10
   1   3  -5   22.10    1.40
  -1   3   5   23.90    2.20
   1   3  -5   24.10    3.20
   0  -3  -5   71.09    3.40
   0  -3  -5   68.99    3.70
   0  -3  -5   67.89    3.40
   0  -3   5   74.69    3.50
   0  -3   5   74.49    3.20
   0  -3  -5   67.09    3.50
   0  -3   5   72.19    3.30
   0  -3   5   69.39    4.60
   0  -3  -5   68.89    5.00
   0   3   5   68.49    2.90
   0   3   5   73.69    3.40
   0   3  -5   70.69    4.60
   0   3   5   69.29    3.30
   0   3  -5   68.79    3.40
   0   3  -5   67.19    3.40
   0   3  -5   75.79    3.30
   0   3   5   74.29    3.30
   0   3  -5   69.29    2.80
   1  -3   5   48.30    2.70
   1  -3   5   50.09    4.50
  -1  -3  -5   45.60    3.20
  -1  -3  -5   47.80    3.20
  -1  -3  -5   42.50    3.00
   1  -3   5   47.60    2.90
  -1  -3  -5   40.30    4.50
   1  -3   5   43.50    3.10
  -1   3  -5   49.20    2.80
   1   3   5   41.60    4.40
   1   3   5   44.00    4.70
   1   3   5   47.50    2.60
  -1   3  -5   46.40    4.60
  -1   3  -5   47.10    3.20
   1   3   5   44.30    2.90
  -2  -3  -5  282.47   11.30
   2  -3   5  299.97    9.80
  -2  -3  -5  283.57    9.60
   2  -3   5  297.47    9.60
  -2  -3  -5  299.97    9.80
   2  -3   5  291.27    9.30
   2  -3   5  287.37    9.60
  -2  -3  -5  304.77    9.90
   2   3   5  281.57    9.70
  -2   3  -5  293.67    9.70
   2   3   5  295.67    9.30
   2   3   5  294.57    9.50
   2   3   5  277.97    9.50
  -2   3  -5  314.17    9.40
  -2   3  -5  279.97    9.80
  -2   3  -5  319.67    9.40
  -2   3  -5  277.97   10.90
  -3  -3  -5   19.60    2.20
  -3  -3  -5   23.40    2.70
   3  -3   5   25.60    2.40
   3  -3   5   26.90    2.70
   3  -3   5   31.90    3.00
   3   3   5   26.40    2.60
  -3   3  -5   27.30    3.10
   3   3   5   25.10    2.50
  -3   3  -5   33.00    3.30
   3   3   5   26.70    3.10
  -3   3  -5   28.10    2.60
  -4  -3  -5   12.30    2.00
  -4  -3  -5   25.60    3.20
   4  -3   5   19.80    3.90
   4  -3   5   16.00    2.30
   4  -3   5   26.70    3.10
  -4  -3  -5   15.00    3.30
   4  -3   5   21.70    2.50
  -4  -3  -5   19.10    2.70
  -4   3  -5   19.30    2.60
  -4   3  -5   23.50    2.90
   4   3   5   15.80    2.30
   4   3   5   19.00    3.40
  -4   3  -5   17.50    2.10
  -4   3  -5   20.40    2.50
  -4   3  -5   12.30    2.80
  -5  -3  -5   -0.30    2.50
   5  -3   5   -0.10    3.40
   5  -3   5    4.30    2.10
  -5  -3  -5    0.60    2.90
   5  -3   5    4.50    2.60
   5  -3   5    2.40    1.40
  -5  -3  -5    2.00    2.00
  -5  -3  -5    4.20    3.90
  -5   3  -5    4.40    2.20
   5   3   5    2.50    1.70
  -5   3  -5   -0.90    2.30
   5   3   5    6.30    1.80
  -5   3  -5    3.30    2.70
   5   3   5    5.80    2.10
  -5   3  -5    1.80    2.20
  -9  -4   5   33.90    3.60
   9  -4  -5   32.60    3.50
   9  -4  -5   29.70    3.60
  -9  -4   5   31.30    3.40
   9  -4  -5   22.80    3.00
  -9  -4   5   37.40    3.70
  -9  -4   5   37.00    4.20
   9  -4  -5   21.30    3.50
  -9   4   5   35.50    4.10
   9   4  -5   26.40    2.90
  -9   4   5   32.60    3.00
   9   4  -5   22.50    2.90
  -9   4   5   33.80    3.80
  -9   4   5   30.80    3.30
  -9   4   5   28.90    3.20
   8  -4  -5   66.49    4.70
  -8  -4   5   56.99    4.20
   8  -4  -5   53.19    5.30
   8  -4  -5   47.30    4.00
  -8  -4   5   48.80    3.70
   8  -4  -5   49.99    4.60
  -8  -4   5   55.59    3.80
  -8  -4   5   57.89    4.10
   8   4  -5   58.19    4.20
  -8   4   5   53.19    3.20
   8   4  -5   54.19    3.90
  -8   4   5   51.49    2.90
  -8   4   5   55.69    4.00
  -7  -4   5   79.99    4.20
  -7  -4   5   86.49    4.40
   7  -4  -5   73.79    5.70
  -7  -4   5   73.99    4.20
   7  -4  -5   80.09    4.40
   7  -4  -5   83.39    4.80
  -7  -4   5   89.39    4.50
   7  -4  -5   68.09    4.70
   7   4  -5   84.49    4.40
  -7   4   5   74.49    3.70
  -7   4   5   79.49    3.30
  -7   4   5   77.09    4.40
  -7   4   5   79.89    4.20
   6  -4  -5   61.89    4.10
  -6  -4   5   63.09    3.40
   6  -4  -5   51.79    5.00
  -6  -4   5   62.69    3.50
   6  -4  -5   61.19    3.80
   6  -4  -5   58.99    3.80
  -6  -4   5   57.49    3.50
  -6   4   5   61.19    3.10
  -6   4   5   58.29    2.50
  -6   4   5   57.49    3.70
  -6   4   5   62.69    3.70
  -6   4   5   52.19    3.70
   6   4  -5   62.59    3.80
   6   4  -5   62.19    2.60
   6   4  -5   60.89    3.60
  -6   4   5   52.59    3.30
   5  -4  -5  161.88    6.40
   5  -4  -5  162.08    5.90
  -5  -4   5  154.18    5.70
  -5  -4   5  169.68    5.60
   5  -4  -5  160.38    6.00
  -5  -4   5  161.68    5.70
  -5   4   5  170.08    6.20
   5   4  -5  170.98    5.90
  -5   4   5  142.99    6.80
  -5   4   5  171.48    5.90
   5   4  -5  144.69    7.10
   5   4  -5  157.18    6.00
  -5   4   5  157.78    5.60
  -5   4   5  153.78    6.30
  -5   4   5  150.18    4.80
  -4  -4   5  234.38    6.90
   4  -4  -5  217.98    7.40
  -4  -4   5  225.88    7.20
   4  -4  -5  208.08    7.20
   4  -4  -5  211.28    7.80
  -4  -4   5  223.78    7.20
   4  -4  -5  227.88    7.30
   4   4  -5  213.28    7.20
   4   4  -5  220.78    7.40
  -4   4   5  228.78    7.60
  -4   4   5  225.98    7.20
  -4   4   5  201.18    6.30
  -4   4   5  216.68    7.20
   4   4  -5  224.08    7.30
  -4   4   5  223.98    7.30
  -3  -4   5    1.30    0.70
  -3  -4   5   -0.30    1.20
  -3  -4   5    1.70    1.20
   3  -4  -5    1.90    1.30
  -3  -4   5    1.40    1.10
   3  -4  -5   -0.40    1.20
   3  -4  -5    1.30    1.40
  -3   4   5    0.90    1.30
  -3   4   5    1.50    1.40
  -3   4   5    0.70    1.20
  -3   4   5    0.70    1.30
   3   4  -5    1.30    1.40
  -3   4   5   -0.40    1.10
   3   4  -5    0.20    1.20
   2  -4  -5   -0.30    1.20
   2  -4  -5   -0.30    1.20
   2  -4  -5    1.50    1.50
  -2  -4   5    0.70    1.50
  -2  -4   5    0.00    1.00
  -2  -4   5    0.70    1.20
  -2  -4   5   -0.30    1.00
   2  -4  -5    1.40    1.40
   2   4  -5    3.40    1.60
  -2   4   5    1.30    0.50
  -2   4   5   -0.40    1.20
  -2   4   5    0.30    1.40
  -2   4   5    0.20    1.00
  -2   4   5   -1.40    1.10
   2   4  -5    1.00    1.30
   2   4  -5   -0.40    1.00
  -1  -4   5   28.30    2.20
   1  -4  -5   29.30    2.50
  -1  -4   5   26.00    2.20
  -1  -4   5   23.30    3.60
   1  -4  -5   30.40    2.40
   1  -4  -5   32.50    2.90
   1  -4  -5   29.70    2.60
  -1  -4   5   29.50    2.40
   1   4  -5   29.10    2.50
  -1   4   5   27.10    1.60
   1   4  -5   31.50    2.50
   1   4  -5   26.00    3.20
  -1   4   5   26.30    2.30
  -1   4   5   30.40    2.40
  -1   4   5   28.10    2.30
   0  -4  -5   26.50    2.70
   0  -4   5   28.10    2.20
   0  -4  -5   32.80    2.60
   0  -4   5   28.90    3.80
   0  -4   5   31.20    2.60
   0  -4  -5   29.50    2.60
   0  -4   5   25.00    2.30
   0  -4  -5   26.70    2.90
   0   4  -5   34.00    2.60
   0   4   5   31.20    1.90
   0   4  -5   27.80    1.60
   0   4  -5   30.60    2.60
   0   4  -5   33.20    3.60
   0   4   5   34.20    2.50
   0   4   5   30.60    2.40
   0   4  -5   30.60    1.60
   0   4   5   26.40    2.50
  -1  -4  -5   16.60    2.00
  -1  -4  -5   15.40    1.90
  -1  -4  -5   16.90    3.80
   1  -4   5   18.80    1.70
   1  -4   5   16.00    3.00
  -1  -4  -5   18.70    2.60
   1  -4   5   16.00    2.20
   1  -4   5   15.30    1.80
   1   4   5   22.70    2.30
  -1   4  -5   14.90    1.80
  -1   4  -5   12.80    1.70
   1   4   5   13.90    1.60
  -1   4  -5   16.80    1.70
  -1   4  -5   16.90    2.00
   1   4   5   17.20    2.10
   1   4   5   17.10    1.90
  -2  -4  -5  109.69    4.80
  -2  -4  -5  106.99    4.90
   2  -4   5  117.19    6.70
  -2  -4  -5  108.09    5.00
   2  -4   5  107.09    4.90
  -2  -4  -5   94.29    6.70
   2  -4   5  103.39    4.70
   2  -4   5  109.29    4.20
   2   4   5  104.39    4.40
   2   4   5  111.49    4.60
  -2   4  -5  106.09    6.20
  -2   4  -5  110.49    4.30
  -2   4  -5  105.39    4.80
   2   4   5  105.79    4.80
  -2   4  -5  107.49    4.30
   3  -4   5  121.39    7.60
  -3  -4  -5  114.29    5.50
   3  -4   5  110.09    4.40
  -3  -4  -5  101.99    5.20
  -3  -4  -5  107.39    5.00
  -3  -4  -5  132.29    7.50
   3  -4   5  119.49    5.60
   3  -4   5  114.39    5.10
   3   4   5  102.39    5.10
   3   4   5  105.09    4.90
   3   4   5  115.29    4.80
  -3   4  -5  114.69    5.20
  -3   4  -5  107.49    4.70
  -3   4  -5  112.19    4.50
   4  -4   5   17.40    3.80
   4  -4   5   18.10    2.50
  -4  -4  -5   14.20    3.40
   4  -4   5   14.90    2.30
  -4  -4  -5   18.90    2.70
  -4  -4  -5   17.70    2.60
   4  -4   5   19.60    1.90
   4  -4   5   19.20    2.50
  -4  -4  -5   14.70    2.20
  -4   4  -5   20.50    2.90
  -4   4  -5   12.20    2.70
  -4   4  -5   23.30    3.00
   4   4   5   15.50    2.50
   4   4   5   14.80    2.10
   4   4   5   17.80    2.40
  -4   4  -5   16.80    2.80
  -4   4  -5   21.10    2.40
  -5  -4  -5    1.30    2.90
  -5  -4  -5    5.60    3.40
   5  -4   5    8.50    1.80
   5  -4   5    7.10    2.20
  -5  -4  -5    6.80    2.00
   5  -4   5    4.60    2.00
   5  -4   5    6.60    3.90
  -5  -4  -5   11.40    3.00
  -5   4  -5    6.10    2.10
   5   4   5    6.60    2.10
  -5   4  -5    1.80    2.30
   5   4   5    5.90    1.90
  -5   4  -5    6.40    2.60
  -5   4  -5    5.00    1.60
   5   4   5    5.00    2.70
  -5   4  -5    2.80    1.10
  -9  -5   5    0.10    2.20
   9  -5  -5    5.70    2.80
  -9  -5   5    2.10    2.40
  -9  -5   5   -0.40    3.60
   9  -5  -5    1.80    2.60
   9  -5  -5    0.70    2.80
   9  -5  -5   -0.40    2.40
   9   5  -5    0.10    2.00
   9   5  -5    0.70    2.50
  -9   5   5    2.00    1.40
  -9   5   5    2.40    1.40
  -9   5   5    0.90    2.00
  -9   5   5    1.30    2.00
  -9   5   5    2.50    2.00
  -8  -5   5    2.70    1.70
   8  -5  -5    5.10    2.40
   8  -5  -5    2.60    2.50
  -8  -5   5    4.30    2.20
  -8  -5   5    6.30    2.10
  -8  -5   5   -0.20    1.90
   8  -5  -5    2.00    2.20
   8  -5  -5    2.70    1.90
  -8   5   5    3.80    2.40
  -8   5   5    1.50    1.20
   8   5  -5    1.20    1.70
   8   5  -5    6.20    2.10
  -8   5   5    3.30    2.20
  -8   5   5    1.10    1.40
  -8   5   5    0.30    1.90
   7  -5  -5    4.80    2.00
  -7  -5   5    3.50    1.70
   7  -5  -5    4.20    1.80
  -7  -5   5    0.30    1.70
   7  -5  -5    1.00    2.40
  -7  -5   5    0.20    1.70
   7  -5  -5    4.10    2.00
  -7  -5   5    3.60    1.80
  -7   5   5    4.00    1.90
  -7   5   5    3.50    2.00
  -7   5   5    1.30    1.10
  -7   5   5    4.90    1.40
   7   5  -5    3.90    1.90
  -6  -5   5    2.10    1.50
   6  -5  -5    0.60    1.90
  -6  -5   5    3.00    0.70
   6  -5  -5    3.20    2.00
   6  -5  -5    0.30    1.70
  -6  -5   5    0.90    1.40
   6  -5  -5    1.40    2.40
  -6  -5   5    2.00    1.50
   6   5  -5    1.40    1.90
  -6   5   5    2.20    1.50
  -6   5   5    1.80    1.70
   6   5  -5    3.30    1.80
  -6   5   5    2.90    1.30
  -6   5   5    3.00    1.90
  -5  -5   5    7.90    1.50
   5  -5  -5   13.50    1.90
  -5  -5   5    8.20    1.60
   5  -5  -5    9.70    2.10
  -5  -5   5   10.80    1.50
  -5  -5   5    9.80    1.30
  -5   5   5   10.70    1.60
   5   5  -5   14.30    1.80
  -5   5   5   10.40    2.00
   5   5  -5   12.00    1.90
  -5   5   5   10.90    2.00
  -5   5   5    9.60    1.60
   5   5  -5   11.60    1.90
  -4  -5   5   84.49    3.60
  -4  -5   5   82.59    3.70
   4  -5  -5   84.49    4.00
   4  -5  -5   77.19    4.40
   4  -5  -5   82.09    3.70
  -4  -5   5   80.09    3.90
   4  -5  -5   80.59    3.90
  -4   5   5   85.49    4.10
  -4   5   5   81.79    4.40
  -4   5   5   85.29    3.80
   4   5  -5   85.99    3.80
   4   5  -5   81.89    3.70
  -4   5   5   73.79    4.10
   4   5  -5   82.19    3.90
  -4   5   5   83.29    3.60
   3  -5  -5   22.30    2.30
   3  -5  -5   26.30    2.60
   3  -5  -5   22.00    2.40
  -3  -5   5   27.10    2.30
   3  -5  -5   23.70    2.50
  -3  -5   5   25.10    2.20
  -3   5   5   21.60    2.60
  -3   5   5   21.90    2.30
  -3   5   5   26.00    2.30
   3   5  -5   27.90    2.80
  -3   5   5   25.60    2.20
   3   5  -5   26.40    2.20
  -3   5   5   30.00    2.80
   3   5  -5   24.10    2.40
   2  -5  -5  190.78    6.60
  -2  -5   5  192.18    6.40
  -2  -5   5  206.18    6.50
  -2  -5   5  193.58    6.60
  -2  -5   5  197.18    7.30
   2  -5  -5  188.98    6.70
   2  -5  -5  189.58    7.20
   2  -5  -5  192.28    6.50
  -2   5   5  198.78    6.50
  -2   5   5  195.18    6.70
   2   5  -5  191.38    6.50
   2   5  -5  195.28    7.30
   2   5  -5  205.08    6.60
  -2   5   5  196.48    6.50
  -2   5   5  198.38    7.20
   1  -5  -5   74.59    3.50
  -1  -5   5   66.89    3.30
   1  -5  -5   76.79    3.60
  -1  -5   5   72.99    3.40
  -1  -5   5   72.59    4.60
  -1  -5   5   72.99    3.30
   1  -5  -5   68.99    3.70
   1  -5  -5   73.29    4.20
  -1   5   5   72.09    3.50
  -1   5   5   73.39    3.40
  -1   5   5   72.29    4.10
  -1   5   5   75.89    3.40
   1   5  -5   72.29    3.50
  -1   5   5   63.59    2.80
   1   5  -5   70.19    4.40
   1   5  -5   71.69    3.50
   0  -5  -5  150.48    5.60
   0  -5   5  155.78    5.70
   0  -5   5  152.98    5.40
   0  -5  -5  146.59    5.60
   0  -5  -5  158.18    6.40
   0  -5   5  155.88    7.20
   0  -5   5  152.58    5.50
   0  -5  -5  149.99    6.00
   0   5   5  150.28    8.70
   0   5  -5  163.48    5.80
   0   5  -5  159.08    5.70
   0   5  -5  164.18    7.00
   0   5   5  156.98    5.50
   0   5   5  151.08    5.80
   0   5   5  151.68    5.00
   0   5   5  140.19    7.10
   1  -5   5   56.59    2.80
  -1  -5  -5   54.09    3.70
  -1  -5  -5   56.69    4.00
   1  -5   5   53.99    3.20
  -1  -5  -5   43.70    5.80
  -1  -5  -5   57.99    3.50
   1  -5   5   66.79    3.60
  -1  -5  -5   58.89    3.50
   1   5   5   57.29    3.40
   1   5   5   58.89    3.40
  -1   5  -5   54.39    4.70
   1   5   5   53.19    2.90
  -1   5  -5   57.29    3.50
  -1   5  -5   59.29    3.60
   1   5   5   58.69    3.50
  -2  -5  -5  179.38    6.40
   2  -5   5  182.68    8.50
  -2  -5  -5  143.99    8.50
   2  -5   5  159.38    6.10
  -2  -5  -5  162.28    6.20
   2  -5   5  171.18    6.40
  -2  -5  -5  159.48    6.60
   2  -5   5  172.08    5.70
   2   5   5  154.58    6.10
   2   5   5  170.88    6.10
  -2   5  -5  154.58    6.20
  -2   5  -5  165.98    5.60
   2   5   5  161.28    5.80
  -3  -5  -5   21.10    2.40
  -3  -5  -5   32.70    3.60
   3  -5   5   16.10    2.30
  -3  -5  -5   19.00    2.60
   3  -5   5   20.70    2.30
   3  -5   5   22.90    4.20
   3  -5   5   27.00    3.90
   3  -5   5   21.10    2.20
   3   5   5   21.90    2.20
  -3   5  -5   21.90    2.20
  -3   5  -5   26.20    2.80
   3   5   5   18.10    2.10
  -3   5  -5   15.10    3.10
  -3   5  -5   24.90    2.60
   3   5   5   27.80    2.80
   4  -5   5   31.80    2.30
   4  -5   5   26.70    2.80
   4  -5   5   19.50    2.30
  -4  -5  -5   24.70    2.80
  -4  -5  -5   25.00    2.90
  -4  -5  -5   30.10    4.30
   4  -5   5   25.80    4.10
   4  -5   5   14.80    3.50
  -4  -5  -5   33.60    3.50
  -4   5  -5   25.00    2.40
  -4   5  -5   18.30    4.20
  -4   5  -5   29.90    3.00
   4   5   5   21.80    4.50
  -4   5  -5   29.00    4.30
   5  -5   5   33.70    5.00
  -5  -5  -5   48.10    5.50
  -5  -5  -5   46.00    4.20
  -5  -5  -5   40.50    3.90
   5  -5   5   38.60    3.80
  -5   5  -5   35.70    4.00
  -5   5  -5   41.00    3.40
   5   5   5   33.90    4.10
   5   5   5   44.40    3.70
  -5   5  -5   35.80    2.70
   9  -6  -5   10.80    2.30
  -9  -6   5   15.20    2.60
  -9  -6   5   10.30    2.30
  -9  -6   5   12.50    2.30
   9  -6  -5   15.60    3.30
   9  -6  -5   22.20    3.30
   9   6  -5    8.40    2.10
  -9   6   5   12.00    1.70
  -9   6   5   17.50    4.00
  -9   6   5   14.50    2.50
   9   6  -5   11.00    2.50
   8  -6  -5   40.20    4.30
  -8  -6   5   38.10    3.70
  -8  -6   5   42.00    3.60
  -8  -6   5   48.80    4.00
  -8  -6   5   39.50    3.60
   8  -6  -5   36.60    3.70
   8  -6  -5   43.20    5.80
  -8   6   5   37.00    2.70
   8   6  -5   44.10    4.00
   8   6  -5   39.30    3.60
  -8   6   5   38.30    5.10
  -8   6   5   38.90    5.50
  -7  -6   5   76.69    4.40
  -7  -6   5   87.09    4.30
  -7  -6   5   73.69    4.20
   7  -6  -5   84.19    4.50
   7  -6  -5   84.19    6.30
   7  -6  -5   92.19    5.00
   7  -6  -5   66.09    5.00
  -7  -6   5   80.49    4.30
  -7   6   5   78.09    4.40
  -7   6   5   80.09    3.60
  -7   6   5   77.49    4.40
  -7   6   5   89.19    5.00
  -7   6   5   79.69    4.90
   7   6  -5   76.39    4.30
  -6  -6   5   23.80    2.60
   6  -6  -5   24.40    3.20
  -6  -6   5   27.10    2.80
   6  -6  -5   24.70    2.60
   6  -6  -5   28.10    2.80
   6  -6  -5   20.90    3.50
  -6  -6   5   22.80    2.20
   6   6  -5   28.80    2.60
   6   6  -5   25.20    2.40
  -6   6   5   25.80    2.90
  -6   6   5   21.70    2.40
  -6   6   5   20.80    2.30
  -5  -6   5   46.30    2.60
   5  -6  -5   56.79    3.40
  -5  -6   5   40.70    2.50
   5  -6  -5   52.69    3.50
   5  -6  -5   44.00    4.10
  -5  -6   5   46.20    3.00
  -5  -6   5   46.90    3.40
   5  -6  -5   48.20    4.90
  -5   6   5   51.79    4.10
   5   6  -5   47.60    3.40
  -5   6   5   43.20    2.80
  -5   6   5   43.80    3.00
   5   6  -5   42.50    3.10
  -5   6   5   48.50    3.20
   4  -6  -5   64.09    4.30
   4  -6  -5   67.49    3.60
  -4  -6   5   60.69    3.20
  -4  -6   5   69.79    3.30
   4  -6  -5   71.29    3.80
  -4  -6   5   69.59    2.60
  -4  -6   5   69.99    3.40
   4  -6  -5   70.09    3.40
   4   6  -5   61.79    3.90
  -4   6   5   64.59    6.50
  -4   6   5   63.89    4.00
   4   6  -5   69.79    3.40
  -4   6   5   67.29    3.30
   4   6  -5   70.79    3.70
  -4   6   5   64.09    3.40
  -4   6   5   65.69    3.50
  -3  -6   5   38.10    3.20
   3  -6  -5   38.60    2.80
  -3  -6   5   40.30    2.60
   3  -6  -5   39.30    2.80
   3  -6  -5   36.40    3.00
  -3  -6   5   38.30    2.60
   3   6  -5   35.30    3.10
   3   6  -5   33.20    2.50
   3   6  -5   40.70    4.70
  -3   6   5   37.10    2.70
  -3   6   5   31.20    3.40
  -3   6   5   31.10    2.50
  -3   6   5   41.50    4.60
  -3   6   5   37.00    3.20
  -2  -6   5  278.87    8.70
   2  -6  -5  281.87    8.80
  -2  -6   5  272.37    8.80
  -2  -6   5  287.97    9.70
  -2  -6   5  279.17    8.70
   2  -6  -5  261.47   11.10
   2  -6  -5  260.27    8.70
   2  -6  -5  269.27    9.00
   2   6  -5  291.17    8.80
  -2   6   5  286.77    9.80
  -2   6   5  280.77    8.70
   2   6  -5  276.97    9.60
  -2   6   5  267.27    8.90
   2   6  -5  263.47    9.00
   1  -6  -5    5.40    1.80
   1  -6  -5    6.90    1.70
  -1  -6   5    4.90    1.30
   1  -6  -5    6.90    2.10
  -1  -6   5    6.00    1.50
   1  -6  -5    7.40    1.60
  -1  -6   5    5.30    2.00
  -1  -6   5    7.00    1.60
   1   6  -5    7.60    1.80
  -1   6   5    5.20    1.70
   1   6  -5    7.50    1.80
   1   6  -5    3.10    1.70
  -1   6   5    4.60    1.90
  -1   6   5    4.40    2.00
   0  -6  -5  304.87    9.70
   0  -6   5  302.17    9.60
   0  -6   5  328.27   11.30
   0  -6   5  299.57    9.40
   0  -6  -5  305.77    9.60
   0  -6   5  286.07   10.00
   0  -6  -5  300.77   10.10
   0  -6  -5  288.97   10.40
   0   6   5  287.67    9.90
   0   6   5  288.47    9.00
   0   6   5  314.67    9.60
   0   6  -5  302.07    9.70
   0   6  -5  310.17    9.70
   0   6   5  307.67   10.40
   0   6   5  302.77    9.50
   1  -6   5  158.88    5.60
  -1  -6  -5  171.48    6.60
  -1  -6  -5  162.48    6.10
  -1  -6  -5  146.59    7.90
   1  -6   5  169.58    6.20
  -1  -6  -5  161.28    6.90
   1  -6   5  167.38    7.90
   1  -6   5  156.48    5.90
  -1  -6  -5  173.48    6.20
  -1   6  -5  164.98    6.10
   1   6   5  160.88    5.60
  -1   6  -5  172.58    6.40
   1   6   5  171.28    6.10
   1   6   5  169.18    6.00
   1   6   5  164.58    6.40
   1   6   5  180.88    7.10
  -1   6  -5  171.38    7.80
   2  -6   5    5.20    1.80
   2  -6   5    5.30    1.20
  -2  -6  -5    1.80    1.90
  -2  -6  -5    5.80    1.90
  -2  -6  -5    3.70    1.50
   2  -6   5    7.70    2.90
   2  -6   5    3.30    1.40
  -2   6  -5    6.70    1.30
  -2   6  -5    4.80    1.80
   2   6   5    1.80    1.40
   2   6   5    5.60    1.70
   2   6   5    6.40    1.50
   2   6   5    3.60    2.30
  -3  -6  -5   14.70    2.30
  -3  -6  -5    5.70    3.10
   3  -6   5   12.60    1.40
   3  -6   5   13.30    2.30
   3  -6   5    7.00    3.10
   3  -6   5   13.40    2.60
   3  -6   5   11.10    2.40
  -3  -6  -5   10.00    2.40
  -3  -6  -5   10.00    2.10
  -3   6  -5    9.90    2.90
   3   6   5   16.10    2.20
  -3   6  -5   14.50    1.80
   3   6   5    9.90    1.80
   3   6   5   13.50    2.10
  -3   6  -5   12.30    2.50
  -3   6  -5   10.50    2.40
   3   6   5    9.20    2.30
   3   6   5   15.60    2.50
  -4  -6  -5    7.80    2.00
   4  -6   5    9.50    1.30
   4  -6   5   14.00    2.80
  -4  -6  -5    9.60    4.60
   4  -6   5    3.60    3.60
  -4  -6  -5   10.20    2.50
   4  -6   5    9.00    2.40
  -4   6  -5    9.60    1.90
   4   6   5   10.60    2.80
  -4   6  -5   11.00    2.60
   4   6   5    9.20    2.10
  -4   6  -5    7.20    2.70
  -4   6  -5   12.80    2.50
   4   6   5    8.80    2.20
   4   6   5   12.20    2.50
   4   6   5   13.60    2.80
  -8  -7   5   16.60    2.40
  -8  -7   5   15.40    2.30
   8  -7  -5   19.60    4.60
   8  -7  -5   12.10    3.70
   8  -7  -5    9.70    4.00
  -8  -7   5   10.70    2.40
  -8  -7   5   15.70    2.20
   8  -7  -5   17.50    3.00
   8   7  -5   14.70    2.30
  -8   7   5   17.00    2.40
   8   7  -5   16.80    3.10
  -8   7   5   12.10    2.50
  -8   7   5   11.20    2.40
  -8   7   5   13.70    1.60
   7  -7  -5    5.40    2.30
  -7  -7   5    1.50    1.70
  -7  -7   5   -1.20    1.90
  -7  -7   5    0.00    1.70
   7  -7  -5    0.70    2.50
   7  -7  -5    2.70    2.40
  -7  -7   5    1.90    1.60
   7  -7  -5    0.70    1.90
   7   7  -5   -1.00    1.60
   7   7  -5    1.10    2.00
  -7   7   5    2.30    1.30
  -7   7   5    1.60    2.20
  -7   7   5    0.70    2.20
  -7   7   5    2.20    1.90
  -7   7   5    3.50    2.10
  -6  -7   5   54.49    2.60
  -6  -7   5   52.79    3.50
  -6  -7   5   51.89    3.40
  -6  -7   5   57.49    3.30
   6  -7  -5   53.49    5.50
   6  -7  -5   55.79    4.10
   6  -7  -5   52.59    3.70
   6  -7  -5   53.09    4.40
   6   7  -5   54.89    3.60
  -6   7   5   49.99    4.20
  -6   7   5   56.09    3.00
  -6   7   5   46.40    3.60
  -6   7   5   58.39    4.60
   5  -7  -5   40.00    3.40
   5  -7  -5   33.40    4.70
   5  -7  -5   41.60    3.20
  -5  -7   5   37.50    2.60
   5  -7  -5   41.10    4.00
  -5  -7   5   39.90    2.50
  -5  -7   5   33.80    2.90
  -5  -7   5   37.20    2.90
   5   7  -5   39.20    3.10
   5   7  -5   29.50    4.00
  -5   7   5   40.00    2.60
  -5   7   5   36.90    2.90
  -5   7   5   41.90    4.00
  -5   7   5   41.00    3.20
   4  -7  -5   26.40    2.90
   4  -7  -5   24.20    2.50
   4  -7  -5   26.60    2.80
  -4  -7   5   26.90    2.80
   4  -7  -5   24.60    2.30
  -4  -7   5   25.70    2.40
  -4  -7   5   27.10    3.50
  -4   7   5   29.40    3.20
   4   7  -5   25.10    2.80
   4   7  -5   25.70    2.40
  -4   7   5   31.00    3.30
  -4   7   5   25.30    2.40
   4   7  -5   27.10    2.20
  -4   7   5   25.30    2.20
  -4   7   5   23.90    2.70
  -3  -7   5   38.90    2.70
  -3  -7   5   46.50    3.10
   3  -7  -5   37.10    3.00
  -3  -7   5   36.70    3.30
   3  -7  -5   38.00    3.80
   3  -7  -5   33.00    2.90
   3  -7  -5   38.70    2.80
  -3  -7   5   40.20    3.10
  -3   7   5   37.60    3.90
  -3   7   5   37.60    2.80
   3   7  -5   46.80    3.00
   3   7  -5   38.00    3.20
  -3   7   5   34.90    3.50
  -3   7   5   37.30    2.80
   3   7  -5   39.50    2.70
   2  -7  -5  182.98    7.30
   2  -7  -5  177.88    6.30
  -2  -7   5  171.68    7.40
  -2  -7   5  181.98    6.40
  -2  -7   5  184.08    7.30
  -2  -7   5  178.78    6.10
   2  -7  -5  178.28    6.60
  -2   7   5  179.48    6.70
  -2   7   5  177.58    6.10
   2   7  -5  190.78    7.30
   2   7  -5  191.28    6.40
  -2   7   5  190.28    7.40
   2   7  -5  188.08    6.30
  -2   7   5  185.58    6.30
   1  -7  -5   11.20    1.80
  -1  -7   5    7.40    1.50
   1  -7  -5    8.50    2.40
  -1  -7   5   10.40    1.80
  -1  -7   5    7.10    2.30
   1  -7  -5   15.80    2.90
  -1   7   5    9.50    1.90
   1   7  -5   10.70    1.80
   1   7  -5    8.30    2.40
  -1   7   5   10.70    2.20
  -1   7   5    9.40    1.70
  -1   7   5    5.40    1.50
   1   7  -5   11.80    2.40
   0  -7   5   17.90    1.70
   0  -7  -5   15.50    2.30
   0  -7  -5   14.70    1.90
   0  -7   5   14.40    4.20
   0  -7  -5   17.50    2.70
   0  -7   5   15.30    2.00
   0  -7   5   16.70    2.00
   0  -7  -5   16.60    2.00
   0   7   5   15.50    2.80
   0   7  -5   14.80    2.00
   0   7  -5   16.00    2.70
   0   7   5   15.40    2.10
   0   7   5   13.00    2.30
   0   7  -5   16.40    2.10
   0   7   5   18.70    2.00
   1  -7   5   37.50    5.10
  -1  -7  -5   44.30    3.20
   1  -7   5   36.20    2.80
   1  -7   5   47.50    3.40
  -1  -7  -5   42.60    3.60
   1  -7   5   43.20    2.40
  -1  -7  -5   43.60    3.10
  -1  -7  -5   43.90    4.10
  -1   7  -5   43.20    3.20
   1   7   5   43.40    3.00
   1   7   5   48.30    3.30
   1   7   5   48.30    4.30
  -2  -7  -5   10.40    1.90
  -2  -7  -5    6.20    2.10
   2  -7   5   10.60    1.30
   2  -7   5   11.10    2.20
  -2  -7  -5    9.40    2.10
   2  -7   5    6.60    2.90
  -2  -7  -5    9.40    2.40
   2  -7   5    8.10    1.90
  -2   7  -5    6.60    2.40
  -2   7  -5   10.10    1.20
  -2   7  -5   10.20    2.00
  -2   7  -5    8.60    2.10
   2   7   5    8.60    2.60
   2   7   5    7.10    1.80
   2   7   5    7.20    2.10
  -3  -7  -5   35.10    3.20
   3  -7   5   31.00    3.10
  -3  -7  -5   29.80    2.90
  -3  -7  -5   25.90    4.10
   3  -7   5   27.10    1.90
   3  -7   5   22.50    3.80
  -3  -7  -5   25.30    2.90
   3  -7   5   36.20    5.20
  -3  -7  -5   27.00    3.10
  -3   7  -5   30.10    2.40
   3   7   5   27.00    3.10
   3   7   5   29.00    2.70
  -3   7  -5   30.80    3.40
   3   7   5   20.00    2.60
  -3   7  -5   25.50    4.90
   3   7   5   23.10    3.00
   3   7   5   34.00    3.60
  -4  -7  -5    4.90    1.90
  -4  -7  -5    3.90    2.20
  -4  -7  -5    5.80    2.40
  -4  -7  -5    4.30    2.40
   4  -7   5    5.40    1.80
   4  -7   5   -2.10    3.00
   4  -7   5    6.20    2.40
  -4   7  -5    3.60    2.20
  -4   7  -5    4.30    1.70
  -4   7  -5    1.30    3.00
   4   7   5    4.90    1.80
   4   7   5    5.50    2.00
  -4   7  -5    5.40    4.00
   4   7   5    5.30    2.70
   7  -8  -5    5.50    3.70
  -7  -8   5    5.60    1.80
  -7  -8   5    1.80    2.60
  -7  -8   5    5.20    1.80
   7  -8  -5    2.40    2.40
  -7  -8   5    3.30    1.70
   7  -8  -5    3.30    2.00
   7  -8  -5    7.00    2.40
  -7   8   5    3.80    1.20
   7   8  -5    5.10    1.80
  -7   8   5    4.80    2.40
  -7   8   5    3.00    2.30
   7   8  -5    4.90    2.10
  -7   8   5    3.70    2.00
  -7   8   5    2.30    3.30
   6  -8  -5    1.00    1.70
  -6  -8   5    4.30    1.30
   6  -8  -5    1.90    2.50
  -6  -8   5    5.20    1.70
   6  -8  -5    4.50    2.00
  -6  -8   5    5.10    1.50
   6  -8  -5    2.90    2.20
  -6  -8   5    5.50    1.70
  -6   8   5    1.30    1.70
  -6   8   5    2.10    1.70
  -6   8   5    3.10    1.20
  -6   8   5    5.10    2.40
  -6   8   5    3.50    1.70
  -5  -8   5    6.00    1.40
  -5  -8   5    8.20    1.60
  -5  -8   5    6.50    1.60
   5  -8  -5    6.50    1.80
  -5  -8   5    9.00    1.40
   5  -8  -5    5.80    1.80
   5  -8  -5   12.40    2.80
   5  -8  -5    3.20    2.60
  -5   8   5    6.10    2.40
  -5   8   5    6.00    1.70
   5   8  -5    7.00    1.70
   5   8  -5   10.90    2.00
  -5   8   5    7.00    2.30
  -5   8   5    6.90    1.50
  -4  -8   5   31.80    2.80
  -4  -8   5   31.30    2.70
   4  -8  -5   33.60    2.70
   4  -8  -5   30.20    3.30
   4  -8  -5   28.40    2.90
  -4  -8   5   29.60    2.60
   4  -8  -5   33.10    4.80
   4  -8  -5   33.70    3.00
  -4   8   5   32.00    2.60
   4   8  -5   31.50    2.60
  -4   8   5   29.30    3.00
   4   8  -5   31.60    2.90
   4   8  -5   38.70    2.90
   3  -8  -5    5.00    1.90
  -3  -8   5    8.90    1.50
   3  -8  -5    5.70    1.60
   3  -8  -5    7.90    1.70
   3  -8  -5    6.30    1.60
  -3  -8   5    5.50    1.80
  -3   8   5    8.80    1.70
   3   8  -5    7.10    1.60
  -3   8   5    9.40    1.60
  -3   8   5    8.70    1.70
  -3   8   5   10.10    2.70
   3   8  -5    6.40    1.70
   3   8  -5    7.50    1.70
   2  -8  -5  111.79    5.80
   2  -8  -5  117.19    4.50
  -2  -8   5  114.59    5.70
  -2  -8   5  112.89    5.70
  -2  -8   5  110.79    4.40
   2  -8  -5  116.99    5.20
  -2  -8   5  107.69    4.70
  -2   8   5  117.19    4.90
   2   8  -5  121.09    4.70
  -2   8   5  122.09    4.70
   2   8  -5  119.59    4.60
  -2   8   5  107.59    4.40
  -2   8   5  121.39    6.00
   2   8  -5  115.39    5.60
  -1  -8   5   11.60    2.70
  -1  -8   5   10.30    1.60
  -1  -8   5    8.40    1.50
  -1  -8   5    7.20    2.40
   1  -8  -5    6.10    1.90
   1  -8  -5   10.30    2.60
   1  -8  -5    9.10    1.60
   1  -8  -5   11.20    1.70
  -1   8   5   12.50    2.00
  -1   8   5    8.50    1.60
   1   8  -5    7.60    2.50
  -1   8   5    9.30    1.70
   1   8  -5    8.80    1.80
   1   8  -5   10.20    1.90
   0  -8  -5   16.00    2.80
   0  -8  -5    9.00    2.00
   0  -8   5   13.50    1.90
   0  -8  -5   13.60    1.90
   0  -8   5   13.80    1.60
   0  -8  -5   16.20    1.90
   0  -8   5    7.10    2.50
   0  -8   5   13.50    1.80
   0   8  -5   10.40    1.90
   0   8   5    9.00    1.70
   0   8  -5    8.10    2.20
   0   8   5   13.10    1.90
   0   8  -5   10.40    1.90
   0   8   5    8.30    2.60
   1  -8   5   11.50    3.00
  -1  -8  -5   16.70    2.00
   1  -8   5   12.30    1.90
   1  -8   5   16.40    2.00
  -1  -8  -5   13.80    2.50
  -1  -8  -5   16.30    2.20
   1  -8   5   14.40    1.50
  -1  -8  -5    9.40    2.30
   1   8   5   10.90    2.00
   1   8   5   15.00    1.90
  -1   8  -5   13.90    2.00
   1   8   5   11.00    2.50
   2  -8   5    0.70    1.80
  -2  -8  -5    2.30    2.00
  -2  -8  -5    2.10    1.60
  -2  -8  -5    0.60    1.60
   2  -8   5   -3.70    2.50
   2  -8   5    0.60    1.40
  -2  -8  -5    0.70    1.40
  -2  -8  -5    1.00    2.10
   2  -8   5    1.40    1.00
   2   8   5    2.60    2.00
  -2   8  -5    1.70    2.00
   2   8   5    3.90    1.90
  -2   8  -5    2.10    2.10
   2   8   5    2.20    2.20
  -2   8  -5    0.80    1.60
   2   8   5    2.90    1.70
   3  -8   5    3.30    2.80
  -3  -8  -5    2.90    2.00
  -3  -8  -5    3.20    2.20
  -3  -8  -5    4.50    1.90
   3  -8   5    6.50    2.40
   3  -8   5    4.50    0.90
  -3  -8  -5    8.10    2.40
   3  -8   5   -2.80    3.40
  -3  -8  -5    3.80    1.60
  -3   8  -5    3.90    1.20
  -3   8  -5    6.40    2.70
   3   8   5    3.70    2.60
   3   8   5    9.20    2.90
  -3   8  -5    5.70    2.20
  -3   8  -5    8.60    2.40
   3   8   5    2.40    1.90
   3   8   5    6.20    1.90
   7  -9  -5    2.10    2.10
  -7  -9   5   -0.60    1.50
  -7  -9   5    1.00    3.20
   7  -9  -5   -0.40    2.90
   7  -9  -5    3.30    2.60
  -7  -9   5   -2.10    2.00
  -7  -9   5   -0.50    1.60
  -7   9   5    2.80    2.00
  -7   9   5    1.10    1.10
   7   9  -5    2.90    2.10
  -7   9   5    2.60    2.70
  -7   9   5   -0.10    1.80
  -7   9   5   -0.70    2.20
  -6  -9   5    9.80    1.60
   6  -9  -5    8.60    2.60
  -6  -9   5   15.00    2.00
  -6  -9   5   11.30    1.80
  -6  -9   5   14.90    1.80
   6  -9  -5   15.70    2.30
   6  -9  -5    9.10    1.90
   6   9  -5    7.70    1.70
  -6   9   5   12.00    2.10
   6   9  -5    6.40    3.30
  -6   9   5   10.50    2.10
  -6   9   5   10.90    2.60
  -6   9   5    6.80    2.50
  -6   9   5   11.40    1.50
  -5  -9   5    7.70    1.70
  -5  -9   5   10.80    1.60
   5  -9  -5    9.60    1.90
   5  -9  -5   14.20    2.00
   5  -9  -5    6.60    2.80
   5  -9  -5    8.60    2.60
  -5  -9   5   12.80    1.40
  -5  -9   5   11.90    1.70
  -5   9   5    6.80    1.80
  -5   9   5    6.70    2.70
  -5   9   5    4.20    1.90
  -5   9   5    7.40    2.30
   5   9  -5    4.90    1.40
   5   9  -5    9.20    1.70
  -5   9   5   10.60    1.60
   4  -9  -5   10.50    1.70
  -4  -9   5    5.40    1.40
   4  -9  -5    5.30    2.80
   4  -9  -5    5.00    1.50
   4  -9  -5    5.50    1.60
  -4  -9   5    8.20    1.60
   4  -9  -5    3.90    2.20
   4   9  -5    7.00    1.60
  -4   9   5    7.30    1.60
   4   9  -5    6.80    1.70
  -4   9   5    5.20    2.60
  -4   9   5    3.10    1.80
  -4   9   5    6.00    1.50
  -3  -9   5    4.40    1.30
   3  -9  -5    2.70    1.30
   3  -9  -5    2.20    1.50
   3  -9  -5    1.50    2.20
  -3  -9   5    1.20    1.60
  -3  -9   5    2.20    1.30
   3  -9  -5    1.40    1.40
   3   9  -5    2.70    1.60
   3   9  -5    4.30    1.50
   3   9  -5    5.80    1.50
  -3   9   5    3.70    2.50
  -3   9   5    3.50    1.50
  -3   9   5    4.00    1.40
  -3   9   5    2.50    1.50
   2  -9  -5    8.50    1.50
   2  -9  -5    5.10    1.50
   2  -9  -5    6.90    1.70
  -2  -9   5    3.90    1.30
  -2  -9   5    2.40    1.90
  -2  -9   5    4.30    1.50
   2  -9  -5    3.40    2.00
  -2  -9   5    6.30    1.40
  -2   9   5    6.80    1.70
   2   9  -5    4.70    1.60
  -2   9   5    2.90    2.20
   2   9  -5    4.60    1.80
  -2   9   5    5.40    1.40
   2   9  -5    4.60    1.50
  -2   9   5    5.80    1.50
   1  -9  -5   24.60    2.40
  -1  -9   5   19.50    3.10
  -1  -9   5   21.90    2.40
  -1  -9   5   21.80    2.30
   1  -9  -5   22.80    3.00
   1  -9  -5   25.40    2.50
   1  -9  -5   24.80    2.60
  -1  -9   5   23.30    2.50
   1   9  -5   27.10    3.00
   1   9  -5   23.50    2.20
  -1   9   5   22.10    2.20
   1   9  -5   26.20    3.70
  -1   9   5   24.10    2.10
  -1   9   5   19.80    2.80
   0  -9  -5   34.20    3.90
   0  -9  -5   30.50    2.70
   0  -9   5   34.40    2.70
   0  -9  -5   32.30    3.50
   0  -9   5   32.40    2.40
   0  -9  -5   35.60    2.80
   0   9   5   34.60    2.80
   0   9   5   42.90    4.70
   0   9   5   35.00    3.40
   0   9  -5   34.40    3.10
   0   9   5   36.60    3.10
   1  -9   5    5.80    1.60
   1  -9   5    5.90    3.00
   1  -9   5    6.10    1.20
  -1  -9  -5    5.80    2.30
   1  -9   5    8.00    1.80
  -1  -9  -5    8.70    1.70
  -1  -9  -5    4.60    2.50
  -1  -9  -5    8.30    1.70
   1   9   5    6.70    1.60
   1   9   5    3.80    2.40
  -1   9  -5    7.10    1.90
  -1   9  -5    5.00    2.10
   1   9   5    6.70    1.90
  -1   9  -5    7.30    2.60
   2  -9   5    1.40    0.80
  -2  -9  -5    1.90    2.20
  -2  -9  -5    3.30    1.70
  -2  -9  -5    2.40    1.50
   2  -9   5   -2.60    2.70
   2  -9   5   -0.30    1.40
  -2  -9  -5   -1.40    3.70
   2   9   5   -0.50    2.50
   2   9   5    1.10    1.80
  -2   9  -5   -1.10    1.90
   2   9   5    1.30    1.90
  -2   9  -5    1.40    1.60
   2   9   5    0.60    1.50
  -2   9  -5    1.80    3.80
  -5 -10   5    2.10    1.30
   5 -10  -5    1.00    2.00
   5 -10  -5   -0.30    1.50
   5 -10  -5    1.60    3.30
  -5 -10   5    0.90    1.70
  -5 -10   5    0.20    1.40
   5 -10  -5    0.70    2.50
  -5  10   5   -1.50    1.70
  -5  10   5   -1.10    2.10
   5  10  -5   -0.60    1.00
  -5  10   5   -1.10    1.50
  -5  10   5   -3.70    2.30
  -5  10   5    1.80    1.30
   4 -10  -5    9.20    2.50
  -4 -10   5    9.40    1.40
   4 -10  -5    9.60    1.70
   4 -10  -5   11.30    1.60
   4 -10  -5   10.40    1.70
   4 -10  -5    7.70    3.10
  -4 -10   5   10.50    1.50
   4  10  -5   11.40    1.70
  -4  10   5    7.60    1.80
  -4  10   5    9.70    1.70
  -4  10   5   10.40    2.90
  -3 -10   5    8.40    1.40
  -3 -10   5    9.00    1.40
   3 -10  -5    7.20    1.50
   3 -10  -5    7.30    3.10
   3 -10  -5    7.70    1.50
  -3 -10   5    5.60    2.00
   3 -10  -5    6.50    2.60
   3 -10  -5    7.30    1.70
  -3  10   5    5.10    2.20
  -3  10   5    7.20    1.60
  -3  10   5    8.50    1.80
  -3  10   5    7.80    1.50
   3  10  -5    7.30    1.60
   3  10  -5    6.00    1.80
  -2 -10   5    2.30    1.30
   2 -10  -5    4.50    1.40
  -2 -10   5    0.60    2.00
   2 -10  -5    4.20    1.80
   2 -10  -5    5.10    2.30
  -2  10   5    3.40    1.60
  -2  10   5    3.80    2.30
  -2  10   5    4.00    1.60
   2  10  -5    3.60    2.00
   2  10  -5    4.70    1.70
  -1 -10   5   12.20    2.80
  -1 -10   5   17.10    1.70
   1 -10  -5   19.40    2.40
   1 -10  -5   11.40    2.60
  -1 -10   5   19.50    2.20
  -1 -10   5   18.70    1.90
   1 -10  -5   17.50    1.70
   1 -10  -5   14.70    2.30
  -1  10   5   21.20    3.40
   1  10  -5   13.50    2.50
  -1  10   5   24.40    2.80
   1  10  -5   18.00    2.00
   0 -10  -5    8.10    1.50
   0 -10   5    2.00    2.60
   0 -10   5    7.30    1.60
   0 -10   5   11.10    1.50
   0 -10   5    6.80    1.40
   0 -10  -5    7.90    2.40
   0 -10  -5   11.80    2.20
   0  10   5    7.00    1.90
[truncated: 2,216,105 more chars]
