# Supplementary material for: N-Cyclo­hexyl­tryptamine: freebase, bromide and fumarate
Source: Acta Crystallogr E Crystallogr Commun. 2023 Jul 25;79(Pt 8):752–6. doi: 10.1107/S2056989023006217 (PMC10439405; doi:10.1107/S2056989023006217)
Supplement: Supplementary file 2 [file e-79-00752-Isup2.hkl]

data_I                                                                
_shelx_title ' umd2564i_a.res in P2(1)'                                         
_shelx_refln_list_code          4                                               
_shelx_F_calc_maximum       56.15                                               
_exptl_crystal_F_000       264.00                                               
_reflns_d_resolution_high  0.8159                                               
                                                                                
loop_                                                                           
 _space_group_symop_operation_xyz                                               
 'x, y, z'                                                                      
 '-x, y+1/2, -z'                                                                
                                                                                
_cell_length_a     8.5446                                                       
_cell_length_b    10.3990                                                       
_cell_length_c     8.6149                                                       
_cell_angle_alpha  90.000                                                       
_cell_angle_beta  116.784                                                       
_cell_angle_gamma  90.000                                                       
                                                                                
_shelx_F_squared_multiplier     1.000                                           
                                                                                
loop_                                                                           
 _refln_index_h                                                                 
 _refln_index_k                                                                 
 _refln_index_l                                                                 
 _refln_F_squared_calc                                                          
 _refln_F_squared_meas                                                          
 _refln_F_squared_sigma                                                         
 _refln_observed_status                                                         
   0 -12   0          0.10         -0.11         0.33 o                         
   1 -12   0          1.87          2.34         0.24 o                         
   2 -12   0          4.40          4.41         0.41 o                         
   3 -12   0          0.48          1.23         0.25 o                         
   1 -11   0          2.87          2.91         0.25 o                         
   2 -11   0          4.08          5.37         0.25 o                         
   3 -11   0          0.96          1.61         0.28 o                         
   4 -11   0          6.75          6.77         0.29 o                         
   0 -10   0          1.09          1.20         0.32 o                         
   1 -10   0          8.28          6.91         0.33 o                         
   2 -10   0         29.92         28.25         0.53 o                         
   3 -10   0         27.65         27.93         0.63 o                         
   4 -10   0         15.42         15.38         0.53 o                         
   5 -10   0          5.03          7.65         0.58 o                         
   1  -9   0         38.65         37.82         0.69 o                         
   2  -9   0          0.47          0.10         0.16 o                         
   3  -9   0          0.76          0.33         0.17 o                         
   4  -9   0         19.83         21.32         0.48 o                         
   5  -9   0          4.83          5.33         0.25 o                         
   6  -9   0          3.43          3.96         0.26 o                         
   0  -8   0          5.35          5.88         0.34 o                         
   1  -8   0          2.17          2.09         0.19 o                         
   2  -8   0         19.70         16.82         0.32 o                         
   3  -8   0         16.90         15.72         0.40 o                         
   4  -8   0         27.88         27.39         0.50 o                         
   5  -8   0          5.61          3.97         0.24 o                         
   6  -8   0          2.36          2.70         0.24 o                         
   7  -8   0          0.71          0.28         0.23 o                         
   1  -7   0         32.53         26.92         0.43 o                         
   2  -7   0         51.64         44.51         0.51 o                         
   3  -7   0          6.41          6.78         0.26 o                         
   4  -7   0         32.11         32.39         0.48 o                         
   5  -7   0          9.43          9.01         0.33 o                         
   6  -7   0          1.70          1.76         0.24 o                         
   7  -7   0          8.09          7.02         0.34 o                         
   0  -6   0         70.88         72.40         1.20 o                         
   1  -6   0         11.75         13.43         0.29 o                         
   2  -6   0         34.13         33.83         0.46 o                         
   3  -6   0          8.33          9.23         0.24 o                         
   4  -6   0          1.36          1.38         0.15 o                         
   5  -6   0          4.05          3.15         0.21 o                         
   6  -6   0         14.05         14.28         0.40 o                         
   7  -6   0          2.87          2.69         0.24 o                         
   8  -6   0          0.81          0.30         0.22 o                         
   1  -5   0        429.98        426.64         4.03 o                         
   2  -5   0        101.86        107.70         1.03 o                         
   3  -5   0          4.26          2.44         0.14 o                         
   4  -5   0         38.78         42.73         0.49 o                         
   5  -5   0         35.60         36.33         0.51 o                         
   6  -5   0          0.90          1.06         0.19 o                         
   7  -5   0          6.00          6.14         0.29 o                         
   8  -5   0          2.61          1.58         0.26 o                         
   0  -4   0        153.58        152.45         2.50 o                         
   1  -4   0        282.88        263.76         2.67 o                         
   2  -4   0         69.61         71.19         0.74 o                         
   3  -4   0        116.11        126.80         1.20 o                         
   4  -4   0         23.64         20.07         0.31 o                         
   5  -4   0          3.13          4.16         0.20 o                         
   6  -4   0         12.36         12.37         0.35 o                         
   7  -4   0          4.47          5.20         0.27 o                         
   8  -4   0          0.99          0.88         0.23 o                         
   1  -3   0         38.75         44.81         0.44 o                         
   2  -3   0         13.35         21.83         0.27 o                         
   3  -3   0        104.08        102.93         0.94 o                         
   4  -3   0         23.68         24.18         0.34 o                         
   5  -3   0          4.39          5.75         0.21 o                         
   6  -3   0          7.91          7.24         0.26 o                         
   7  -3   0          4.64          3.98         0.24 o                         
   8  -3   0          4.98          4.95         0.28 o                         
   9  -3   0          4.10          3.61         0.41 o                         
   1  -2   0        445.13        422.73        10.10 o                         
   2  -2   0        294.80        291.56         3.56 o                         
   3  -2   0        199.06        214.71         1.94 o                         
   4  -2   0          4.84          5.53         0.20 o                         
   5  -2   0          2.61          2.22         0.16 o                         
   6  -2   0         37.22         40.01         0.56 o                         
   7  -2   0         15.57         18.36         0.43 o                         
   8  -2   0          0.53         -0.01         0.22 o                         
   9  -2   0          0.37          0.18         0.24 o                         
   1  -1   0        111.27        120.51         1.15 o                         
   2  -1   0       1389.76       1537.91        33.78 o                         
   3  -1   0         52.55         46.72         0.50 o                         
   4  -1   0         92.03         89.01         0.89 o                         
   5  -1   0         14.41         12.70         0.30 o                         
   6  -1   0         62.83         61.32         0.73 o                         
   7  -1   0         38.84         41.44         0.63 o                         
   8  -1   0         14.13         13.85         0.39 o                         
   9  -1   0          9.91          8.06         0.48 o                         
   2   0   0       3152.74       3437.75        70.57 o                         
   3   0   0          0.58          0.15         0.10 o                         
   4   0   0        199.05        205.99         1.90 o                         
   5   0   0          6.70          5.13         0.20 o                         
   6   0   0         11.95         11.98         0.35 o                         
   7   0   0         11.28         14.34         0.41 o                         
   8   0   0          0.52          1.01         0.22 o                         
   9   0   0          0.16          0.22         0.26 o                         
   1   1   0        111.32        121.62         1.97 o                         
   2   1   0       1389.85       1571.74        47.55 o                         
   3   1   0         52.51         46.97         0.50 o                         
   4   1   0         92.02         88.72         0.89 o                         
   5   1   0         14.41         12.38         0.29 o                         
   6   1   0         62.81         60.83         0.73 o                         
   7   1   0         38.82         41.02         0.76 o                         
   8   1   0         14.13         14.07         0.41 o                         
   9   1   0          9.90          8.35         0.34 o                         
   1   2   0        445.03        413.87         9.57 o                         
   2   2   0        294.96        287.55         3.08 o                         
   3   2   0        199.13        211.47         1.94 o                         
   4   2   0          4.85          5.92         0.20 o                         
   5   2   0          2.60          2.15         0.15 o                         
   6   2   0         37.24         39.89         0.55 o                         
   7   2   0         15.57         18.87         0.49 o                         
   8   2   0          0.53          0.40         0.21 o                         
   9   2   0          0.37          0.31         0.25 o                         
   1   3   0         38.82         44.60         0.59 o                         
   2   3   0         13.38         21.23         0.33 o                         
   3   3   0        103.97        100.97         1.09 o                         
   4   3   0         23.64         24.02         0.38 o                         
   5   3   0          4.40          5.72         0.22 o                         
   6   3   0          7.91          7.57         0.32 o                         
   7   3   0          4.64          4.05         0.32 o                         
   8   3   0          4.98          5.17         0.28 o                         
   9   3   0          4.09          3.30         0.33 o                         
   0   4   0        153.78        149.04         4.45 o                         
   1   4   0        282.74        269.27         4.09 o                         
   2   4   0         69.68         70.85         0.83 o                         
   3   4   0        116.09        125.41         1.43 o                         
   4   4   0         23.65         19.78         0.33 o                         
   5   4   0          3.13          3.99         0.19 o                         
   6   4   0         12.35         12.03         0.43 o                         
   7   4   0          4.47          5.51         0.49 o                         
   8   4   0          1.00          1.02         0.26 o                         
   1   5   0        429.82        433.99         7.82 o                         
   2   5   0        101.89        106.85         1.32 o                         
   3   5   0          4.27          2.29         0.15 o                         
   4   5   0         38.77         42.60         0.61 o                         
   5   5   0         35.58         36.29         0.60 o                         
   6   5   0          0.90          0.79         0.23 o                         
   7   5   0          6.00          6.00         0.31 o                         
   8   5   0          2.61          1.92         0.34 o                         
   0   6   0         70.86         73.93         2.47 o                         
   1   6   0         11.74         13.39         0.90 o                         
   2   6   0         34.15         33.85         0.59 o                         
   3   6   0          8.34          8.49         0.27 o                         
   4   6   0          1.37          1.43         0.20 o                         
   5   6   0          4.06          3.44         0.28 o                         
   6   6   0         14.04         14.41         0.52 o                         
   7   6   0          2.87          2.54         0.30 o                         
   8   6   0          0.81          0.10         0.28 o                         
   1   7   0         32.51         26.06         0.74 o                         
   2   7   0         51.62         44.69         0.93 o                         
   3   7   0          6.41          6.59         0.28 o                         
   4   7   0         32.13         31.49         0.58 o                         
   5   7   0          9.44          9.57         0.39 o                         
   6   7   0          1.70          1.63         0.27 o                         
   7   7   0          8.09          7.94         0.55 o                         
   0   8   0          5.36          4.66         0.73 o                         
   1   8   0          2.16          2.51         0.50 o                         
   2   8   0         19.70         17.61         0.81 o                         
   3   8   0         16.88         15.06         0.50 o                         
   4   8   0         27.88         28.15         0.59 o                         
   5   8   0          5.60          5.15         0.30 o                         
   6   8   0          2.36          2.69         0.32 o                         
   7   8   0          0.71          0.11         0.28 o                         
   1   9   0         38.69         41.40         2.68 o                         
   2   9   0          0.47          0.01         0.39 o                         
   3   9   0          0.76          0.39         0.26 o                         
   4   9   0         19.84         20.16         0.70 o                         
   5   9   0          4.83          5.25         0.45 o                         
   6   9   0          3.43          4.29         0.57 o                         
   0  10   0          1.09          0.56         0.73 o                         
   1  10   0          8.28          7.54         0.94 o                         
   2  10   0         29.93         31.04         1.74 o                         
   3  10   0         27.66         26.90         1.58 o                         
   4  10   0         15.41         15.81         0.74 o                         
   5  10   0          5.03          7.51         0.91 o                         
   1  11   0          2.87          4.07         0.97 o                         
   2  11   0          4.09          6.95         0.97 o                         
   3  11   0          0.96          1.62         0.49 o                         
   4  11   0          6.75          5.74         0.62 o                         
   2  12   0          4.40          4.14         0.94 o                         
   3  12   0          0.48          1.25         0.87 o                         
  -3 -12   1          0.94          1.66         0.23 o                         
  -2 -12   1          0.19          0.09         0.23 o                         
  -1 -12   1          4.58          4.60         0.30 o                         
   0 -12   1          0.95          1.07         0.21 o                         
   1 -12   1          3.88          5.53         0.28 o                         
   2 -12   1          2.00          2.81         0.29 o                         
  -5 -11   1          4.01          3.08         0.30 o                         
  -4 -11   1         10.02         11.67         0.47 o                         
  -3 -11   1          2.51          1.51         0.24 o                         
  -2 -11   1          0.11          0.22         0.21 o                         
  -1 -11   1          0.13          0.23         0.20 o                         
   0 -11   1          7.02          6.69         0.29 o                         
   1 -11   1          2.39          1.58         0.20 o                         
   2 -11   1          4.01          3.55         0.30 o                         
   3 -11   1          3.38          4.43         0.32 o                         
   4 -11   1          2.82          3.22         0.24 o                         
  -6 -10   1          2.87          2.88         0.38 o                         
  -5 -10   1          0.48          0.87         0.22 o                         
  -4 -10   1          5.66          8.30         0.33 o                         
  -3 -10   1          3.37          2.91         0.25 o                         
  -2 -10   1          1.83          1.14         0.20 o                         
  -1 -10   1          5.44          3.23         0.28 o                         
   0 -10   1          1.58          2.25         0.23 o                         
   1 -10   1          5.55          4.09         0.24 o                         
   2 -10   1         16.54         19.76         0.54 o                         
   3 -10   1          9.74         12.04         0.39 o                         
   4 -10   1          7.48          7.96         0.33 o                         
   5 -10   1          2.26          2.21         0.25 o                         
  -6  -9   1          6.90          7.29         0.44 o                         
  -5  -9   1         13.58         15.91         0.39 o                         
  -4  -9   1         14.52         14.07         0.46 o                         
  -3  -9   1          5.03          4.98         0.21 o                         
  -2  -9   1          3.05          2.94         0.24 o                         
  -1  -9   1          9.39          8.22         0.35 o                         
   0  -9   1         47.28         40.72         0.70 o                         
   1  -9   1         41.08         38.85         0.63 o                         
   2  -9   1         60.30         58.36         0.89 o                         
   3  -9   1          8.47          9.14         0.33 o                         
   4  -9   1          4.20          5.34         0.23 o                         
   5  -9   1          1.44          0.95         0.20 o                         
   6  -9   1          0.19          0.14         0.24 o                         
  -7  -8   1          1.06          0.80         0.23 o                         
  -6  -8   1         10.13         10.43         0.39 o                         
  -5  -8   1          3.10          3.64         0.21 o                         
  -4  -8   1         15.44         13.59         0.37 o                         
  -3  -8   1         18.41         17.32         0.38 o                         
  -2  -8   1         12.65         13.94         0.37 o                         
  -1  -8   1         50.11         43.51         0.65 o                         
   0  -8   1         32.70         31.73         0.57 o                         
   1  -8   1         27.55         25.64         0.44 o                         
   2  -8   1        111.51        119.75         2.07 o                         
   3  -8   1         17.69         16.76         0.39 o                         
   4  -8   1         11.93         14.25         0.37 o                         
   5  -8   1          7.12          6.44         0.27 o                         
   6  -8   1          1.76          1.34         0.25 o                         
  -8  -7   1          3.78          3.72         0.32 o                         
  -7  -7   1          8.20          7.07         0.32 o                         
  -6  -7   1          8.28          7.62         0.29 o                         
  -5  -7   1          2.08          1.97         0.19 o                         
  -4  -7   1          5.55          4.19         0.22 o                         
  -3  -7   1         45.89         43.19         0.57 o                         
  -2  -7   1         14.73         16.03         0.27 o                         
  -1  -7   1         76.83         81.63         0.96 o                         
   0  -7   1         16.80         15.71         0.33 o                         
   1  -7   1         12.83         11.09         0.28 o                         
   2  -7   1         33.22         31.97         0.54 o                         
   3  -7   1          0.46          0.15         0.15 o                         
   4  -7   1          7.16          7.32         0.24 o                         
   5  -7   1          0.65          0.50         0.19 o                         
   6  -7   1          0.16         -0.15         0.21 o                         
   7  -7   1          3.59          3.84         0.39 o                         
  -8  -6   1          0.45          0.50         0.27 o                         
  -7  -6   1         10.60         10.26         0.34 o                         
  -6  -6   1          0.05         -0.18         0.18 o                         
  -5  -6   1         16.61         14.75         0.35 o                         
  -4  -6   1          6.53          6.48         0.30 o                         
  -3  -6   1         29.58         31.33         0.38 o                         
  -2  -6   1          0.10          0.35         0.11 o                         
  -1  -6   1        254.84        274.65         2.82 o                         
   0  -6   1         82.20         76.97         0.89 o                         
   1  -6   1          2.29          4.72         0.16 o                         
   2  -6   1          9.93          9.79         0.26 o                         
   3  -6   1         26.93         28.95         0.40 o                         
   4  -6   1          2.14          1.89         0.20 o                         
   5  -6   1         22.73         24.20         0.46 o                         
   6  -6   1         19.87         16.03         0.43 o                         
   7  -6   1          7.99          9.25         0.43 o                         
  -8  -5   1          5.79          5.82         0.30 o                         
  -7  -5   1          2.53          2.13         0.23 o                         
  -6  -5   1          0.69          0.17         0.18 o                         
  -5  -5   1          8.14          8.24         0.27 o                         
  -4  -5   1         26.15         27.34         0.41 o                         
  -3  -5   1          7.70          9.77         0.24 o                         
  -2  -5   1         17.12         21.76         0.33 o                         
  -1  -5   1        242.49        233.28         2.52 o                         
   0  -5   1         15.80         19.19         0.42 o                         
   1  -5   1        160.42        176.09         1.80 o                         
   2  -5   1         13.71         12.82         0.25 o                         
   3  -5   1         21.27         25.11         0.35 o                         
   4  -5   1         24.63         22.19         0.36 o                         
   5  -5   1          7.51          5.70         0.34 o                         
   6  -5   1          2.36          2.93         0.23 o                         
   7  -5   1          4.08          3.26         0.25 o                         
   8  -5   1          1.46          0.87         0.25 o                         
  -9  -4   1          0.18          0.39         0.26 o                         
  -8  -4   1          3.74          4.26         0.36 o                         
  -7  -4   1          6.98          8.61         0.28 o                         
  -6  -4   1         11.17         12.87         0.32 o                         
  -5  -4   1         26.56         29.05         0.39 o                         
  -4  -4   1         52.37         46.96         0.60 o                         
  -3  -4   1         59.64         74.89         0.79 o                         
  -2  -4   1        151.88        145.00         1.33 o                         
  -1  -4   1        391.18        361.94         3.87 o                         
   0  -4   1         61.39         62.15         0.69 o                         
   1  -4   1         57.86         64.41         0.70 o                         
   2  -4   1        262.39        270.06         2.73 o                         
   3  -4   1         23.46         19.19         0.31 o                         
   4  -4   1          3.12          3.24         0.19 o                         
   5  -4   1          2.85          3.00         0.22 o                         
   6  -4   1         26.42         25.11         0.49 o                         
   7  -4   1          0.14         -0.05         0.21 o                         
   8  -4   1          5.91          6.74         0.38 o                         
  -9  -3   1          1.70          2.12         0.31 o                         
  -8  -3   1         10.59         12.47         0.36 o                         
  -7  -3   1          0.09         -0.17         0.17 o                         
  -6  -3   1         73.78         74.25         0.76 o                         
  -5  -3   1         18.14         21.39         0.33 o                         
  -4  -3   1        223.85        233.70         2.25 o                         
  -3  -3   1         27.56         28.83         0.38 o                         
  -2  -3   1         44.39         42.88         0.44 o                         
  -1  -3   1        383.44        335.86         3.83 o                         
   0  -3   1       1574.91       1492.46        30.30 o                         
   1  -3   1         44.62         45.55         0.61 o                         
   2  -3   1         12.26         14.89         0.24 o                         
   3  -3   1          6.52          9.10         0.26 o                         
   4  -3   1         94.12         92.86         0.99 o                         
   5  -3   1         34.55         36.72         0.53 o                         
   6  -3   1          1.99          1.85         0.22 o                         
   7  -3   1          2.43          2.74         0.26 o                         
   8  -3   1         10.49         11.23         0.57 o                         
  -9  -2   1          2.56          1.90         0.24 o                         
  -8  -2   1          3.79          4.23         0.25 o                         
  -7  -2   1          4.36          4.61         0.23 o                         
  -6  -2   1         13.97         17.19         0.34 o                         
  -5  -2   1        170.83        161.11         1.53 o                         
  -4  -2   1        511.75        562.82         4.77 o                         
  -3  -2   1         87.50         99.06         0.90 o                         
  -2  -2   1        597.10        524.44        20.23 o                         
  -1  -2   1        197.11        174.16         2.18 o                         
   0  -2   1        456.57        441.59        10.22 o                         
   1  -2   1          8.31          4.16         0.15 o                         
   2  -2   1         40.37         39.54         0.45 o                         
   3  -2   1          2.41          2.00         0.17 o                         
   4  -2   1        128.38        113.21         1.18 o                         
   5  -2   1         78.22         77.13         0.88 o                         
   6  -2   1         21.34         19.04         0.43 o                         
   7  -2   1         18.90         17.34         0.49 o                         
   8  -2   1          0.31          0.15         0.23 o                         
  -9  -1   1          3.84          5.05         0.26 o                         
  -8  -1   1          3.68          3.73         0.24 o                         
  -7  -1   1          6.72          6.63         0.27 o                         
  -6  -1   1         14.65         13.00         0.30 o                         
  -5  -1   1         58.83         60.36         0.67 o                         
  -4  -1   1        499.70        541.90         4.59 o                         
  -3  -1   1        845.07        919.35        22.26 o                         
   0  -1   1       1789.67       1751.44        51.86 o                         
   1  -1   1        584.05        570.48        13.97 o                         
   2  -1   1        154.92        153.59         1.41 o                         
   3  -1   1          9.57          8.20         0.24 o                         
   4  -1   1         64.67         64.09         0.74 o                         
   5  -1   1         33.91         34.86         0.49 o                         
   6  -1   1          3.63          3.60         0.28 o                         
   7  -1   1          0.23          0.15         0.22 o                         
   8  -1   1          1.34          1.63         0.25 o                         
  -9   0   1          6.47          6.16         0.31 o                         
  -8   0   1         25.23         30.73         0.52 o                         
  -7   0   1         11.46         12.00         0.34 o                         
  -6   0   1         20.17         17.49         0.35 o                         
  -5   0   1          4.04          4.75         0.25 o                         
  -4   0   1          3.35          2.81         0.25 o                         
  -3   0   1         93.40        118.39         1.06 o                         
  -2   0   1        547.37        591.87        14.43 o                         
   1   0   1         15.54         11.51         0.19 o                         
   2   0   1        285.37        279.67         2.65 o                         
   3   0   1         13.42          9.85         0.24 o                         
   4   0   1        115.13        102.13         1.02 o                         
   5   0   1        234.31        236.37         2.21 o                         
   6   0   1         31.90         30.72         0.54 o                         
   7   0   1         32.03         28.45         0.58 o                         
   8   0   1          0.02         -0.24         0.24 o                         
  -9   1   1          3.84          5.16         0.28 o                         
  -8   1   1          3.68          3.81         0.22 o                         
  -7   1   1          6.72          6.09         0.29 o                         
  -6   1   1         14.66         13.09         0.32 o                         
  -5   1   1         58.83         60.72         0.75 o                         
  -4   1   1        499.73        539.77         5.07 o                         
  -3   1   1        844.67        908.48        26.19 o                         
   0   1   1       1790.13       1838.54        51.83 o                         
   1   1   1        583.94        587.33        19.64 o                         
   2   1   1        154.79        151.18         1.33 o                         
   3   1   1          9.60          8.54         0.24 o                         
   4   1   1         64.70         64.88         0.70 o                         
   5   1   1         33.94         34.86         0.48 o                         
   6   1   1          3.62          2.91         0.25 o                         
   7   1   1          0.23         -0.19         0.23 o                         
   8   1   1          1.34          1.42         0.26 o                         
  -9   2   1          2.56          2.32         0.23 o                         
  -8   2   1          3.79          4.43         0.26 o                         
  -7   2   1          4.36          4.71         0.29 o                         
  -6   2   1         13.97         16.82         0.35 o                         
  -5   2   1        170.70        158.94         1.70 o                         
  -4   2   1        511.86        562.55         5.99 o                         
  -3   2   1         87.58         98.28         0.98 o                         
  -2   2   1        597.21        544.33        13.36 o                         
  -1   2   1        197.02        175.06         1.84 o                         
   0   2   1        456.68        445.58        25.48 o                         
   1   2   1          8.31          4.08         0.15 o                         
   2   2   1         40.37         38.55         0.45 o                         
   3   2   1          2.40          2.06         0.15 o                         
   4   2   1        128.37        113.37         1.17 o                         
   5   2   1         78.22         76.19         0.83 o                         
   6   2   1         21.35         19.20         0.43 o                         
   7   2   1         18.87         18.19         0.79 o                         
   8   2   1          0.31          0.40         0.24 o                         
  -9   3   1          1.70          2.34         0.25 o                         
  -8   3   1         10.59         12.04         0.35 o                         
  -7   3   1          0.09          0.04         0.16 o                         
  -6   3   1         73.78         73.91         0.85 o                         
  -5   3   1         18.16         20.91         0.38 o                         
  -4   3   1        223.88        231.24         2.38 o                         
  -3   3   1         27.55         28.99         0.38 o                         
  -2   3   1         44.46         42.07         0.48 o                         
  -1   3   1        383.42        329.04         6.76 o                         
   0   3   1       1574.81       1433.78        30.49 o                         
   1   3   1         44.61         45.27         0.48 o                         
   2   3   1         12.23         14.41         0.23 o                         
   3   3   1          6.51          8.79         0.24 o                         
   4   3   1         94.10         91.84         1.04 o                         
   5   3   1         34.51         35.82         0.63 o                         
   6   3   1          1.99          2.11         0.21 o                         
   7   3   1          2.43          3.20         0.28 o                         
   8   3   1         10.49         10.38         0.41 o                         
  -9   4   1          0.18          0.27         0.29 o                         
  -8   4   1          3.74          5.08         0.31 o                         
  -7   4   1          6.97          8.38         0.32 o                         
  -6   4   1         11.15         13.26         0.38 o                         
  -5   4   1         26.55         27.98         0.46 o                         
  -4   4   1         52.37         46.19         0.61 o                         
  -3   4   1         59.61         74.39         0.82 o                         
  -2   4   1        151.84        144.92         1.48 o                         
  -1   4   1        391.18        362.69         4.96 o                         
   0   4   1         61.42         60.44         1.15 o                         
   1   4   1         57.77         65.09         0.76 o                         
   2   4   1        262.32        269.60         3.15 o                         
   3   4   1         23.47         19.30         0.34 o                         
   4   4   1          3.11          2.95         0.21 o                         
   5   4   1          2.85          2.86         0.20 o                         
   6   4   1         26.42         24.42         0.63 o                         
   7   4   1          0.14         -0.10         0.22 o                         
   8   4   1          5.90          6.28         0.37 o                         
  -8   5   1          5.78          5.98         0.30 o                         
  -7   5   1          2.52          2.26         0.29 o                         
  -6   5   1          0.69          0.43         0.11 o                         
  -5   5   1          8.15          7.70         0.33 o                         
  -4   5   1         26.16         27.82         0.52 o                         
  -3   5   1          7.68         10.08         0.29 o                         
  -2   5   1         17.14         21.95         0.34 o                         
   0   5   1         15.78         17.53         0.57 o                         
   1   5   1        160.44        172.72         2.29 o                         
   2   5   1         13.71         12.81         0.32 o                         
   3   5   1         21.30         24.95         0.47 o                         
   4   5   1         24.62         22.39         0.45 o                         
   5   5   1          7.50          5.57         0.38 o                         
   6   5   1          2.37          3.09         0.21 o                         
   7   5   1          4.08          3.45         0.26 o                         
   8   5   1          1.46          1.30         0.25 o                         
  -8   6   1          0.45          0.18         0.22 o                         
  -7   6   1         10.60         10.62         0.45 o                         
  -6   6   1          0.06         -0.19         0.20 o                         
  -5   6   1         16.62         14.14         0.44 o                         
  -4   6   1          6.53          6.34         0.27 o                         
  -3   6   1         29.55         31.75         0.58 o                         
  -2   6   1          0.11          0.33         0.18 o                         
  -1   6   1        254.87        279.88         4.74 o                         
   0   6   1         82.16         75.76         1.84 o                         
   1   6   1          2.29          4.40         0.27 o                         
   2   6   1          9.94          9.57         0.29 o                         
   3   6   1         26.93         28.70         0.47 o                         
   4   6   1          2.15          1.34         0.19 o                         
   5   6   1         22.73         23.54         0.53 o                         
   6   6   1         19.88         16.20         0.59 o                         
   7   6   1          7.98          8.98         0.57 o                         
  -8   7   1          3.78          4.20         0.31 o                         
  -7   7   1          8.20          7.00         0.46 o                         
  -6   7   1          8.28          7.86         0.73 o                         
  -5   7   1          2.08          2.21         0.24 o                         
  -4   7   1          5.55          4.70         0.23 o                         
  -3   7   1         45.89         43.59         0.74 o                         
  -2   7   1         14.75         16.00         0.54 o                         
  -1   7   1         76.79         86.19         2.62 o                         
   0   7   1         16.83         16.06         1.11 o                         
   1   7   1         12.83         11.08         0.56 o                         
   2   7   1         33.25         31.52         0.60 o                         
   3   7   1          0.46         -0.03         0.17 o                         
   4   7   1          7.15          7.12         0.30 o                         
   5   7   1          0.65          0.97         0.30 o                         
   6   7   1          0.16         -0.25         0.25 o                         
   7   7   1          3.60          4.12         0.38 o                         
  -7   8   1          1.06          1.54         0.26 o                         
  -6   8   1         10.13         10.74         0.53 o                         
  -5   8   1          3.10          3.94         0.26 o                         
  -4   8   1         15.45         14.04         0.45 o                         
  -3   8   1         18.41         16.86         0.51 o                         
  -2   8   1         12.66         16.14         0.75 o                         
  -1   8   1         50.10         43.66         1.98 o                         
   0   8   1         32.67         33.92         1.67 o                         
   1   8   1         27.52         26.10         1.46 o                         
   2   8   1        111.58        116.88         1.88 o                         
   3   8   1         17.68         17.08         0.53 o                         
   4   8   1         11.94         14.74         0.47 o                         
   5   8   1          7.13          6.77         0.31 o                         
   6   8   1          1.76          1.03         0.25 o                         
  -6   9   1          6.90          7.81         0.46 o                         
  -5   9   1         13.58         16.32         0.80 o                         
  -4   9   1         14.53         14.67         0.59 o                         
  -3   9   1          5.03          5.45         0.38 o                         
  -2   9   1          3.04          3.05         0.43 o                         
  -1   9   1          9.40         10.91         1.15 o                         
   0   9   1         47.29         42.68         1.98 o                         
   1   9   1         41.07         42.23         1.95 o                         
   2   9   1         60.28         57.77         1.99 o                         
   3   9   1          8.46          9.23         0.48 o                         
   4   9   1          4.20          5.82         0.66 o                         
   5   9   1          1.44          0.74         0.21 o                         
   6   9   1          0.19          0.51         0.32 o                         
  -6  10   1          2.87          2.86         0.35 o                         
  -5  10   1          0.48          0.73         0.56 o                         
  -4  10   1          5.67          8.48         0.47 o                         
  -3  10   1          3.37          2.54         0.49 o                         
  -2  10   1          1.83          1.36         0.87 o                         
  -1  10   1          5.45          2.99         0.83 o                         
   0  10   1          1.58          2.50         0.83 o                         
   1  10   1          5.56          3.23         0.80 o                         
   2  10   1         16.54         19.71         1.56 o                         
   3  10   1          9.74         12.56         0.57 o                         
   4  10   1          7.47          7.33         0.62 o                         
   5  10   1          2.26          1.85         0.39 o                         
  -5  11   1          4.02          3.53         1.27 o                         
  -4  11   1         10.02         14.11         0.97 o                         
  -1  11   1          0.12         -0.80         0.80 o                         
   0  11   1          7.03          5.42         0.97 o                         
   1  11   1          2.40          0.73         0.80 o                         
   2  11   1          4.01          3.93         0.90 o                         
   3  11   1          3.38          5.01         0.58 o                         
   4  11   1          2.82          3.85         0.37 o                         
   0  12   1          0.95          0.56         0.83 o                         
   1  12   1          3.88          7.68         1.18 o                         
   2  12   1          2.01          4.10         1.01 o                         
  -3 -12   2          0.33          0.26         0.21 o                         
  -2 -12   2          0.42          0.22         0.18 o                         
  -1 -12   2          3.73          4.78         0.28 o                         
   0 -12   2          0.97          1.02         0.22 o                         
   1 -12   2          1.75          2.60         0.20 o                         
  -5 -11   2          1.50          1.18         0.24 o                         
  -4 -11   2          2.26          2.34         0.27 o                         
  -3 -11   2          2.82          3.02         0.21 o                         
  -2 -11   2          3.73          4.00         0.27 o                         
  -1 -11   2          2.01          2.62         0.21 o                         
   0 -11   2          1.85          2.44         0.22 o                         
   1 -11   2          1.67          2.34         0.19 o                         
   2 -11   2          1.19          0.76         0.33 o                         
   3 -11   2          1.37          1.54         0.23 o                         
  -6 -10   2          2.73          4.35         0.30 o                         
  -5 -10   2          1.53          1.33         0.23 o                         
  -4 -10   2          0.73          0.67         0.19 o                         
  -3 -10   2          1.52          1.50         0.18 o                         
  -2 -10   2         10.67          9.14         0.37 o                         
  -1 -10   2          8.45          6.54         0.30 o                         
   0 -10   2         25.67         24.35         0.49 o                         
   1 -10   2          6.41          7.08         0.30 o                         
   2 -10   2          3.50          4.90         0.30 o                         
   3 -10   2          5.59          4.55         0.28 o                         
   4 -10   2          0.96          1.11         0.27 o                         
  -7  -9   2          4.73          5.19         0.28 o                         
  -6  -9   2          3.42          3.90         0.26 o                         
  -5  -9   2          3.05          2.67         0.24 o                         
  -4  -9   2          1.19          1.02         0.18 o                         
  -3  -9   2         13.46         10.59         0.28 o                         
  -2  -9   2          6.46          7.61         0.33 o                         
  -1  -9   2         38.20         34.86         0.56 o                         
   0  -9   2         78.98         86.93         1.11 o                         
   1  -9   2         38.90         42.64         0.62 o                         
   2  -9   2         18.87         20.62         0.44 o                         
   3  -9   2          7.00          8.31         0.44 o                         
   4  -9   2          3.19          3.09         0.28 o                         
   5  -9   2          1.29          0.75         0.23 o                         
  -7  -8   2          1.06          1.41         0.26 o                         
  -6  -8   2          8.66          8.51         0.48 o                         
  -5  -8   2         17.32         16.14         0.37 o                         
  -4  -8   2          0.93          0.86         0.16 o                         
  -3  -8   2         37.54         39.66         0.61 o                         
  -2  -8   2         21.83         17.25         0.44 o                         
  -1  -8   2         18.35         17.41         0.39 o                         
   0  -8   2         86.16         77.80         1.32 o                         
   1  -8   2          9.03          8.80         0.23 o                         
   2  -8   2          1.05          1.66         0.23 o                         
   3  -8   2          0.61          0.85         0.18 o                         
   4  -8   2          1.19          0.93         0.23 o                         
   5  -8   2          3.21          4.05         0.27 o                         
   6  -8   2          3.50          4.41         0.31 o                         
  -8  -7   2          1.56          1.96         0.26 o                         
  -7  -7   2          0.74          0.80         0.21 o                         
  -6  -7   2          6.76          5.92         0.32 o                         
  -5  -7   2          0.60          0.41         0.19 o                         
  -4  -7   2         33.98         35.01         0.54 o                         
  -3  -7   2         11.37         11.53         0.27 o                         
  -2  -7   2         53.92         55.80         0.70 o                         
  -1  -7   2         13.52         10.20         0.37 o                         
   0  -7   2        155.08        153.71         1.64 o                         
   1  -7   2         10.84         12.76         0.28 o                         
   2  -7   2          2.74          3.92         0.20 o                         
   3  -7   2         12.30         13.25         0.37 o                         
   4  -7   2         24.76         22.87         0.59 o                         
   5  -7   2          4.78          4.76         0.35 o                         
   6  -7   2          3.87          3.50         0.33 o                         
  -8  -6   2          2.10          1.93         0.24 o                         
  -7  -6   2          1.01          0.72         0.22 o                         
  -6  -6   2          0.34          0.50         0.19 o                         
  -5  -6   2         34.99         33.24         0.51 o                         
  -4  -6   2          7.84          7.17         0.24 o                         
  -3  -6   2        130.77        128.20         1.15 o                         
  -2  -6   2         28.83         30.92         0.38 o                         
  -1  -6   2         76.92         77.35         0.72 o                         
   0  -6   2         94.72         88.47         0.86 o                         
   1  -6   2         27.76         27.76         0.33 o                         
   2  -6   2          7.40          7.41         0.21 o                         
   3  -6   2          0.37          0.49         0.21 o                         
   4  -6   2         18.36         16.77         0.42 o                         
   5  -6   2          7.33          7.56         0.31 o                         
   6  -6   2          2.25          2.83         0.28 o                         
   7  -6   2          3.65          4.25         0.34 o                         
  -9  -5   2          0.44          0.56         0.25 o                         
  -8  -5   2          2.41          3.06         0.26 o                         
  -7  -5   2          2.40          2.09         0.22 o                         
  -6  -5   2          5.58          4.83         0.28 o                         
  -5  -5   2          2.26          3.80         0.18 o                         
  -4  -5   2         46.57         48.20         0.58 o                         
  -3  -5   2        225.19        217.84         1.99 o                         
  -2  -5   2        119.07        117.99         1.05 o                         
  -1  -5   2        137.55        153.42         1.34 o                         
   0  -5   2         94.93         84.83         0.96 o                         
   1  -5   2         33.71         38.01         0.42 o                         
   2  -5   2         60.99         59.83         0.71 o                         
   3  -5   2         19.74         20.80         0.47 o                         
   4  -5   2        121.53        114.10         1.67 o                         
   5  -5   2          6.87          7.76         0.36 o                         
   6  -5   2         37.28         38.16         0.87 o                         
   7  -5   2          0.94          0.69         0.28 o                         
  -9  -4   2          3.80          3.40         0.33 o                         
  -8  -4   2         23.04         21.53         0.45 o                         
  -7  -4   2         19.36         20.29         0.42 o                         
  -6  -4   2         62.42         60.14         0.75 o                         
  -5  -4   2          2.30          2.75         0.17 o                         
  -4  -4   2         28.94         32.44         0.42 o                         
  -3  -4   2         25.36         20.80         0.37 o                         
  -2  -4   2        475.31        436.44         3.87 o                         
  -1  -4   2        101.66         86.55         0.87 o                         
   0  -4   2        104.31        110.83         1.43 o                         
   1  -4   2         56.69         53.65         0.62 o                         
   2  -4   2        164.77        163.66         1.61 o                         
   3  -4   2         39.32         34.95         0.45 o                         
   4  -4   2         16.39         15.38         0.39 o                         
   5  -4   2         16.40         18.85         0.63 o                         
   6  -4   2          9.37          8.64         0.41 o                         
   7  -4   2          5.19          5.26         0.37 o                         
  -9  -3   2          2.65          3.16         0.25 o                         
  -8  -3   2         17.94         20.90         0.51 o                         
  -7  -3   2         70.20         70.12         0.86 o                         
  -6  -3   2         56.73         57.37         0.67 o                         
  -5  -3   2         98.55         96.74         1.02 o                         
  -4  -3   2          7.44          3.61         0.20 o                         
  -3  -3   2         12.63          9.07         0.20 o                         
  -2  -3   2        155.91        150.17         1.37 o                         
  -1  -3   2         77.32         87.12         1.52 o                         
   0  -3   2        214.28        231.36         2.33 o                         
   1  -3   2        126.47        124.76         1.29 o                         
   2  -3   2         17.23         17.99         0.33 o                         
   3  -3   2         37.12         43.55         0.52 o                         
   4  -3   2         18.93         17.64         0.39 o                         
   5  -3   2          7.46          6.55         0.30 o                         
   6  -3   2          8.98         10.67         0.38 o                         
   7  -3   2         14.56         16.10         0.49 o                         
   8  -3   2          0.54          0.07         0.38 o                         
  -9  -2   2          2.47          1.77         0.22 o                         
  -8  -2   2         11.36         11.23         0.36 o                         
  -7  -2   2         27.22         28.32         0.52 o                         
  -6  -2   2        217.50        224.19         2.10 o                         
  -5  -2   2        263.45        265.36         2.43 o                         
  -4  -2   2        456.02        470.95         4.18 o                         
  -3  -2   2        285.99        285.55         2.57 o                         
  -2  -2   2        611.64        588.34        16.11 o                         
  -1  -2   2        115.58        118.62         1.29 o                         
   0  -2   2        224.50        225.11         3.59 o                         
   1  -2   2         49.26         52.68         0.58 o                         
   2  -2   2        288.78        292.67         3.18 o                         
   3  -2   2        151.73        151.77         1.44 o                         
   4  -2   2          4.69          4.08         0.19 o                         
   5  -2   2          3.54          3.30         0.25 o                         
   6  -2   2          7.88          9.11         0.44 o                         
   7  -2   2          3.75          3.22         0.26 o                         
   8  -2   2          5.10          4.22         0.35 o                         
 -10  -1   2          1.10          1.57         0.27 o                         
  -9  -1   2          1.75          1.96         0.23 o                         
  -8  -1   2          9.86         11.11         0.45 o                         
  -7  -1   2          5.31          6.84         0.37 o                         
  -6  -1   2         77.95         79.82         0.85 o                         
  -5  -1   2         12.74         11.63         0.27 o                         
  -4  -1   2        657.82        633.00         6.67 o                         
  -3  -1   2          5.31          4.93         0.22 o                         
  -2  -1   2        168.72        153.07         1.79 o                         
  -1  -1   2         93.99         86.81         0.91 o                         
   0  -1   2         85.76         87.27         0.98 o                         
   1  -1   2        148.24        152.95         1.67 o                         
   2  -1   2        208.13        190.51         1.75 o                         
   3  -1   2        616.71        624.92         5.55 o                         
   4  -1   2         66.85         64.85         0.76 o                         
   5  -1   2         56.51         54.24         0.79 o                         
   6  -1   2          7.91          7.74         0.43 o                         
   7  -1   2          3.86          3.77         0.27 o                         
   8  -1   2          1.26          1.02         0.24 o                         
 -10   0   2          0.46          0.31         0.26 o                         
  -9   0   2          1.74          2.46         0.24 o                         
  -8   0   2          9.27          8.88         0.32 o                         
  -7   0   2          2.82          2.97         0.21 o                         
  -6   0   2         40.39         42.25         0.58 o                         
  -5   0   2          0.02          0.44         0.13 o                         
  -4   0   2       2337.42       2562.88        77.80 o                         
  -3   0   2          0.22         -0.05         0.10 o                         
  -2   0   2       1410.35       1469.19        32.06 o                         
  -1   0   2        544.39        505.35        16.20 o                         
   0   0   2          7.26         11.48         0.23 o                         
   1   0   2         97.90        100.74         1.01 o                         
   2   0   2          3.54          3.64         0.15 o                         
   3   0   2         82.68         82.96         0.85 o                         
   4   0   2          0.42          0.18         0.15 o                         
   5   0   2          0.69          0.61         0.21 o                         
   6   0   2          0.09          0.49         0.21 o                         
   7   0   2          0.69          0.08         0.21 o                         
   8   0   2          0.00         -0.14         0.26 o                         
 -10   1   2          1.10          2.08         0.36 o                         
  -9   1   2          1.76          2.24         0.27 o                         
  -8   1   2          9.86         12.14         0.43 o                         
  -7   1   2          5.30          6.63         0.33 o                         
  -6   1   2         77.98         80.27         1.01 o                         
  -5   1   2         12.73         12.03         0.33 o                         
  -4   1   2        657.75        621.55        12.48 o                         
  -3   1   2          5.30          5.32         0.33 o                         
  -2   1   2        168.72        153.62         2.06 o                         
  -1   1   2         93.93         87.18         0.90 o                         
   0   1   2         85.69         88.50         1.17 o                         
   1   1   2        148.38        152.95         1.49 o                         
   2   1   2        208.10        190.53         1.86 o                         
   3   1   2        616.76        621.59         5.85 o                         
   4   1   2         66.85         65.35         0.81 o                         
   5   1   2         56.48         53.13         0.80 o                         
   6   1   2          7.90          7.44         0.54 o                         
   7   1   2          3.86          3.63         0.29 o                         
   8   1   2          1.26          1.26         0.27 o                         
  -9   2   2          2.47          1.79         0.31 o                         
  -8   2   2         11.35         11.03         0.44 o                         
  -7   2   2         27.23         28.23         0.74 o                         
  -6   2   2        217.49        225.06         2.70 o                         
  -5   2   2        263.48        264.67         2.88 o                         
  -4   2   2        455.95        466.38         4.66 o                         
  -3   2   2        286.09        285.24         2.85 o                         
  -2   2   2        611.41        575.93        22.45 o                         
  -1   2   2        115.55        117.24         1.85 o                         
   0   2   2        224.36        230.04         2.43 o                         
   1   2   2         49.32         53.18         0.57 o                         
   2   2   2        288.80        289.48         2.78 o                         
   3   2   2        151.75        151.82         1.44 o                         
   4   2   2          4.68          3.93         0.21 o                         
   5   2   2          3.53          3.13         0.22 o                         
   6   2   2          7.88          9.13         0.67 o                         
   7   2   2          3.75          3.32         0.30 o                         
   8   2   2          5.09          5.13         0.36 o                         
  -9   3   2          2.64          3.18         0.28 o                         
  -8   3   2         17.93         21.55         0.57 o                         
  -7   3   2         70.18         69.31         1.12 o                         
  -6   3   2         56.74         56.91         0.78 o                         
  -5   3   2         98.60         94.85         1.23 o                         
  -4   3   2          7.45          3.98         0.18 o                         
  -3   3   2         12.65          9.35         0.22 o                         
  -2   3   2        155.93        149.83         1.53 o                         
  -1   3   2         77.23         88.65         0.93 o                         
   0   3   2        214.39        234.33         2.51 o                         
   1   3   2        126.46        122.68         1.29 o                         
   2   3   2         17.26         17.08         0.28 o                         
   3   3   2         37.12         44.12         0.54 o                         
   4   3   2         18.96         17.66         0.39 o                         
   5   3   2          7.46          7.13         0.38 o                         
   6   3   2          8.97         10.01         0.72 o                         
   7   3   2         14.57         16.02         0.51 o                         
   8   3   2          0.54          0.13         0.50 o                         
  -9   4   2          3.80          3.49         0.33 o                         
  -8   4   2         23.06         22.65         0.55 o                         
  -7   4   2         19.36         20.21         0.53 o                         
  -6   4   2         62.45         60.00         0.87 o                         
  -5   4   2          2.29          2.91         0.17 o                         
  -4   4   2         28.96         32.39         0.48 o                         
  -3   4   2         25.36         20.64         0.35 o                         
  -2   4   2        475.27        439.96         4.64 o                         
  -1   4   2        101.66         86.12         0.93 o                         
   0   4   2        104.36        111.33         1.16 o                         
   1   4   2         56.69         52.80         0.59 o                         
   2   4   2        164.68        162.37         1.71 o                         
   3   4   2         39.27         35.42         0.46 o                         
   4   4   2         16.40         15.60         0.46 o                         
   5   4   2         16.39         18.93         0.47 o                         
   6   4   2          9.38          9.12         0.66 o                         
   7   4   2          5.19          5.74         0.32 o                         
  -9   5   2          0.44          0.37         0.37 o                         
  -8   5   2          2.41          2.98         0.22 o                         
  -7   5   2          2.40          2.03         0.22 o                         
  -6   5   2          5.58          4.96         0.36 o                         
  -5   5   2          2.26          3.84         0.24 o                         
  -4   5   2         46.59         48.39         0.68 o                         
  -3   5   2        225.24        219.03         2.37 o                         
  -2   5   2        119.10        116.06         1.56 o                         
  -1   5   2        137.44        152.64         1.69 o                         
   0   5   2         94.94         85.48         1.07 o                         
   1   5   2         33.77         37.58         0.48 o                         
   2   5   2         61.01         60.25         0.72 o                         
   3   5   2         19.76         20.88         0.39 o                         
   4   5   2        121.54        116.14         1.31 o                         
   5   5   2          6.86          7.41         0.27 o                         
   6   5   2         37.27         37.53         0.76 o                         
   7   5   2          0.94          1.03         0.20 o                         
  -8   6   2          2.10          2.66         0.34 o                         
  -7   6   2          1.01          0.79         0.35 o                         
  -6   6   2          0.34          0.78         0.15 o                         
  -5   6   2         34.99         31.48         0.58 o                         
  -4   6   2          7.86          7.22         0.25 o                         
  -3   6   2        130.66        126.55         1.86 o                         
  -2   6   2         28.84         30.88         0.53 o                         
  -1   6   2         76.89         75.42         1.08 o                         
   0   6   2         94.80         86.41         1.24 o                         
   1   6   2         27.78         26.62         0.43 o                         
   2   6   2          7.39          7.39         0.29 o                         
   3   6   2          0.37          0.21         0.20 o                         
   4   6   2         18.35         16.67         0.47 o                         
   5   6   2          7.33          6.84         0.42 o                         
   6   6   2          2.25          3.16         0.32 o                         
   7   6   2          3.65          4.06         0.37 o                         
  -8   7   2          1.56          1.76         0.38 o                         
  -7   7   2          0.75          0.59         0.31 o                         
  -6   7   2          6.75          7.12         0.41 o                         
  -5   7   2          0.61          0.57         0.24 o                         
  -4   7   2         33.96         34.46         0.86 o                         
  -3   7   2         11.38         11.35         0.31 o                         
  -2   7   2         53.88         54.69         0.96 o                         
  -1   7   2         13.49          9.55         0.49 o                         
   0   7   2        155.12        156.92         2.73 o                         
   1   7   2         10.84         12.31         0.35 o                         
   2   7   2          2.74          3.76         0.38 o                         
   3   7   2         12.31         12.71         0.53 o                         
   4   7   2         24.78         22.93         0.52 o                         
   5   7   2          4.78          5.24         0.39 o                         
   6   7   2          3.86          3.49         0.36 o                         
  -7   8   2          1.06          1.88         0.33 o                         
  -6   8   2          8.67          8.86         0.74 o                         
  -5   8   2         17.33         15.85         0.51 o                         
  -4   8   2          0.93          1.24         0.26 o                         
  -3   8   2         37.55         41.02         1.19 o                         
  -2   8   2         21.82         17.66         0.90 o                         
  -1   8   2         18.36         15.09         1.91 o                         
   0   8   2         86.13         77.59         2.05 o                         
   1   8   2          9.03          7.97         0.60 o                         
   2   8   2          1.04          1.87         0.37 o                         
   3   8   2          0.61          0.82         0.19 o                         
   4   8   2          1.19          0.48         0.23 o                         
   5   8   2          3.21          4.02         0.35 o                         
   6   8   2          3.49          4.41         0.36 o                         
  -7   9   2          4.74          5.86         0.38 o                         
  -6   9   2          3.42          4.39         0.35 o                         
  -5   9   2          3.04          1.40         0.49 o                         
  -4   9   2          1.20          1.27         0.28 o                         
  -3   9   2         13.46          9.99         0.55 o                         
  -2   9   2          6.46          8.97         1.11 o                         
  -1   9   2         38.19         35.84         1.88 o                         
   0   9   2         78.99         93.67         3.23 o                         
   1   9   2         38.88         43.05         1.49 o                         
   2   9   2         18.87         20.06         0.66 o                         
   3   9   2          6.99          8.29         0.38 o                         
   4   9   2          3.18          2.79         0.25 o                         
   5   9   2          1.28          0.57         0.25 o                         
  -6  10   2          2.73          4.34         0.62 o                         
  -5  10   2          1.53          1.88         0.59 o                         
  -4  10   2          0.72          0.35         0.36 o                         
  -3  10   2          1.51          1.99         0.52 o                         
  -2  10   2         10.67          7.65         1.01 o                         
  -1  10   2          8.44          5.63         0.90 o                         
   0  10   2         25.67         28.22         1.74 o                         
   1  10   2          6.41          6.71         0.94 o                         
   2  10   2          3.50          4.57         0.47 o                         
   3  10   2          5.59          4.89         0.39 o                         
   4  10   2          0.96          1.29         0.37 o                         
  -5  11   2          1.50          1.91         0.46 o                         
  -4  11   2          2.27          1.74         1.01 o                         
  -3  11   2          2.82          2.16         0.83 o                         
  -2  11   2          3.74          3.75         0.94 o                         
  -1  11   2          2.02          1.15         0.76 o                         
   0  11   2          1.85          3.65         0.97 o                         
   1  11   2          1.67          2.71         0.87 o                         
   2  11   2          1.19          0.28         0.83 o                         
   3  11   2          1.37          3.09         0.94 o                         
  -2  12   2          0.42         -0.42         0.94 o                         
  -1  12   2          3.73          3.48         0.87 o                         
   0  12   2          0.97          1.25         0.87 o                         
   1  12   2          1.75          2.99         1.01 o                         
  -2 -12   3          0.23          0.62         0.23 o                         
  -1 -12   3          0.52         -0.02         0.30 o                         
   0 -12   3          2.39          3.66         0.23 o                         
  -5 -11   3          2.22          2.21         0.25 o                         
  -4 -11   3          0.58          0.51         0.35 o                         
  -3 -11   3          8.23          7.37         0.37 o                         
  -2 -11   3          0.11          0.27         0.33 o                         
  -1 -11   3          0.48          0.51         0.29 o                         
   0 -11   3          0.97          0.67         0.18 o                         
   1 -11   3          2.29          0.95         0.22 o                         
   2 -11   3          0.17         -0.10         0.25 o                         
  -6 -10   3          0.38          0.36         0.22 o                         
  -5 -10   3          0.56          0.13         0.17 o                         
  -4 -10   3          1.28          0.83         0.21 o                         
  -3 -10   3          4.66          5.14         0.30 o                         
  -2 -10   3         15.11         16.58         0.55 o                         
  -1 -10   3         11.90         13.32         0.46 o                         
   0 -10   3          4.65          4.17         0.28 o                         
   1 -10   3          3.67          6.91         0.29 o                         
   2 -10   3          3.19          2.62         0.28 o                         
   3 -10   3          0.38         -0.25         0.25 o                         
  -7  -9   3          1.17          1.28         0.22 o                         
  -6  -9   3          2.60          3.66         0.21 o                         
  -5  -9   3          0.41          0.23         0.20 o                         
  -4  -9   3          4.51          4.51         0.39 o                         
  -3  -9   3          0.82          1.29         0.22 o                         
  -2  -9   3         35.42         30.86         0.65 o                         
  -1  -9   3         11.19         11.43         0.50 o                         
   0  -9   3          2.05          2.91         0.24 o                         
   1  -9   3          1.84          0.87         0.17 o                         
   2  -9   3          1.60          0.80         0.20 o                         
   3  -9   3          6.84          8.80         0.46 o                         
   4  -9   3          3.06          3.20         0.28 o                         
  -8  -8   3          1.89          1.95         0.26 o                         
  -7  -8   3          0.88          0.61         0.20 o                         
  -6  -8   3         11.97         12.74         0.41 o                         
  -5  -8   3          1.52          1.53         0.17 o                         
  -4  -8   3         19.11         20.32         0.47 o                         
  -3  -8   3         27.75         26.37         0.40 o                         
  -2  -8   3         89.93         95.43         1.30 o                         
  -1  -8   3         27.18         26.20         0.46 o                         
   0  -8   3         13.11         11.25         0.33 o                         
   1  -8   3          6.67          8.06         0.27 o                         
   2  -8   3         24.03         24.87         0.42 o                         
   3  -8   3          3.37          3.00         0.24 o                         
   4  -8   3          5.98          4.95         0.37 o                         
   5  -8   3          3.79          3.64         0.30 o                         
  -8  -7   3          0.54          0.57         0.25 o                         
  -7  -7   3         18.27         19.21         0.48 o                         
  -6  -7   3          0.93          0.62         0.20 o                         
  -5  -7   3         42.63         44.71         0.58 o                         
  -4  -7   3         36.14         35.62         0.48 o                         
  -3  -7   3         17.97         16.82         0.29 o                         
  -2  -7   3        112.20        104.92         1.14 o                         
  -1  -7   3         39.17         37.29         0.46 o                         
   0  -7   3          9.78          6.93         0.27 o                         
   1  -7   3          2.06          2.86         0.16 o                         
   2  -7   3         29.52         25.12         0.42 o                         
   3  -7   3          5.25          4.53         0.27 o                         
   4  -7   3          8.42         11.05         0.46 o                         
   5  -7   3         10.90         13.56         0.46 o                         
  -9  -6   3          0.60          0.22         0.24 o                         
  -8  -6   3          0.32          0.32         0.23 o                         
  -7  -6   3          4.18          4.84         0.28 o                         
  -6  -6   3          4.37          3.11         0.22 o                         
  -5  -6   3         42.63         42.05         0.53 o                         
  -4  -6   3         46.77         41.98         0.50 o                         
  -3  -6   3         57.13         55.23         0.57 o                         
  -2  -6   3         65.91         59.25         0.59 o                         
  -1  -6   3         25.37         27.08         0.36 o                         
   0  -6   3         66.43         60.98         0.64 o                         
   1  -6   3          1.34          1.34         0.14 o                         
   2  -6   3        157.76        159.28         1.62 o                         
   3  -6   3          4.63          4.98         0.26 o                         
   4  -6   3         38.95         37.00         0.63 o                         
   5  -6   3         14.18         13.75         0.52 o                         
   6  -6   3          4.34          3.36         0.34 o                         
  -9  -5   3         11.08         12.09         0.49 o                         
  -8  -5   3          2.47          1.75         0.25 o                         
  -7  -5   3         15.22         15.47         0.39 o                         
  -6  -5   3         25.07         25.35         0.44 o                         
  -5  -5   3          7.53          6.73         0.22 o                         
  -4  -5   3          4.55          5.09         0.24 o                         
  -3  -5   3         34.23         32.26         0.40 o                         
  -2  -5   3          7.90          7.75         0.20 o                         
  -1  -5   3         45.84         45.58         0.59 o                         
   0  -5   3         49.33         59.93         0.66 o                         
   1  -5   3          2.84          2.13         0.15 o                         
   2  -5   3        122.83        116.18         1.21 o                         
   3  -5   3         13.04         12.18         0.33 o                         
   4  -5   3         14.25         13.97         0.44 o                         
   5  -5   3          3.86          3.07         0.28 o                         
   6  -5   3          4.48          7.47         0.38 o                         
  -9  -4   3          6.47          5.76         0.32 o                         
  -8  -4   3         14.86         12.37         0.40 o                         
  -7  -4   3         13.45         11.88         0.37 o                         
  -6  -4   3         22.05         23.50         0.41 o                         
  -5  -4   3         35.99         37.58         0.48 o                         
  -4  -4   3        160.12        151.00         1.51 o                         
  -3  -4   3         76.84         78.50         0.83 o                         
  -2  -4   3        117.64        129.89         1.36 o                         
  -1  -4   3        304.58        319.87         3.41 o                         
   0  -4   3        129.90        148.03         1.47 o                         
   1  -4   3         48.90         57.54         0.68 o                         
   2  -4   3        127.83        129.12         1.33 o                         
   3  -4   3         21.24         18.04         0.34 o                         
   4  -4   3         90.65         91.86         1.04 o                         
   5  -4   3          3.39          3.46         0.36 o                         
   6  -4   3         12.46         11.80         0.42 o                         
   7  -4   3          2.03          3.34         0.41 o                         
 -10  -3   3          7.46          6.80         0.61 o                         
  -9  -3   3         18.77         20.60         0.55 o                         
  -8  -3   3         71.65         70.97         0.90 o                         
  -7  -3   3         41.45         41.14         0.57 o                         
  -6  -3   3         14.30         16.11         0.34 o                         
  -5  -3   3         10.66         11.76         0.32 o                         
  -4  -3   3        226.76        214.03         2.09 o                         
  -3  -3   3          8.96          7.33         0.24 o                         
  -2  -3   3        267.10        280.66         2.81 o                         
  -1  -3   3        296.27        297.54         3.01 o                         
   0  -3   3        535.52        579.52         9.28 o                         
   1  -3   3         99.59        111.35         1.14 o                         
   2  -3   3          4.39          3.49         0.21 o                         
   3  -3   3         32.89         39.52         0.51 o                         
   4  -3   3          1.59          1.93         0.20 o                         
   5  -3   3         20.48         20.21         0.54 o                         
   6  -3   3         14.50         14.81         0.47 o                         
   7  -3   3          3.98          5.62         0.42 o                         
 -10  -2   3          6.08          7.37         0.41 o                         
  -9  -2   3         11.59         12.87         0.47 o                         
  -8  -2   3         20.29         17.26         0.41 o                         
  -7  -2   3         29.46         29.04         0.50 o                         
  -6  -2   3         98.86         94.28         1.04 o                         
  -5  -2   3          7.02          8.71         0.28 o                         
  -4  -2   3         23.01         26.65         0.44 o                         
  -3  -2   3         32.71         35.87         0.53 o                         
  -2  -2   3        327.70        336.66         4.05 o                         
  -1  -2   3        494.38        505.10         7.18 o                         
   0  -2   3         21.62         28.54         0.43 o                         
   1  -2   3        179.21        197.45         2.33 o                         
   2  -2   3         42.84         40.91         0.49 o                         
   3  -2   3         19.26         19.00         0.34 o                         
   4  -2   3         11.63         11.02         0.35 o                         
   5  -2   3         23.99         22.53         0.59 o                         
   6  -2   3          6.09          5.61         0.30 o                         
   7  -2   3          2.36          2.56         0.29 o                         
 -10  -1   3          0.32          0.08         0.23 o                         
  -9  -1   3          2.10          2.09         0.24 o                         
  -8  -1   3          8.71          7.91         0.49 o                         
  -7  -1   3         27.09         27.58         0.54 o                         
  -6  -1   3        137.02        146.87         1.51 o                         
  -5  -1   3         86.26         89.84         0.96 o                         
  -4  -1   3         11.96         11.68         0.39 o                         
  -3  -1   3         12.68         10.81         0.29 o                         
  -2  -1   3          6.29          7.08         0.20 o                         
  -1  -1   3        104.23        117.60         1.58 o                         
   0  -1   3         85.58         96.24         1.04 o                         
   1  -1   3        373.74        422.45         4.53 o                         
   2  -1   3         11.05         11.55         0.30 o                         
   3  -1   3         24.74         25.54         0.39 o                         
   4  -1   3          3.63          4.78         0.25 o                         
   5  -1   3         13.70         12.05         0.44 o                         
   6  -1   3          7.04          5.72         0.34 o                         
   7  -1   3          0.36          0.36         0.28 o                         
 -10   0   3          2.14          1.99         0.30 o                         
  -9   0   3          0.10          0.74         0.28 o                         
  -8   0   3          0.35          0.57         0.23 o                         
  -7   0   3         24.79         20.01         0.46 o                         
  -6   0   3         37.45         33.23         0.52 o                         
  -5   0   3         38.82         35.59         0.51 o                         
  -4   0   3         87.28         85.48         0.94 o                         
  -3   0   3         11.23          9.57         0.29 o                         
  -2   0   3         26.10         31.74         0.45 o                         
  -1   0   3        207.09        203.57         2.38 o                         
   0   0   3         13.07         10.45         0.26 o                         
   1   0   3       1122.93       1187.96        33.08 o                         
   2   0   3        117.12        117.61         1.21 o                         
   3   0   3        173.59        182.53         1.83 o                         
   4   0   3         18.27         18.07         0.54 o                         
   5   0   3          1.57          0.98         0.25 o                         
   6   0   3          9.29          9.75         0.44 o                         
   7   0   3          6.72          7.42         0.41 o                         
 -10   1   3          0.32          0.48         0.27 o                         
  -9   1   3          2.10          1.81         0.29 o                         
  -8   1   3          8.70          8.10         0.57 o                         
  -7   1   3         27.07         27.54         0.59 o                         
  -6   1   3        136.94        149.06         1.71 o                         
  -5   1   3         86.27         90.73         0.96 o                         
  -4   1   3         11.95         12.15         0.28 o                         
  -3   1   3         12.71         10.82         0.25 o                         
  -2   1   3          6.31          6.90         0.20 o                         
  -1   1   3        104.24        119.63         1.17 o                         
   0   1   3         85.68         95.44         1.10 o                         
   1   1   3        373.88        422.36         4.22 o                         
   2   1   3         11.02         11.09         0.28 o                         
   3   1   3         24.71         25.54         0.42 o                         
   4   1   3          3.63          4.89         0.37 o                         
   5   1   3         13.69         11.93         0.41 o                         
   6   1   3          7.03          5.99         0.41 o                         
   7   1   3          0.36          0.29         0.28 o                         
 -10   2   3          6.07          7.34         0.64 o                         
  -9   2   3         11.58         12.96         0.54 o                         
  -8   2   3         20.28         17.28         0.59 o                         
  -7   2   3         29.46         28.17         0.54 o                         
  -6   2   3         98.88         96.43         1.16 o                         
  -5   2   3          7.02          9.65         0.34 o                         
  -4   2   3         23.00         27.42         0.51 o                         
  -3   2   3         32.73         35.92         0.40 o                         
  -2   2   3        327.74        333.66         3.15 o                         
  -1   2   3        494.54        516.66        11.42 o                         
   0   2   3         21.62         28.14         0.40 o                         
   1   2   3        179.26        196.71         2.03 o                         
   2   2   3         42.87         41.34         0.58 o                         
   3   2   3         19.25         19.41         0.35 o                         
   4   2   3         11.63         10.37         0.33 o                         
   5   2   3         24.00         23.10         0.53 o                         
   6   2   3          6.10          6.38         0.32 o                         
   7   2   3          2.36          2.87         0.28 o                         
 -10   3   3          7.46          6.17         0.62 o                         
  -9   3   3         18.76         21.06         0.93 o                         
  -8   3   3         71.67         71.39         1.18 o                         
  -7   3   3         41.44         41.02         0.87 o                         
  -6   3   3         14.30         15.85         0.33 o                         
  -5   3   3         10.66         11.86         0.28 o                         
  -4   3   3        226.71        217.85         2.09 o                         
  -3   3   3          8.94          6.75         0.20 o                         
  -2   3   3        267.10        279.08         2.81 o                         
  -1   3   3        296.14        301.60         3.00 o                         
   0   3   3        535.55        574.89         7.23 o                         
   1   3   3         99.58        111.06         1.12 o                         
   2   3   3          4.39          3.37         0.15 o                         
   3   3   3         32.87         39.27         0.52 o                         
   4   3   3          1.59          1.59         0.21 o                         
   5   3   3         20.47         20.14         0.52 o                         
   6   3   3         14.50         15.47         0.55 o                         
   7   3   3          3.98          5.73         0.45 o                         
  -9   4   3          6.47          6.23         0.31 o                         
  -8   4   3         14.87         11.73         0.48 o                         
  -7   4   3         13.47         12.54         0.43 o                         
  -6   4   3         22.05         24.18         0.46 o                         
  -5   4   3         36.02         37.64         0.51 o                         
  -4   4   3        160.12        149.09         1.57 o                         
  -3   4   3         76.79         77.79         0.87 o                         
  -2   4   3        117.62        131.18         1.38 o                         
  -1   4   3        304.60        316.13         3.41 o                         
   0   4   3        129.93        151.29         1.56 o                         
   1   4   3         48.88         57.15         0.68 o                         
   2   4   3        127.86        129.86         1.31 o                         
   3   4   3         21.27         18.28         0.37 o                         
   4   4   3         90.62         91.10         1.36 o                         
   5   4   3          3.40          3.50         0.30 o                         
   6   4   3         12.46         11.47         0.44 o                         
   7   4   3          2.03          3.29         0.38 o                         
  -9   5   3         11.08         10.98         0.40 o                         
  -8   5   3          2.47          2.02         0.30 o                         
  -7   5   3         15.23         14.10         0.86 o                         
  -6   5   3         25.09         24.82         0.51 o                         
  -5   5   3          7.52          6.62         0.27 o                         
  -4   5   3          4.55          5.03         0.48 o                         
  -3   5   3         34.19         31.78         0.44 o                         
  -2   5   3          7.93          8.18         0.24 o                         
  -1   5   3         45.88         45.52         0.60 o                         
   0   5   3         49.38         59.62         0.76 o                         
   1   5   3          2.84          2.08         0.18 o                         
   2   5   3        122.79        116.51         1.21 o                         
   3   5   3         13.03         12.33         0.35 o                         
   4   5   3         14.24         14.24         0.45 o                         
   5   5   3          3.87          3.52         0.26 o                         
   6   5   3          4.47          6.95         0.38 o                         
  -9   6   3          0.59          0.42         0.20 o                         
  -8   6   3          0.32          0.49         0.19 o                         
  -7   6   3          4.18          4.97         0.54 o                         
  -6   6   3          4.37          3.53         0.23 o                         
  -5   6   3         42.62         42.77         0.66 o                         
  -4   6   3         46.76         42.27         0.74 o                         
  -3   6   3         57.08         55.16         0.66 o                         
  -2   6   3         65.99         59.82         0.70 o                         
  -1   6   3         25.40         26.67         0.44 o                         
   0   6   3         66.41         61.23         0.78 o                         
   1   6   3          1.34          1.40         0.15 o                         
   2   6   3        157.82        160.96         1.96 o                         
   3   6   3          4.63          4.95         0.31 o                         
   4   6   3         38.94         37.13         0.74 o                         
   5   6   3         14.19         14.11         0.50 o                         
   6   6   3          4.35          3.58         0.33 o                         
  -8   7   3          0.54          0.75         0.32 o                         
  -7   7   3         18.27         17.71         0.89 o                         
  -6   7   3          0.93          0.62         0.17 o                         
  -5   7   3         42.61         44.07         0.70 o                         
  -4   7   3         36.14         36.29         0.56 o                         
  -3   7   3         17.96         16.89         0.35 o                         
  -2   7   3        112.23        106.39         1.24 o                         
  -1   7   3         39.15         36.94         0.59 o                         
   0   7   3          9.80          7.78         0.29 o                         
   1   7   3          2.06          3.21         0.19 o                         
   2   7   3         29.52         24.52         0.62 o                         
   3   7   3          5.26          5.69         0.34 o                         
   4   7   3          8.42         10.27         0.44 o                         
   5   7   3         10.90         12.97         0.67 o                         
  -8   8   3          1.89          1.89         0.37 o                         
  -7   8   3          0.87          0.85         0.39 o                         
  -6   8   3         11.97         13.72         1.41 o                         
  -5   8   3          1.52          1.54         0.24 o                         
  -4   8   3         19.10         20.86         0.46 o                         
  -3   8   3         27.72         26.65         0.60 o                         
  -2   8   3         89.92         97.69         1.56 o                         
  -1   8   3         27.18         26.95         0.56 o                         
   0   8   3         13.10         11.30         0.43 o                         
   1   8   3          6.66          8.02         0.36 o                         
   2   8   3         24.03         25.04         0.56 o                         
   3   8   3          3.36          3.18         0.31 o                         
   4   8   3          5.97          4.51         0.37 o                         
   5   8   3          3.79          4.04         0.31 o                         
  -7   9   3          1.17          1.60         0.30 o                         
  -6   9   3          2.60          3.58         0.30 o                         
  -5   9   3          0.42          1.00         0.31 o                         
  -4   9   3          4.52          3.97         0.44 o                         
  -3   9   3          0.82          1.34         0.26 o                         
  -2   9   3         35.40         31.46         1.07 o                         
  -1   9   3         11.19         11.35         0.66 o                         
   0   9   3          2.04          3.09         0.33 o                         
   1   9   3          1.84          1.06         0.29 o                         
   2   9   3          1.60          0.52         0.18 o                         
   3   9   3          6.83          9.51         0.44 o                         
   4   9   3          3.06          3.40         0.29 o                         
  -6  10   3          0.38          0.62         0.42 o                         
  -5  10   3          0.56          0.26         0.37 o                         
  -4  10   3          1.28          1.24         0.42 o                         
  -3  10   3          4.66          4.73         0.94 o                         
  -2  10   3         15.11         17.24         1.56 o                         
  -1  10   3         11.90         15.57         1.49 o                         
   0  10   3          4.65          3.67         0.60 o                         
   1  10   3          3.67          5.27         0.51 o                         
   2  10   3          3.18          3.13         0.43 o                         
   3  10   3          0.38          0.28         0.29 o                         
  -5  11   3          2.22          1.86         0.55 o                         
  -4  11   3          0.58          0.57         0.58 o                         
  -3  11   3          8.23          6.12         1.01 o                         
  -2  11   3          0.11          0.07         0.80 o                         
  -1  11   3          0.48          0.70         0.73 o                         
   0  11   3          0.97          0.80         0.80 o                         
   1  11   3          2.29          1.08         0.57 o                         
   2  11   3          0.17         -0.37         0.69 o                         
  -2  12   3          0.23         -0.03         0.83 o                         
  -1  12   3          0.52          1.18         0.97 o                         
   0  12   3          2.39          5.18         1.15 o                         
  -4 -11   4          3.16          3.10         0.28 o                         
  -3 -11   4          0.00          0.14         0.30 o                         
  -2 -11   4          1.96          2.53         0.38 o                         
  -1 -11   4          2.08          2.90         0.29 o                         
   0 -11   4          1.45          2.20         0.30 o                         
   1 -11   4          1.72          3.62         0.25 o                         
  -6 -10   4          0.39          0.80         0.24 o                         
  -5 -10   4          2.18          3.16         0.27 o                         
  -4 -10   4          0.66          0.52         0.16 o                         
  -3 -10   4          0.16          0.05         0.21 o                         
  -2 -10   4          1.38          0.91         0.33 o                         
  -1 -10   4          1.60          0.35         0.32 o                         
   0 -10   4          2.80          1.82         0.21 o                         
   1 -10   4          6.73          9.19         0.55 o                         
   2 -10   4          3.01          2.46         0.26 o                         
  -7  -9   4          0.30          1.01         0.28 o                         
  -6  -9   4          0.20          0.26         0.23 o                         
  -5  -9   4          5.85          7.71         0.30 o                         
  -4  -9   4         10.08         11.41         0.29 o                         
  -3  -9   4          6.49          6.28         0.25 o                         
  -2  -9   4          3.48          2.07         0.21 o                         
  -1  -9   4          3.60          5.41         0.22 o                         
   0  -9   4          7.12          7.80         0.37 o                         
   1  -9   4          0.62          0.12         0.16 o                         
   2  -9   4          0.05          0.22         0.21 o                         
   3  -9   4          1.99          1.37         0.25 o                         
  -8  -8   4          0.71          1.25         0.28 o                         
  -7  -8   4          2.14          1.96         0.28 o                         
  -6  -8   4         11.77         11.68         0.41 o                         
  -5  -8   4          5.76          6.21         0.27 o                         
  -4  -8   4         40.16         38.79         0.63 o                         
  -3  -8   4         33.18         30.01         0.46 o                         
  -2  -8   4          9.59          8.19         0.31 o                         
  -1  -8   4          2.18          1.46         0.18 o                         
   0  -8   4          5.99          6.92         0.22 o                         
   1  -8   4          6.34          6.79         0.29 o                         
   2  -8   4          8.20          8.96         0.31 o                         
   3  -8   4          5.50          6.72         0.58 o                         
   4  -8   4          2.08          2.08         0.27 o                         
  -8  -7   4          2.47          2.47         0.34 o                         
  -7  -7   4         10.02         10.94         0.43 o                         
  -6  -7   4          9.87         10.94         0.39 o                         
  -5  -7   4         24.62         22.91         0.45 o                         
  -4  -7   4         29.31         29.82         0.45 o                         
  -3  -7   4         13.77         11.31         0.32 o                         
  -2  -7   4         37.39         29.07         0.46 o                         
  -1  -7   4          3.54          2.65         0.20 o                         
   0  -7   4        137.88        135.99         1.41 o                         
   1  -7   4          1.35          2.38         0.22 o                         
   2  -7   4         42.08         37.36         0.54 o                         
   3  -7   4         24.00         21.55         0.50 o                         
   4  -7   4          0.30          0.50         0.24 o                         
   5  -7   4          0.91          0.54         0.28 o                         
  -9  -6   4          6.74          7.22         0.42 o                         
  -8  -6   4          7.48          8.03         0.49 o                         
  -7  -6   4          3.98          4.09         0.32 o                         
  -6  -6   4          8.66          8.31         0.45 o                         
  -5  -6   4          2.18          1.85         0.20 o                         
  -4  -6   4         27.84         28.47         0.43 o                         
  -3  -6   4         15.13         12.15         0.27 o                         
  -2  -6   4          1.60          0.81         0.15 o                         
  -1  -6   4          4.48          5.21         0.25 o                         
   0  -6   4        159.97        156.52         1.58 o                         
   1  -6   4          4.71          4.29         0.21 o                         
   2  -6   4         36.70         34.26         0.60 o                         
   3  -6   4          9.84         13.15         0.35 o                         
   4  -6   4          1.74          3.02         0.49 o                         
   5  -6   4          6.55          6.14         0.74 o                         
  -9  -5   4          4.47          5.58         0.52 o                         
  -8  -5   4          7.46          6.62         0.33 o                         
  -7  -5   4         16.43         17.42         0.45 o                         
  -6  -5   4         73.87         71.51         0.86 o                         
  -5  -5   4         56.80         54.46         0.67 o                         
  -4  -5   4         20.07         19.84         0.34 o                         
  -3  -5   4         69.90         73.44         0.84 o                         
  -2  -5   4        100.78         96.87         1.18 o                         
  -1  -5   4          2.16          1.02         0.16 o                         
   0  -5   4        125.57        129.52         1.41 o                         
   1  -5   4          7.36          6.68         0.28 o                         
   2  -5   4        113.84        108.49         1.90 o                         
   3  -5   4         40.73         40.76         0.60 o                         
   4  -5   4         27.07         24.02         0.51 o                         
   5  -5   4          9.42         12.48         0.51 o                         
   6  -5   4          6.96          7.62         0.66 o                         
  -9  -4   4         10.17          9.60         0.40 o                         
  -8  -4   4          0.31          0.59         0.22 o                         
  -7  -4   4          0.87          0.97         0.24 o                         
  -6  -4   4         18.91         18.30         0.51 o                         
  -5  -4   4          4.50          3.48         0.18 o                         
  -4  -4   4         34.99         31.53         0.49 o                         
  -3  -4   4         57.22         53.04         0.68 o                         
  -2  -4   4        225.04        231.67         2.38 o                         
  -1  -4   4         13.86         11.89         0.35 o                         
   0  -4   4         50.99         48.81         0.62 o                         
   1  -4   4          8.68          8.60         0.30 o                         
   2  -4   4          7.25          7.26         0.42 o                         
   3  -4   4         18.00         17.97         0.41 o                         
   4  -4   4         48.14         53.17         0.74 o                         
   5  -4   4          9.13          8.49         0.36 o                         
   6  -4   4          5.03          5.78         0.35 o                         
 -10  -3   4          7.11          5.33         0.43 o                         
  -9  -3   4         17.62         16.71         0.54 o                         
  -8  -3   4          4.85          4.83         0.29 o                         
  -7  -3   4         15.84         14.76         0.42 o                         
  -6  -3   4         16.18         14.25         0.38 o                         
  -5  -3   4         20.21         19.84         0.43 o                         
  -4  -3   4        173.15        163.06         1.96 o                         
  -3  -3   4        275.51        276.80         2.99 o                         
  -2  -3   4        230.62        252.65         2.69 o                         
  -1  -3   4         57.26         62.51         0.78 o                         
   0  -3   4          7.63          8.99         0.27 o                         
   1  -3   4         82.52         82.90         0.99 o                         
   2  -3   4         17.00         17.09         0.36 o                         
   3  -3   4         16.92         14.50         0.39 o                         
   4  -3   4         11.33         11.94         0.40 o                         
   5  -3   4          6.27          7.09         0.32 o                         
   6  -3   4          1.47          1.23         0.31 o                         
 -10  -2   4          5.23          5.98         0.53 o                         
  -9  -2   4          6.86          6.67         0.42 o                         
  -8  -2   4          8.49          7.40         0.32 o                         
  -7  -2   4         13.53         13.03         0.44 o                         
  -6  -2   4         14.59         16.26         0.40 o                         
  -5  -2   4          7.73          9.14         0.34 o                         
  -4  -2   4         32.76         36.31         0.58 o                         
  -3  -2   4        111.20        108.19         1.25 o                         
  -2  -2   4        252.25        278.59         3.82 o                         
  -1  -2   4        251.96        300.38         3.24 o                         
   0  -2   4         30.06         30.18         0.44 o                         
   1  -2   4        149.10        147.58         1.59 o                         
   2  -2   4         14.50         16.15         0.36 o                         
   3  -2   4         24.56         20.50         0.53 o                         
   4  -2   4         30.78         28.55         0.57 o                         
   5  -2   4          1.02          1.51         0.28 o                         
   6  -2   4          3.86          3.42         0.32 o                         
 -10  -1   4          0.06          0.64         0.33 o                         
  -9  -1   4          0.44          0.44         0.25 o                         
  -8  -1   4          5.64          5.40         0.44 o                         
  -7  -1   4         10.87         10.88         0.44 o                         
  -6  -1   4         10.85         13.52         0.42 o                         
  -5  -1   4         20.28         16.34         0.32 o                         
  -4  -1   4        101.28         99.73         1.27 o                         
  -3  -1   4         91.57         84.04         0.99 o                         
  -2  -1   4        126.93        117.22         1.35 o                         
  -1  -1   4         37.18         40.10         0.59 o                         
   0  -1   4        215.86        228.50         2.36 o                         
   1  -1   4         45.96         51.07         0.64 o                         
   2  -1   4         38.34         42.74         0.59 o                         
   3  -1   4         37.82         37.00         0.59 o                         
   4  -1   4         50.74         52.39         0.73 o                         
   5  -1   4         10.12         11.19         0.59 o                         
   6  -1   4         10.19          9.62         0.61 o                         
 -10   0   4          0.60          0.64         0.34 o                         
  -9   0   4          2.40          1.81         0.26 o                         
  -8   0   4          0.31          0.01         0.30 o                         
  -7   0   4         12.19         13.92         0.44 o                         
  -6   0   4          0.14         -0.16         0.16 o                         
  -5   0   4          6.81          8.39         0.26 o                         
  -4   0   4          9.75         10.25         0.27 o                         
  -3   0   4         27.76         35.82         0.60 o                         
  -2   0   4          0.79          0.14         0.11 o                         
  -1   0   4         21.39         25.95         0.46 o                         
   0   0   4          0.82          0.98         0.14 o                         
   1   0   4        107.47        118.10         1.22 o                         
   2   0   4         20.83         21.45         0.39 o                         
   3   0   4         24.52         21.55         0.46 o                         
   4   0   4         46.08         39.06         0.63 o                         
   5   0   4         15.62         14.15         0.45 o                         
   6   0   4          4.13          4.44         0.32 o                         
 -10   1   4          0.06         -0.09         0.29 o                         
  -9   1   4          0.44          0.10         0.23 o                         
  -8   1   4          5.65          4.97         0.35 o                         
  -7   1   4         10.88         10.87         0.38 o                         
  -6   1   4         10.83         13.98         0.32 o                         
  -5   1   4         20.29         16.49         0.31 o                         
  -4   1   4        101.18        100.17         1.09 o                         
  -3   1   4         91.59         82.22         1.13 o                         
  -2   1   4        126.87        120.08         1.26 o                         
  -1   1   4         37.22         40.44         0.59 o                         
   0   1   4        215.89        228.84         2.49 o                         
   1   1   4         45.96         50.63         0.65 o                         
   2   1   4         38.33         43.43         0.59 o                         
   3   1   4         37.84         36.70         0.73 o                         
   4   1   4         50.76         51.30         0.75 o                         
   5   1   4         10.12          9.83         0.37 o                         
   6   1   4         10.20          9.73         0.53 o                         
 -10   2   4          5.23          4.90         0.42 o                         
  -9   2   4          6.85          7.03         0.36 o                         
  -8   2   4          8.48          8.50         0.41 o                         
  -7   2   4         13.53         13.44         0.42 o                         
  -6   2   4         14.61         16.82         0.42 o                         
  -5   2   4          7.73          9.08         0.26 o                         
  -4   2   4         32.75         35.88         0.45 o                         
  -3   2   4        111.17        109.33         1.11 o                         
  -2   2   4        252.20        282.05         3.02 o                         
  -1   2   4        252.10        297.48         3.01 o                         
   0   2   4         30.00         30.33         0.45 o                         
   1   2   4        149.07        147.40         1.57 o                         
   2   2   4         14.48         16.27         0.35 o                         
   3   2   4         24.54         20.24         0.42 o                         
   4   2   4         30.77         29.46         0.58 o                         
   5   2   4          1.02          1.45         0.27 o                         
   6   2   4          3.86          3.15         0.32 o                         
 -10   3   4          7.11          5.04         0.43 o                         
  -9   3   4         17.63         16.55         0.51 o                         
  -8   3   4          4.85          4.86         0.33 o                         
  -7   3   4         15.86         15.41         0.41 o                         
  -6   3   4         16.19         14.40         0.37 o                         
  -5   3   4         20.22         19.60         0.34 o                         
  -4   3   4        173.21        161.47         2.02 o                         
  -3   3   4        275.62        276.48         2.50 o                         
  -2   3   4        230.78        248.35         2.40 o                         
  -1   3   4         57.23         61.78         0.75 o                         
   0   3   4          7.63          9.09         0.27 o                         
   1   3   4         82.57         86.68         0.97 o                         
   2   3   4         17.00         17.61         0.34 o                         
   3   3   4         16.92         14.49         0.36 o                         
   4   3   4         11.34         11.71         0.42 o                         
   5   3   4          6.27          6.65         0.34 o                         
   6   3   4          1.47          1.33         0.27 o                         
  -9   4   4         10.17          9.25         0.39 o                         
  -8   4   4          0.31          0.36         0.25 o                         
  -7   4   4          0.88          1.47         0.32 o                         
  -6   4   4         18.89         18.05         0.38 o                         
  -5   4   4          4.50          3.84         0.19 o                         
  -4   4   4         34.95         31.08         0.41 o                         
  -3   4   4         57.22         53.28         0.65 o                         
  -2   4   4        225.11        233.39         2.39 o                         
  -1   4   4         13.87         12.12         0.27 o                         
   0   4   4         50.98         48.69         0.71 o                         
   1   4   4          8.68          8.72         0.31 o                         
   2   4   4          7.24          6.85         0.32 o                         
   3   4   4         18.01         18.24         0.42 o                         
   4   4   4         48.12         52.69         0.84 o                         
   5   4   4          9.12          8.07         0.51 o                         
   6   4   4          5.04          5.71         0.50 o                         
  -9   5   4          4.47          4.72         0.35 o                         
  -8   5   4          7.45          5.71         0.38 o                         
  -7   5   4         16.44         17.59         0.52 o                         
  -6   5   4         73.86         70.86         0.94 o                         
  -5   5   4         56.77         55.30         0.78 o                         
  -4   5   4         20.08         20.12         0.36 o                         
  -3   5   4         69.94         74.88         0.86 o                         
  -2   5   4        100.76        100.30         1.17 o                         
  -1   5   4          2.16          1.09         0.17 o                         
   0   5   4        125.62        127.72         1.39 o                         
   1   5   4          7.37          6.38         0.22 o                         
   2   5   4        113.83        111.46         1.24 o                         
   3   5   4         40.75         41.10         0.76 o                         
   4   5   4         27.09         23.13         0.51 o                         
   5   5   4          9.42         11.85         0.43 o                         
   6   5   4          6.96          6.23         0.86 o                         
  -9   6   4          6.75          7.08         0.45 o                         
  -8   6   4          7.49          8.21         0.41 o                         
  -7   6   4          3.98          3.69         0.30 o                         
  -6   6   4          8.65          8.68         0.35 o                         
  -5   6   4          2.18          1.59         0.23 o                         
  -4   6   4         27.84         28.78         0.45 o                         
  -3   6   4         15.13         12.43         0.33 o                         
  -2   6   4          1.60          1.14         0.16 o                         
  -1   6   4          4.48          5.05         0.23 o                         
   0   6   4        159.96        157.80         1.81 o                         
   1   6   4          4.71          4.49         0.21 o                         
   2   6   4         36.71         34.40         0.51 o                         
   3   6   4          9.82         13.34         0.51 o                         
   4   6   4          1.74          3.04         0.26 o                         
   5   6   4          6.56          6.51         0.43 o                         
  -8   7   4          2.47          2.64         0.28 o                         
  -7   7   4         10.02         10.55         0.46 o                         
  -6   7   4          9.87          9.97         0.69 o                         
  -5   7   4         24.60         23.14         0.47 o                         
  -4   7   4         29.33         30.19         0.52 o                         
  -3   7   4         13.77         11.30         0.38 o                         
  -2   7   4         37.35         29.75         0.49 o                         
  -1   7   4          3.53          2.74         0.21 o                         
   0   7   4        137.91        139.17         1.63 o                         
   1   7   4          1.34          2.10         0.25 o                         
   2   7   4         42.04         36.60         0.83 o                         
   3   7   4         24.02         21.78         0.64 o                         
   4   7   4          0.30          0.35         0.27 o                         
   5   7   4          0.91          0.87         0.39 o                         
  -8   8   4          0.71          1.24         0.36 o                         
  -7   8   4          2.14          1.79         0.23 o                         
  -6   8   4         11.78         10.74         0.65 o                         
  -5   8   4          5.76          6.06         0.27 o                         
  -4   8   4         40.16         38.35         0.60 o                         
  -3   8   4         33.16         31.03         0.49 o                         
  -2   8   4          9.61          8.14         0.31 o                         
  -1   8   4          2.18          1.32         0.19 o                         
   0   8   4          5.98          7.48         0.30 o                         
   1   8   4          6.34          7.12         0.30 o                         
   2   8   4          8.20          9.49         0.40 o                         
   3   8   4          5.50          7.37         0.43 o                         
   4   8   4          2.08          2.46         0.35 o                         
  -7   9   4          0.30          0.95         0.33 o                         
  -6   9   4          0.20          0.19         0.20 o                         
  -5   9   4          5.84          7.78         0.53 o                         
  -4   9   4         10.07         11.55         0.49 o                         
  -3   9   4          6.49          6.94         0.32 o                         
  -2   9   4          3.48          1.98         0.25 o                         
  -1   9   4          3.60          5.99         0.32 o                         
   0   9   4          7.12          7.65         0.33 o                         
   1   9   4          0.62          0.35         0.23 o                         
   2   9   4          0.05         -0.04         0.28 o                         
   3   9   4          1.99          1.57         0.26 o                         
  -6  10   4          0.39          0.29         0.42 o                         
  -5  10   4          2.18          3.29         0.38 o                         
  -4  10   4          0.66          0.02         0.27 o                         
  -3  10   4          0.16          0.15         0.21 o                         
  -2  10   4          1.38          1.51         0.43 o                         
  -1  10   4          1.60          0.37         0.35 o                         
   0  10   4          2.81          2.34         0.78 o                         
   1  10   4          6.73          9.09         0.57 o                         
   2  10   4          3.02          2.40         0.44 o                         
  -4  11   4          3.16          3.13         0.97 o                         
  -3  11   4          0.00         -0.21         0.90 o                         
  -2  11   4          1.95          3.27         1.04 o                         
  -1  11   4          2.08          2.50         0.87 o                         
   0  11   4          1.45          2.05         0.90 o                         
   1  11   4          1.71          3.45         0.73 o                         
  -3 -11   5          0.07         -0.35         0.35 o                         
  -2 -11   5          6.94          5.43         0.44 o                         
  -1 -11   5          0.61          1.28         0.56 o                         
  -5 -10   5          0.21          0.30         0.22 o                         
  -4 -10   5          2.87          3.50         0.23 o                         
  -3 -10   5          1.51          2.70         0.21 o                         
  -2 -10   5          1.07          1.16         0.26 o                         
  -1 -10   5          4.14          5.99         0.32 o                         
   0 -10   5          2.29          2.99         0.34 o                         
   1 -10   5          1.35          0.82         0.23 o                         
  -7  -9   5          0.07          0.07         0.27 o                         
  -6  -9   5          4.17          4.37         0.39 o                         
  -5  -9   5          3.66          3.90         0.30 o                         
  -4  -9   5          3.17          2.40         0.29 o                         
  -3  -9   5          1.13          0.82         0.19 o                         
  -2  -9   5          2.39          1.95         0.23 o                         
  -1  -9   5          6.86          8.09         0.31 o                         
   0  -9   5         10.65         11.55         0.41 o                         
   1  -9   5          1.93          2.42         0.22 o                         
   2  -9   5          0.26          0.37         0.25 o                         
  -7  -8   5          0.99          1.48         0.26 o                         
  -6  -8   5          1.55          1.38         0.21 o                         
  -5  -8   5          3.10          2.60         0.27 o                         
  -4  -8   5         13.83         10.93         0.36 o                         
  -3  -8   5          1.33          2.43         0.24 o                         
  -2  -8   5         39.14         39.33         0.66 o                         
  -1  -8   5          4.15          3.31         0.23 o                         
   0  -8   5          4.92          4.71         0.27 o                         
   1  -8   5          5.51          5.05         0.28 o                         
   2  -8   5          0.49          0.28         0.18 o                         
   3  -8   5          1.77          1.45         0.24 o                         
  -8  -7   5          5.71          5.27         0.36 o                         
  -7  -7   5          0.89          0.47         0.24 o                         
  -6  -7   5         17.33         18.82         0.44 o                         
  -5  -7   5         14.82         13.33         0.38 o                         
  -4  -7   5          7.73          8.95         0.35 o                         
  -3  -7   5         13.60         13.53         0.37 o                         
  -2  -7   5         61.91         62.38         0.88 o                         
  -1  -7   5          3.31          3.52         0.37 o                         
   0  -7   5          7.01          5.68         0.26 o                         
   1  -7   5         14.00         14.84         0.40 o                         
   2  -7   5          3.41          3.34         0.24 o                         
   3  -7   5          9.95         10.01         0.45 o                         
   4  -7   5          0.68          1.50         0.29 o                         
  -9  -6   5          4.66          4.99         0.50 o                         
  -8  -6   5         12.10         14.32         0.52 o                         
  -7  -6   5         28.12         28.16         0.83 o                         
  -6  -6   5          7.31          8.60         0.36 o                         
  -5  -6   5         16.70         16.50         0.47 o                         
  -4  -6   5         28.40         23.70         0.41 o                         
  -3  -6   5         15.12         13.43         0.40 o                         
  -2  -6   5         95.03         95.42         1.12 o                         
  -1  -6   5          1.38          2.18         0.20 o                         
   0  -6   5        107.28        104.94         1.22 o                         
   1  -6   5         61.24         56.90         0.82 o                         
   2  -6   5          2.83          1.59         0.22 o                         
   3  -6   5          3.45          4.12         0.30 o                         
   4  -6   5          3.81          3.31         0.29 o                         
  -9  -5   5          0.48          0.47         0.34 o                         
  -8  -5   5          0.56          1.08         0.25 o                         
  -7  -5   5          0.91          0.94         0.23 o                         
  -6  -5   5          1.44          0.69         0.16 o                         
  -5  -5   5          2.76          3.51         0.23 o                         
  -4  -5   5         32.98         28.47         0.51 o                         
  -3  -5   5          9.59          8.54         0.34 o                         
  -2  -5   5         71.48         67.45         0.82 o                         
  -1  -5   5         27.47         25.17         0.45 o                         
   0  -5   5         54.31         53.04         0.72 o                         
   1  -5   5         17.75         19.96         0.55 o                         
   2  -5   5         51.83         58.19         1.32 o                         
   3  -5   5          9.18          7.62         0.47 o                         
   4  -5   5          8.10          9.30         0.54 o                         
   5  -5   5         12.44         14.47         0.80 o                         
  -9  -4   5         10.70         10.81         0.59 o                         
  -8  -4   5         16.87         19.02         0.62 o                         
  -7  -4   5         26.11         27.89         0.72 o                         
  -6  -4   5         25.28         20.97         0.50 o                         
  -5  -4   5         52.82         56.26         0.83 o                         
  -4  -4   5         81.28         77.19         1.06 o                         
  -3  -4   5          0.00          0.35         0.14 o                         
  -2  -4   5          0.04          0.12         0.15 o                         
  -1  -4   5         10.37         10.06         0.31 o                         
   0  -4   5         11.59          9.98         0.32 o                         
   1  -4   5          5.02          5.85         0.27 o                         
   2  -4   5         37.42         37.35         0.62 o                         
   3  -4   5         34.02         39.47         0.91 o                         
   4  -4   5          5.87          6.12         0.29 o                         
   5  -4   5          2.38          2.38         0.29 o                         
 -10  -3   5          1.41          1.18         0.31 o                         
  -9  -3   5          1.95          2.18         0.28 o                         
  -8  -3   5          0.33          0.00         0.24 o                         
  -7  -3   5          2.19          2.28         0.25 o                         
  -6  -3   5         13.85         12.27         0.43 o                         
  -5  -3   5         12.10         10.21         0.38 o                         
  -4  -3   5        107.61        109.22         1.39 o                         
  -3  -3   5          8.35          8.64         0.27 o                         
  -2  -3   5          4.79          4.96         0.28 o                         
  -1  -3   5          8.90          7.96         0.29 o                         
   0  -3   5         22.07         24.65         0.42 o                         
   1  -3   5         15.89         16.01         0.40 o                         
   2  -3   5        101.69        102.12         1.21 o                         
   3  -3   5         10.82          8.82         0.56 o                         
   4  -3   5          7.40          6.84         0.52 o                         
   5  -3   5          0.91          0.79         0.28 o                         
 -10  -2   5          0.27          0.26         0.29 o                         
  -9  -2   5          2.33          1.97         0.28 o                         
  -8  -2   5          2.13          1.30         0.25 o                         
  -7  -2   5          7.92          7.42         0.32 o                         
  -6  -2   5         80.44         76.32         1.00 o                         
  -5  -2   5         65.65         61.29         0.90 o                         
  -4  -2   5         89.78         87.66         1.07 o                         
  -3  -2   5         39.04         45.56         0.59 o                         
  -2  -2   5         67.99         69.49         0.88 o                         
  -1  -2   5         25.18         23.68         0.41 o                         
   0  -2   5         15.87         13.90         0.33 o                         
   1  -2   5         85.45         85.78         1.21 o                         
   2  -2   5        139.67        141.44         1.69 o                         
   3  -2   5         32.48         28.36         0.91 o                         
   4  -2   5         26.25         22.69         0.54 o                         
   5  -2   5          4.41          3.85         0.32 o                         
 -10  -1   5          0.88          0.67         0.29 o                         
  -9  -1   5          1.78          1.58         0.26 o                         
  -8  -1   5          1.09          1.53         0.24 o                         
  -7  -1   5         17.68         17.62         0.50 o                         
  -6  -1   5         11.09         10.20         0.30 o                         
  -5  -1   5         34.22         36.87         0.58 o                         
  -4  -1   5         56.76         58.05         0.76 o                         
  -3  -1   5         61.52         66.05         0.79 o                         
  -2  -1   5         12.43         12.47         0.32 o                         
  -1  -1   5        214.08        216.07         2.25 o                         
   0  -1   5          9.81          7.40         0.28 o                         
   1  -1   5         44.91         41.54         0.61 o                         
   2  -1   5        125.50        120.91         1.46 o                         
   3  -1   5         44.24         39.63         0.62 o                         
   4  -1   5          2.95          3.65         0.27 o                         
   5  -1   5          8.82          9.23         0.43 o                         
 -10   0   5          1.44          1.16         0.31 o                         
  -9   0   5          2.83          2.01         0.26 o                         
  -8   0   5          6.26          5.00         0.30 o                         
  -7   0   5          0.13         -0.16         0.22 o                         
  -6   0   5         50.09         46.38         0.63 o                         
  -5   0   5          0.43          0.34         0.14 o                         
  -4   0   5         13.62         13.27         0.36 o                         
  -3   0   5        133.04        128.33         1.74 o                         
  -2   0   5        272.81        304.69         3.59 o                         
  -1   0   5         19.49         28.47         0.48 o                         
   0   0   5         23.16         25.33         0.43 o                         
   1   0   5         13.39         15.72         0.51 o                         
   2   0   5         40.83         43.68         0.72 o                         
   3   0   5          7.47          7.51         0.30 o                         
   4   0   5         21.66         23.74         0.56 o                         
   5   0   5          7.64          7.24         0.45 o                         
   6   0   5          4.87          3.89         1.04 o                         
 -10   1   5          0.88          0.91         0.29 o                         
  -9   1   5          1.78          1.99         0.26 o                         
  -8   1   5          1.09          1.61         0.23 o                         
  -7   1   5         17.68         17.55         0.37 o                         
  -6   1   5         11.07         10.18         0.30 o                         
  -5   1   5         34.24         36.37         0.49 o                         
  -4   1   5         56.79         57.93         0.71 o                         
  -3   1   5         61.56         66.96         0.79 o                         
  -2   1   5         12.40         11.93         0.30 o                         
  -1   1   5        214.04        216.09         2.24 o                         
   0   1   5          9.83          7.73         0.27 o                         
   1   1   5         44.89         40.95         0.59 o                         
   2   1   5        125.52        120.84         1.67 o                         
   3   1   5         44.23         38.19         0.63 o                         
   4   1   5          2.95          3.56         0.42 o                         
   5   1   5          8.83          9.27         0.47 o                         
 -10   2   5          0.27          0.73         0.27 o                         
  -9   2   5          2.33          1.90         0.25 o                         
  -8   2   5          2.13          1.57         0.24 o                         
  -7   2   5          7.92          7.69         0.37 o                         
  -6   2   5         80.44         77.63         0.93 o                         
  -5   2   5         65.65         62.57         0.76 o                         
  -4   2   5         89.80         88.45         0.95 o                         
  -3   2   5         39.03         46.26         0.60 o                         
  -2   2   5         68.00         71.37         0.88 o                         
  -1   2   5         25.19         24.27         0.36 o                         
   0   2   5         15.82         13.97         0.32 o                         
   1   2   5         85.44         86.38         1.01 o                         
   2   2   5        139.73        140.33         1.57 o                         
   3   2   5         32.45         29.18         0.63 o                         
   4   2   5         26.28         23.41         0.56 o                         
   5   2   5          4.41          4.29         0.32 o                         
 -10   3   5          1.40          0.65         0.31 o                         
  -9   3   5          1.95          2.27         0.25 o                         
  -8   3   5          0.32         -0.17         0.19 o                         
  -7   3   5          2.19          1.96         0.19 o                         
  -6   3   5         13.85         13.05         0.33 o                         
  -5   3   5         12.10          9.89         0.27 o                         
  -4   3   5        107.63        109.88         1.07 o                         
  -3   3   5          8.37          8.38         0.25 o                         
  -2   3   5          4.79          4.72         0.18 o                         
  -1   3   5          8.92          7.61         0.24 o                         
   0   3   5         22.05         24.62         0.38 o                         
   1   3   5         15.90         16.16         0.44 o                         
   2   3   5        101.62        102.27         1.46 o                         
   3   3   5         10.80          9.60         0.40 o                         
   4   3   5          7.39          6.46         0.37 o                         
   5   3   5          0.92          1.21         0.27 o                         
  -9   4   5         10.70         10.39         0.51 o                         
  -8   4   5         16.86         18.78         0.55 o                         
  -7   4   5         26.12         27.45         0.61 o                         
  -6   4   5         25.27         20.61         0.41 o                         
  -5   4   5         52.88         55.16         1.12 o                         
  -4   4   5         81.31         76.08         0.90 o                         
  -3   4   5          0.00          0.23         0.17 o                         
  -2   4   5          0.04          0.17         0.14 o                         
  -1   4   5         10.37          9.85         0.30 o                         
   0   4   5         11.58         10.64         0.25 o                         
   1   4   5          5.03          5.71         0.27 o                         
   2   4   5         37.42         37.37         0.61 o                         
   3   4   5         34.02         38.17         0.70 o                         
   4   4   5          5.87          6.28         0.39 o                         
   5   4   5          2.37          1.65         0.22 o                         
  -9   5   5          0.48          0.53         0.24 o                         
  -8   5   5          0.56          0.77         0.23 o                         
  -7   5   5          0.91          1.18         0.24 o                         
  -6   5   5          1.44          0.85         0.23 o                         
  -5   5   5          2.76          3.99         0.24 o                         
  -4   5   5         32.97         28.77         0.48 o                         
  -3   5   5          9.59          8.87         0.30 o                         
  -2   5   5         71.47         68.59         0.88 o                         
  -1   5   5         27.48         24.74         0.43 o                         
   0   5   5         54.31         54.02         0.83 o                         
   1   5   5         17.74         19.82         0.46 o                         
   2   5   5         51.82         56.28         0.98 o                         
   3   5   5          9.17          7.89         0.50 o                         
   4   5   5          8.11          9.06         0.69 o                         
   5   5   5         12.44         13.37         0.64 o                         
  -9   6   5          4.66          4.27         0.45 o                         
  -8   6   5         12.09         13.65         0.59 o                         
  -7   6   5         28.10         27.80         0.62 o                         
  -6   6   5          7.32          8.52         0.44 o                         
  -5   6   5         16.68         15.92         0.48 o                         
  -4   6   5         28.38         23.09         0.46 o                         
  -3   6   5         15.12         12.20         0.43 o                         
  -2   6   5         95.03         96.63         1.32 o                         
  -1   6   5          1.38          1.96         0.26 o                         
   0   6   5        107.21        104.96         1.27 o                         
   1   6   5         61.29         58.73         0.78 o                         
   2   6   5          2.84          1.81         0.22 o                         
   3   6   5          3.46          4.51         0.29 o                         
   4   6   5          3.81          3.70         0.28 o                         
  -8   7   5          5.71          4.97         0.32 o                         
  -7   7   5          0.89          0.51         0.24 o                         
  -6   7   5         17.33         18.60         0.68 o                         
  -5   7   5         14.82         13.49         0.47 o                         
  -4   7   5          7.73          9.17         0.32 o                         
  -3   7   5         13.59         13.67         0.40 o                         
  -2   7   5         61.90         64.64         0.87 o                         
  -1   7   5          3.31          3.29         0.25 o                         
   0   7   5          7.02          5.55         0.29 o                         
   1   7   5         13.99         15.81         0.58 o                         
   2   7   5          3.41          3.12         0.24 o                         
   3   7   5          9.97          9.68         0.46 o                         
   4   7   5          0.68          1.52         0.29 o                         
  -7   8   5          0.99          1.40         0.25 o                         
  -6   8   5          1.55          1.01         0.25 o                         
  -5   8   5          3.10          2.63         0.26 o                         
  -4   8   5         13.83         11.42         0.45 o                         
  -3   8   5          1.33          2.88         0.23 o                         
  -2   8   5         39.17         40.90         0.64 o                         
  -1   8   5          4.14          3.37         0.26 o                         
   0   8   5          4.91          3.59         0.28 o                         
   1   8   5          5.50          4.58         0.36 o                         
   2   8   5          0.49          0.80         0.25 o                         
   3   8   5          1.77          1.91         0.25 o                         
  -7   9   5          0.07          0.47         0.25 o                         
  -6   9   5          4.17          3.52         0.28 o                         
  -5   9   5          3.66          2.69         0.26 o                         
  -4   9   5          3.18          2.15         0.24 o                         
  -3   9   5          1.13          1.35         0.21 o                         
  -2   9   5          2.39          1.80         0.21 o                         
  -1   9   5          6.87          8.22         0.36 o                         
   0   9   5         10.65         12.53         0.51 o                         
   1   9   5          1.92          2.17         0.28 o                         
   2   9   5          0.26          0.22         0.25 o                         
  -5  10   5          0.21         -0.21         0.21 o                         
  -4  10   5          2.87          3.46         0.33 o                         
  -3  10   5          1.51          2.52         0.24 o                         
  -2  10   5          1.06          1.36         0.28 o                         
  -1  10   5          4.14          6.74         0.71 o                         
   0  10   5          2.29          2.61         0.31 o                         
   1  10   5          1.35          0.96         0.30 o                         
  -3  11   5          0.07         -0.10         0.43 o                         
  -2  11   5          6.94          6.30         0.72 o                         
  -1  11   5          0.60          2.07         0.55 o                         
  -4 -10   6          3.91          4.62         0.27 o                         
  -3 -10   6          0.06          0.45         0.19 o                         
  -2 -10   6          7.28          9.82         0.53 o                         
  -1 -10   6          1.72          2.51         0.24 o                         
  -6  -9   6          7.82          8.03         0.39 o                         
  -5  -9   6          2.80          5.18         0.48 o                         
  -4  -9   6          6.40          6.92         0.32 o                         
  -3  -9   6          4.82          4.96         0.26 o                         
  -2  -9   6          3.74          4.02         0.28 o                         
  -1  -9   6          0.88          0.92         0.22 o                         
   0  -9   6          3.08          2.93         0.24 o                         
   1  -9   6          0.12          0.02         0.28 o                         
  -7  -8   6          2.77          2.88         0.31 o                         
  -6  -8   6          5.69          5.42         0.27 o                         
  -5  -8   6          6.24          6.47         0.38 o                         
  -4  -8   6         25.14         25.07         0.57 o                         
  -3  -8   6          4.33          3.47         0.23 o                         
  -2  -8   6          8.01          9.96         0.39 o                         
  -1  -8   6          0.73          0.37         0.20 o                         
   0  -8   6          3.14          3.31         0.24 o                         
   1  -8   6          1.78          1.06         0.27 o                         
   2  -8   6          0.05          0.08         0.21 o                         
  -8  -7   6          0.39          0.46         0.30 o                         
  -7  -7   6          2.53          2.35         0.28 o                         
  -6  -7   6          6.37          5.10         0.30 o                         
  -5  -7   6          1.09          0.80         0.19 o                         
  -4  -7   6         29.64         31.89         0.58 o                         
  -3  -7   6         11.10         11.31         0.38 o                         
  -2  -7   6         25.98         26.73         0.51 o                         
  -1  -7   6         11.49         11.36         0.39 o                         
   0  -7   6          0.44          0.22         0.20 o                         
   1  -7   6          6.73          7.05         0.43 o                         
   2  -7   6          3.46          3.03         0.28 o                         
   3  -7   6          5.55          6.59         0.60 o                         
  -8  -6   6          3.23          3.17         0.33 o                         
  -7  -6   6          0.76          1.38         0.29 o                         
  -6  -6   6          2.97          3.12         0.24 o                         
  -5  -6   6          2.06          2.24         0.21 o                         
  -4  -6   6         22.54         20.93         0.48 o                         
  -3  -6   6          0.63          1.01         0.21 o                         
  -2  -6   6         32.12         33.60         0.58 o                         
  -1  -6   6         28.71         29.85         0.54 o                         
   0  -6   6          5.03          6.09         0.28 o                         
   1  -6   6          3.60          3.44         0.26 o                         
   2  -6   6          0.13          0.05         0.22 o                         
   3  -6   6          6.76          8.60         0.46 o                         
  -9  -5   6         12.46         13.62         0.95 o                         
  -8  -5   6          0.69          0.70         0.26 o                         
  -7  -5   6         10.00          9.57         0.61 o                         
  -6  -5   6         16.85         15.66         0.51 o                         
  -5  -5   6         14.24         14.81         0.45 o                         
  -4  -5   6          3.71          4.22         0.22 o                         
  -3  -5   6          3.57          5.20         0.31 o                         
  -2  -5   6          9.83         11.00         0.47 o                         
  -1  -5   6          7.88          8.71         0.35 o                         
   0  -5   6          2.71          2.12         0.27 o                         
   1  -5   6         12.09         13.40         0.49 o                         
   2  -5   6          3.36          3.50         0.27 o                         
   3  -5   6          3.57          3.17         0.37 o                         
   4  -5   6          0.77          0.58         0.38 o                         
  -9  -4   6          1.09          1.37         0.34 o                         
  -8  -4   6          2.30          1.61         0.28 o                         
  -7  -4   6          3.96          3.56         0.30 o                         
  -6  -4   6         24.69         28.00         0.70 o                         
  -5  -4   6         15.00         13.31         0.44 o                         
  -4  -4   6         16.35         14.32         0.36 o                         
  -3  -4   6         27.10         27.09         0.50 o                         
  -2  -4   6          5.25          4.39         0.36 o                         
  -1  -4   6          5.97          4.39         0.28 o                         
   0  -4   6         97.13         99.13         1.86 o                         
   1  -4   6         23.53         23.87         0.51 o                         
   2  -4   6         18.11         15.78         0.49 o                         
   3  -4   6          1.90          1.44         0.25 o                         
   4  -4   6          1.48          1.21         0.26 o                         
 -10  -3   6          1.33          1.90         0.41 o                         
  -9  -3   6          4.30          4.19         0.34 o                         
  -8  -3   6         22.76         23.02         0.56 o                         
  -7  -3   6          8.92          8.54         0.34 o                         
  -6  -3   6         43.32         44.17         0.77 o                         
  -5  -3   6          4.91          5.22         0.41 o                         
  -4  -3   6         19.73         18.75         0.39 o                         
  -3  -3   6         11.11          9.79         0.34 o                         
  -2  -3   6         53.17         54.75         0.77 o                         
  -1  -3   6         41.34         44.26         0.63 o                         
   0  -3   6        206.10        199.97         2.07 o                         
   1  -3   6         52.87         53.62         0.80 o                         
   2  -3   6         35.83         31.13         0.64 o                         
   3  -3   6          3.12          2.10         0.25 o                         
   4  -3   6          0.39          0.55         0.28 o                         
 -10  -2   6          0.32          0.59         0.27 o                         
  -9  -2   6          2.66          3.10         0.30 o                         
  -8  -2   6          5.01          5.36         0.34 o                         
  -7  -2   6         14.87         17.56         0.48 o                         
  -6  -2   6         39.38         41.31         0.68 o                         
  -5  -2   6          9.81          9.60         0.36 o                         
  -4  -2   6         15.82         16.35         0.39 o                         
  -3  -2   6         38.09         38.24         0.60 o                         
  -2  -2   6         27.72         26.23         0.48 o                         
  -1  -2   6        120.89        121.41         1.38 o                         
   0  -2   6         81.47         81.76         0.97 o                         
   1  -2   6         92.43         92.71         1.73 o                         
   2  -2   6          7.63          6.77         0.33 o                         
   3  -2   6          8.59          7.91         0.34 o                         
   4  -2   6          0.37          0.69         0.23 o                         
 -10  -1   6          4.47          2.97         0.32 o                         
  -9  -1   6          0.31          0.56         0.27 o                         
  -8  -1   6         27.35         27.66         0.58 o                         
  -7  -1   6          0.11          0.14         0.23 o                         
  -6  -1   6          8.01          8.82         0.32 o                         
  -5  -1   6         55.41         49.99         0.73 o                         
  -4  -1   6         57.11         56.35         0.77 o                         
  -3  -1   6         37.81         34.81         0.55 o                         
  -2  -1   6         22.39         23.90         0.49 o                         
  -1  -1   6          7.24          8.51         0.32 o                         
   0  -1   6         85.98         85.13         1.04 o                         
   1  -1   6         22.28         21.28         0.59 o                         
   2  -1   6         37.97         32.99         0.62 o                         
   3  -1   6          0.59          0.86         0.24 o                         
   4  -1   6          5.72          5.79         0.35 o                         
 -10   0   6          0.05         -0.14         0.29 o                         
  -9   0   6         15.63         16.51         0.51 o                         
  -8   0   6          0.85          0.73         0.22 o                         
  -7   0   6         12.81         12.32         0.36 o                         
  -6   0   6          0.31          0.18         0.17 o                         
  -5   0   6          0.46          0.45         0.18 o                         
  -4   0   6         25.11         26.21         0.48 o                         
  -3   0   6          7.03         10.69         0.33 o                         
  -2   0   6         13.34         14.79         0.37 o                         
  -1   0   6          9.03          9.64         0.38 o                         
   0   0   6        247.43        249.30         2.48 o                         
   1   0   6         85.93         81.68         1.66 o                         
   2   0   6          4.03          5.71         0.30 o                         
   3   0   6          9.39         10.42         0.68 o                         
   4   0   6          8.51          7.95         0.62 o                         
   5   0   6          3.10          2.73         0.64 o                         
 -10   1   6          4.47          3.42         0.29 o                         
  -9   1   6          0.31          0.62         0.24 o                         
  -8   1   6         27.36         27.20         0.52 o                         
  -7   1   6          0.11          0.45         0.18 o                         
  -6   1   6          8.00          9.26         0.31 o                         
  -5   1   6         55.42         50.71         0.68 o                         
  -4   1   6         57.11         56.33         0.73 o                         
  -3   1   6         37.85         34.26         0.54 o                         
  -2   1   6         22.36         24.37         0.47 o                         
  -1   1   6          7.23          9.41         0.32 o                         
   0   1   6         85.99         84.44         1.12 o                         
   1   1   6         22.25         21.48         0.48 o                         
   2   1   6         37.99         32.70         0.65 o                         
   3   1   6          0.59          0.71         0.25 o                         
   4   1   6          5.72          5.94         0.49 o                         
 -10   2   6          0.32         -0.10         0.25 o                         
  -9   2   6          2.66          2.77         0.28 o                         
  -8   2   6          5.02          4.60         0.27 o                         
  -7   2   6         14.89         16.93         0.44 o                         
  -6   2   6         39.41         41.09         0.57 o                         
  -5   2   6          9.82          9.48         0.33 o                         
  -4   2   6         15.82         16.53         0.35 o                         
  -3   2   6         38.10         39.26         0.56 o                         
  -2   2   6         27.71         26.05         0.48 o                         
  -1   2   6        120.90        123.55         1.28 o                         
   0   2   6         81.45         82.35         0.99 o                         
   1   2   6         92.40         90.16         1.18 o                         
   2   2   6          7.61          7.53         0.35 o                         
   3   2   6          8.59          8.14         0.38 o                         
   4   2   6          0.37          0.78         0.23 o                         
 -10   3   6          1.33          1.27         0.44 o                         
  -9   3   6          4.29          3.52         0.28 o                         
  -8   3   6         22.75         22.90         0.46 o                         
  -7   3   6          8.93          8.66         0.33 o                         
  -6   3   6         43.32         45.35         0.91 o                         
  -5   3   6          4.92          5.67         0.26 o                         
  -4   3   6         19.71         19.24         0.46 o                         
  -3   3   6         11.10          9.78         0.30 o                         
  -2   3   6         53.13         56.72         0.71 o                         
  -1   3   6         41.33         45.58         0.64 o                         
   0   3   6        206.09        200.53         2.00 o                         
   1   3   6         52.87         56.08         0.96 o                         
   2   3   6         35.84         31.44         0.63 o                         
   3   3   6          3.12          2.11         0.26 o                         
   4   3   6          0.39          0.33         0.22 o                         
  -9   4   6          1.09          0.78         0.24 o                         
  -8   4   6          2.30          1.53         0.23 o                         
  -7   4   6          3.96          3.18         0.24 o                         
  -6   4   6         24.68         27.81         0.49 o                         
  -5   4   6         15.00         12.79         0.33 o                         
  -4   4   6         16.36         13.26         0.34 o                         
  -3   4   6         27.09         27.53         0.43 o                         
  -2   4   6          5.26          4.97         0.34 o                         
  -1   4   6          5.98          4.80         0.27 o                         
   0   4   6         97.11         98.88         1.55 o                         
   1   4   6         23.51         24.26         0.58 o                         
   2   4   6         18.11         16.29         0.46 o                         
   3   4   6          1.90          1.83         0.26 o                         
   4   4   6          1.47          1.19         0.23 o                         
  -9   5   6         12.45         12.39         0.46 o                         
  -8   5   6          0.69          0.60         0.22 o                         
  -7   5   6         10.00          9.88         0.37 o                         
  -6   5   6         16.85         15.24         0.63 o                         
  -5   5   6         14.23         14.40         0.44 o                         
  -4   5   6          3.71          4.06         0.24 o                         
  -3   5   6          3.58          5.37         0.43 o                         
  -2   5   6          9.83         10.08         0.31 o                         
  -1   5   6          7.89          8.25         0.31 o                         
   0   5   6          2.72          1.91         0.27 o                         
   1   5   6         12.10         12.80         0.52 o                         
   2   5   6          3.36          3.67         0.26 o                         
   3   5   6          3.56          3.72         0.31 o                         
   4   5   6          0.77         -0.17         0.27 o                         
  -8   6   6          3.23          2.80         0.36 o                         
  -7   6   6          0.76          0.86         0.25 o                         
  -6   6   6          2.96          3.16         0.34 o                         
  -5   6   6          2.05          2.09         0.25 o                         
  -4   6   6         22.53         21.57         0.50 o                         
  -3   6   6          0.64          0.55         0.20 o                         
  -2   6   6         32.13         34.89         0.61 o                         
  -1   6   6         28.72         29.72         0.51 o                         
   0   6   6          5.03          5.73         0.35 o                         
   1   6   6          3.61          3.58         0.29 o                         
   2   6   6          0.13         -0.07         0.19 o                         
   3   6   6          6.76          7.86         0.48 o                         
  -8   7   6          0.39          0.71         0.33 o                         
  -7   7   6          2.53          1.46         0.28 o                         
  -6   7   6          6.37          5.29         0.31 o                         
  -5   7   6          1.09          0.61         0.23 o                         
  -4   7   6         29.65         31.81         0.64 o                         
  -3   7   6         11.09         11.37         0.42 o                         
  -2   7   6         25.97         26.79         0.55 o                         
  -1   7   6         11.50         11.16         0.61 o                         
   0   7   6          0.44          0.27         0.32 o                         
   1   7   6          6.73          7.17         0.34 o                         
   2   7   6          3.46          3.19         0.27 o                         
   3   7   6          5.55          7.67         0.72 o                         
  -7   8   6          2.76          2.75         0.28 o                         
  -6   8   6          5.69          4.77         0.34 o                         
  -5   8   6          6.24          6.64         0.46 o                         
  -4   8   6         25.14         24.60         0.65 o                         
  -3   8   6          4.33          3.95         0.39 o                         
  -2   8   6          8.01          9.89         0.55 o                         
  -1   8   6          0.73          0.26         0.31 o                         
   0   8   6          3.14          4.23         0.31 o                         
   1   8   6          1.78          1.04         0.27 o                         
   2   8   6          0.05         -0.03         0.26 o                         
  -6   9   6          7.82          7.97         0.66 o                         
  -5   9   6          2.80          4.53         0.30 o                         
  -4   9   6          6.40          6.96         0.51 o                         
  -3   9   6          4.83          4.45         0.37 o                         
  -2   9   6          3.74          4.05         0.37 o                         
  -1   9   6          0.88          0.65         0.24 o                         
   0   9   6          3.08          2.53         0.31 o                         
   1   9   6          0.12          0.38         0.26 o                         
  -4  10   6          3.91          4.62         0.39 o                         
  -3  10   6          0.06          0.11         0.25 o                         
  -2  10   6          7.28         10.10         0.42 o                         
  -1  10   6          1.72          2.47         0.29 o                         
  -5  -9   7          2.19          2.53         0.27 o                         
  -4  -9   7          2.20          3.74         0.29 o                         
  -3  -9   7          1.17          2.41         0.24 o                         
  -2  -9   7          1.65          2.21         0.25 o                         
  -1  -9   7          0.79          1.01         0.25 o                         
  -6  -8   7          5.16          4.75         0.31 o                         
  -5  -8   7          6.51          6.55         0.35 o                         
  -4  -8   7          0.14         -0.03         0.22 o                         
  -3  -8   7          2.84          3.50         0.31 o                         
  -2  -8   7          0.80          0.38         0.21 o                         
  -1  -8   7          1.45          1.41         0.23 o                         
   0  -8   7          0.85          1.08         0.28 o                         
  -7  -7   7          1.74          1.44         0.24 o                         
  -6  -7   7         14.13         13.20         0.42 o                         
  -5  -7   7          1.37          1.19         0.22 o                         
  -4  -7   7         19.58         22.08         0.53 o                         
  -3  -7   7          1.29          2.33         0.25 o                         
  -2  -7   7          1.23          0.98         0.23 o                         
  -1  -7   7          1.07          0.54         0.22 o                         
   0  -7   7          4.83          4.71         0.51 o                         
   1  -7   7          0.96          0.96         0.24 o                         
  -8  -6   7          0.99          0.48         0.29 o                         
  -7  -6   7          3.42          2.97         0.31 o                         
  -6  -6   7          1.57          2.09         0.24 o                         
  -5  -6   7          6.10          7.80         0.34 o                         
  -4  -6   7          3.47          4.91         0.33 o                         
  -3  -6   7          1.13          2.28         0.25 o                         
  -2  -6   7          6.98          7.37         0.30 o                         
  -1  -6   7          7.03          9.44         0.35 o                         
   0  -6   7          1.28          0.97         0.22 o                         
   1  -6   7          7.59          8.00         0.48 o                         
   2  -6   7          1.11          2.69         0.27 o                         
  -9  -5   7          0.56          0.53         0.28 o                         
  -8  -5   7          6.90          7.32         0.58 o                         
  -7  -5   7          0.45          0.54         0.26 o                         
  -6  -5   7          2.61          2.35         0.25 o                         
  -5  -5   7          4.81          4.96         0.27 o                         
  -4  -5   7          5.79          5.90         0.30 o                         
  -3  -5   7         14.94         14.70         0.44 o                         
  -2  -5   7          2.69          2.99         0.26 o                         
  -1  -5   7          1.46          1.48         0.23 o                         
   0  -5   7          0.89          0.68         0.23 o                         
   1  -5   7          0.86          0.57         0.23 o                         
   2  -5   7          1.52          1.61         0.30 o                         
  -9  -4   7          1.29          1.03         0.29 o                         
  -8  -4   7         11.01         10.93         0.65 o                         
  -7  -4   7          0.68          1.12         0.22 o                         
  -6  -4   7          5.51          5.77         0.34 o                         
  -5  -4   7          2.83          2.72         0.25 o                         
  -4  -4   7         12.45         12.24         0.42 o                         
  -3  -4   7         11.51         10.01         0.39 o                         
  -2  -4   7         81.82         76.24         1.03 o                         
  -1  -4   7          3.83          2.74         0.24 o                         
   0  -4   7         23.34         21.05         0.50 o                         
   1  -4   7          6.89          5.75         0.50 o                         
   2  -4   7          1.44          1.93         0.25 o                         
   3  -4   7          1.07          1.98         0.34 o                         
  -9  -3   7          2.54          2.69         0.45 o                         
  -8  -3   7         11.78         14.33         0.53 o                         
  -7  -3   7         12.31         11.57         0.48 o                         
  -6  -3   7         11.28         11.82         0.48 o                         
  -5  -3   7          0.71          0.96         0.22 o                         
  -4  -3   7         10.05          9.92         0.40 o                         
  -3  -3   7         48.21         48.01         0.74 o                         
  -2  -3   7         31.95         31.80         0.60 o                         
  -1  -3   7         98.79         99.09         1.37 o                         
   0  -3   7         16.93         14.09         0.44 o                         
   1  -3   7          2.05          1.80         0.25 o                         
   2  -3   7          0.74          0.25         0.23 o                         
   3  -3   7          0.08         -0.08         0.25 o                         
  -9  -2   7          1.66          2.18         0.29 o                         
  -8  -2   7          3.03          3.66         0.28 o                         
  -7  -2   7          2.63          3.18         0.36 o                         
  -6  -2   7         15.40         15.87         0.57 o                         
  -5  -2   7         24.93         23.43         0.56 o                         
  -4  -2   7         44.61         45.28         0.86 o                         
  -3  -2   7          7.64         11.01         0.51 o                         
  -2  -2   7        140.98        130.26         1.88 o                         
  -1  -2   7         13.48         14.71         0.57 o                         
   0  -2   7         81.40         74.38         1.07 o                         
   1  -2   7          3.48          3.86         0.31 o                         
   2  -2   7          0.71          0.16         0.23 o                         
   3  -2   7          0.39          1.22         0.29 o                         
 -10  -1   7          0.09          0.18         0.26 o                         
  -9  -1   7          4.06          4.39         0.30 o                         
  -8  -1   7          2.91          3.53         0.28 o                         
  -7  -1   7          6.88          6.99         0.35 o                         
  -6  -1   7          3.14          3.20         0.29 o                         
  -5  -1   7         11.56         11.27         0.70 o                         
  -4  -1   7         25.23         24.60         0.50 o                         
  -3  -1   7         66.89         67.70         0.90 o                         
  -2  -1   7         99.91         93.56         1.22 o                         
  -1  -1   7         93.99         93.37         2.02 o                         
   0  -1   7          8.24         10.30         0.38 o                         
   1  -1   7          1.16          0.70         0.20 o                         
   2  -1   7          2.28          2.98         0.28 o                         
   3  -1   7          4.70          4.63         0.36 o                         
 -10   0   7          7.83          7.09         0.39 o                         
  -9   0   7          1.23          1.50         0.25 o                         
  -8   0   7          2.14          1.98         0.22 o                         
  -7   0   7         33.69         36.68         0.60 o                         
  -6   0   7          0.99          1.40         0.23 o                         
  -5   0   7          7.99          9.75         0.39 o                         
  -4   0   7         51.17         51.63         1.04 o                         
  -3   0   7          2.88          4.45         0.30 o                         
  -2   0   7          5.57          4.80         0.29 o                         
  -1   0   7          1.82          1.19         0.23 o                         
   0   0   7          0.10          0.22         0.20 o                         
   1   0   7          7.14          6.94         0.44 o                         
   2   0   7          7.65          7.05         0.36 o                         
   3   0   7          0.14         -0.01         0.26 o                         
 -10   1   7          0.09          0.57         0.28 o                         
  -9   1   7          4.07          4.16         0.28 o                         
  -8   1   7          2.91          2.74         0.24 o                         
  -7   1   7          6.87          7.48         0.29 o                         
  -6   1   7          3.14          3.26         0.24 o                         
  -5   1   7         11.56         10.88         0.39 o                         
  -4   1   7         25.21         24.04         0.48 o                         
  -3   1   7         66.83         69.05         0.95 o                         
  -2   1   7         99.92         95.81         1.22 o                         
  -1   1   7         93.95         91.93         1.30 o                         
   0   1   7          8.23         10.78         0.44 o                         
   1   1   7          1.16          0.68         0.22 o                         
   2   1   7          2.28          2.57         0.29 o                         
   3   1   7          4.70          4.38         0.32 o                         
  -9   2   7          1.66          2.09         0.27 o                         
  -8   2   7          3.02          3.86         0.25 o                         
  -7   2   7          2.63          2.95         0.24 o                         
  -6   2   7         15.40         15.91         0.40 o                         
  -5   2   7         24.94         22.93         0.48 o                         
  -4   2   7         44.58         46.08         0.67 o                         
  -3   2   7          7.64         10.91         0.39 o                         
  -2   2   7        140.94        130.27         1.72 o                         
  -1   2   7         13.48         14.75         0.43 o                         
   0   2   7         81.39         75.50         1.70 o                         
   1   2   7          3.48          3.70         0.26 o                         
   2   2   7          0.71          0.23         0.26 o                         
   3   2   7          0.38          1.05         0.25 o                         
  -9   3   7          2.54          2.70         0.24 o                         
  -8   3   7         11.79         14.01         0.42 o                         
  -7   3   7         12.32         11.46         0.36 o                         
  -6   3   7         11.30         11.71         0.38 o                         
  -5   3   7          0.70          1.03         0.23 o                         
  -4   3   7         10.06          9.26         0.45 o                         
  -3   3   7         48.25         48.23         0.92 o                         
  -2   3   7         31.95         31.93         0.79 o                         
  -1   3   7         98.79         99.01         1.47 o                         
   0   3   7         16.91         13.07         0.47 o                         
   1   3   7          2.05          1.76         0.23 o                         
   2   3   7          0.74          0.33         0.19 o                         
   3   3   7          0.08          0.28         0.21 o                         
  -9   4   7          1.29          0.96         0.26 o                         
  -8   4   7         11.01         10.70         0.70 o                         
  -7   4   7          0.67          0.96         0.22 o                         
  -6   4   7          5.51          5.12         0.40 o                         
  -5   4   7          2.83          2.76         0.20 o                         
  -4   4   7         12.45         12.47         0.48 o                         
  -3   4   7         11.50          9.89         0.55 o                         
  -2   4   7         81.82         77.53         1.62 o                         
  -1   4   7          3.83          3.05         0.25 o                         
   0   4   7         23.34         22.00         0.58 o                         
   1   4   7          6.88          5.93         0.27 o                         
   2   4   7          1.44          1.86         0.22 o                         
   3   4   7          1.07          1.58         0.28 o                         
  -9   5   7          0.56          0.33         0.29 o                         
  -8   5   7          6.89          7.52         0.31 o                         
  -7   5   7          0.45          0.54         0.18 o                         
  -6   5   7          2.62          1.94         0.24 o                         
  -5   5   7          4.81          4.78         0.33 o                         
  -4   5   7          5.80          5.55         0.37 o                         
  -3   5   7         14.94         13.67         0.38 o                         
  -2   5   7          2.69          3.01         0.27 o                         
  -1   5   7          1.47          1.46         0.27 o                         
   0   5   7          0.89          0.63         0.24 o                         
   1   5   7          0.86          0.87         0.19 o                         
   2   5   7          1.52          1.58         0.24 o                         
  -8   6   7          0.99          0.31         0.26 o                         
  -7   6   7          3.42          3.32         0.31 o                         
  -6   6   7          1.57          1.52         0.23 o                         
  -5   6   7          6.10          7.52         0.32 o                         
  -4   6   7          3.47          3.82         0.32 o                         
  -3   6   7          1.13          2.51         0.36 o                         
  -2   6   7          6.99          8.12         0.57 o                         
  -1   6   7          7.03          9.37         0.35 o                         
   0   6   7          1.28          1.43         0.22 o                         
   1   6   7          7.60          9.34         0.50 o                         
   2   6   7          1.11          2.63         0.24 o                         
  -7   7   7          1.74          0.97         0.27 o                         
  -6   7   7         14.12         13.76         0.49 o                         
  -5   7   7          1.37          1.24         0.23 o                         
  -4   7   7         19.57         23.00         0.59 o                         
  -3   7   7          1.29          2.29         0.30 o                         
  -2   7   7          1.23          1.02         0.24 o                         
  -1   7   7          1.07          0.57         0.27 o                         
   0   7   7          4.83          4.67         0.29 o                         
   1   7   7          0.96          0.96         0.23 o                         
  -6   8   7          5.16          3.81         0.31 o                         
  -5   8   7          6.51          6.45         0.35 o                         
  -4   8   7          0.14         -0.21         0.26 o                         
  -3   8   7          2.84          2.96         0.27 o                         
  -2   8   7          0.80          0.23         0.27 o                         
  -1   8   7          1.45          1.24         0.30 o                         
   0   8   7          0.85          0.61         0.29 o                         
  -5   9   7          2.19          2.04         0.30 o                         
  -4   9   7          2.20          3.38         0.30 o                         
  -3   9   7          1.17          2.29         0.27 o                         
  -2   9   7          1.65          2.67         0.35 o                         
  -1   9   7          0.79          1.12         0.27 o                         
  -5  -8   8          1.24          2.95         0.39 o                         
  -4  -8   8          1.35          1.48         0.33 o                         
  -3  -8   8          0.64          1.35         0.30 o                         
  -2  -8   8          0.28         -0.04         0.47 o                         
  -6  -7   8          0.49          0.83         0.34 o                         
  -5  -7   8          4.16          5.28         0.40 o                         
  -4  -7   8          1.52          1.96         0.28 o                         
  -3  -7   8          1.48          1.24         0.26 o                         
  -2  -7   8          0.85          0.28         0.24 o                         
  -1  -7   8          1.47          0.77         0.25 o                         
  -7  -6   8          2.55          2.42         0.32 o                         
  -6  -6   8          1.23          1.37         0.24 o                         
  -5  -6   8          1.05          0.32         0.24 o                         
  -4  -6   8          1.02          0.96         0.26 o                         
  -3  -6   8          5.04          4.43         0.30 o                         
  -2  -6   8          2.21          1.60         0.28 o                         
  -1  -6   8          0.17          0.38         0.24 o                         
   0  -6   8          0.83          0.07         0.28 o                         
  -8  -5   8          0.45         -0.22         0.27 o                         
  -7  -5   8          1.08          1.35         0.28 o                         
  -6  -5   8          3.66          4.41         0.34 o                         
  -5  -5   8          9.03          8.11         0.37 o                         
  -4  -5   8         14.07         12.06         0.45 o                         
  -3  -5   8          3.29          5.08         0.31 o                         
  -2  -5   8          2.71          3.38         0.29 o                         
  -1  -5   8          5.15          4.75         0.31 o                         
   0  -5   8          7.81         10.88         0.45 o                         
   1  -5   8          2.50          4.42         0.34 o                         
  -8  -4   8          2.81          3.21         0.40 o                         
  -7  -4   8          0.06         -0.10         0.27 o                         
  -6  -4   8         10.05         10.34         0.44 o                         
  -5  -4   8          2.96          3.03         0.33 o                         
  -4  -4   8          2.93          3.45         0.30 o                         
  -3  -4   8          6.32          6.01         0.40 o                         
  -2  -4   8          8.53          9.20         0.38 o                         
  -1  -4   8          1.04          0.89         0.25 o                         
   0  -4   8          1.09          0.62         0.24 o                         
   1  -4   8          1.09          0.62         0.24 o                         
  -9  -3   8          0.38          0.70         0.30 o                         
  -8  -3   8          4.81          5.44         0.33 o                         
  -7  -3   8          5.97          6.49         0.37 o                         
  -6  -3   8          4.02          4.72         0.33 o                         
  -5  -3   8          2.71          2.36         0.26 o                         
  -4  -3   8         64.05         61.21         0.91 o                         
  -3  -3   8          2.45          2.99         0.27 o                         
  -2  -3   8         61.82         61.03         0.91 o                         
  -1  -3   8          1.45          1.20         0.26 o                         
   0  -3   8          0.18         -0.08         0.22 o                         
   1  -3   8          0.82          2.05         0.27 o                         
   2  -3   8          1.65          1.23         0.29 o                         
  -9  -2   8          3.70          3.74         0.31 o                         
  -8  -2   8          2.10          3.03         0.25 o                         
  -7  -2   8          1.13          1.40         0.25 o                         
  -6  -2   8         13.26         13.41         0.53 o                         
  -5  -2   8         42.80         43.76         0.87 o                         
  -4  -2   8         26.03         24.14         0.60 o                         
  -3  -2   8         79.27         75.61         1.06 o                         
  -2  -2   8          6.20          6.81         0.32 o                         
  -1  -2   8          0.28         -0.11         0.22 o                         
   0  -2   8          0.43         -0.13         0.21 o                         
   1  -2   8          2.93          3.41         0.28 o                         
   2  -2   8          1.16          0.84         0.26 o                         
  -9  -1   8          4.10          4.70         0.33 o                         
  -8  -1   8          0.31          0.34         0.21 o                         
  -7  -1   8          0.83          0.88         0.24 o                         
  -6  -1   8         47.58         52.39         0.90 o                         
  -5  -1   8          8.17          7.98         0.50 o                         
  -4  -1   8         15.69         15.32         0.54 o                         
  -3  -1   8          4.23          3.82         0.28 o                         
  -2  -1   8         19.06         19.34         0.51 o                         
  -1  -1   8         10.71          9.77         0.51 o                         
   0  -1   8          2.30          2.01         0.27 o                         
   1  -1   8          0.26          0.69         0.24 o                         
   2  -1   8          3.24          6.07         0.45 o                         
  -9   0   8          4.39          3.56         0.25 o                         
  -8   0   8          0.08         -0.13         0.22 o                         
  -7   0   8         31.84         35.96         0.64 o                         
  -6   0   8          1.15          1.40         0.26 o                         
  -5   0   8         38.78         41.31         0.73 o                         
  -4   0   8         34.78         31.86         0.71 o                         
  -3   0   8         14.69         13.96         0.48 o                         
  -2   0   8          0.96          2.02         0.25 o                         
  -1   0   8          4.36          4.64         0.27 o                         
   0   0   8          0.11          0.15         0.19 o                         
   1   0   8          8.26          7.97         0.36 o                         
   2   0   8          1.78          0.79         0.26 o                         
  -9   1   8          4.10          4.76         0.32 o                         
  -8   1   8          0.31          0.10         0.22 o                         
  -7   1   8          0.83          0.89         0.21 o                         
  -6   1   8         47.58         50.75         0.83 o                         
  -5   1   8          8.16          8.48         0.43 o                         
  -4   1   8         15.69         15.45         0.55 o                         
  -3   1   8          4.23          5.07         0.35 o                         
  -2   1   8         19.08         19.96         0.56 o                         
  -1   1   8         10.70          9.21         0.35 o                         
   0   1   8          2.29          2.42         0.26 o                         
   1   1   8          0.26          0.79         0.26 o                         
   2   1   8          3.24          5.76         0.35 o                         
  -9   2   8          3.70          3.56         0.25 o                         
  -8   2   8          2.10          3.59         0.26 o                         
  -7   2   8          1.14          1.49         0.23 o                         
  -6   2   8         13.26         13.50         0.47 o                         
  -5   2   8         42.80         43.24         0.80 o                         
  -4   2   8         26.03         25.06         1.23 o                         
  -3   2   8         79.24         77.91         1.30 o                         
  -2   2   8          6.20          7.44         0.35 o                         
  -1   2   8          0.28          0.07         0.20 o                         
   0   2   8          0.43         -0.09         0.20 o                         
   1   2   8          2.93          3.11         0.32 o                         
   2   2   8          1.16          1.41         0.26 o                         
  -9   3   8          0.38          0.53         0.23 o                         
  -8   3   8          4.81          5.11         0.27 o                         
  -7   3   8          5.97          6.84         0.31 o                         
  -6   3   8          4.02          4.69         0.27 o                         
  -5   3   8          2.70          2.71         0.31 o                         
  -4   3   8         64.06         61.39         1.47 o                         
  -3   3   8          2.45          3.20         0.27 o                         
  -2   3   8         61.81         59.27         1.40 o                         
  -1   3   8          1.45          0.66         0.25 o                         
   0   3   8          0.18          0.14         0.20 o                         
   1   3   8          0.82          2.11         0.33 o                         
   2   3   8          1.65          2.21         0.36 o                         
  -8   4   8          2.81          3.46         0.25 o                         
  -7   4   8          0.06         -0.04         0.22 o                         
  -6   4   8         10.06          9.51         0.33 o                         
  -5   4   8          2.96          3.56         0.32 o                         
  -4   4   8          2.93          3.02         0.24 o                         
  -3   4   8          6.32          6.86         0.32 o                         
  -2   4   8          8.52          8.87         0.60 o                         
  -1   4   8          1.04          1.00         0.22 o                         
   0   4   8          1.08          1.01         0.23 o                         
   1   4   8          1.09          0.56         0.20 o                         
  -8   5   8          0.45         -0.14         0.19 o                         
  -7   5   8          1.08          1.00         0.28 o                         
  -6   5   8          3.67          3.81         0.33 o                         
  -5   5   8          9.03          7.25         0.45 o                         
  -4   5   8         14.07         12.31         0.49 o                         
  -3   5   8          3.30          5.33         0.28 o                         
  -2   5   8          2.71          2.91         0.25 o                         
  -1   5   8          5.15          6.01         0.46 o                         
   0   5   8          7.80         10.44         0.42 o                         
   1   5   8          2.50          4.27         0.27 o                         
  -7   6   8          2.55          1.81         0.26 o                         
  -6   6   8          1.23          0.69         0.24 o                         
  -5   6   8          1.05          0.00         0.25 o                         
  -4   6   8          1.02          1.09         0.24 o                         
  -3   6   8          5.05          4.09         0.30 o                         
  -2   6   8          2.21          1.76         0.26 o                         
  -1   6   8          0.17          0.41         0.22 o                         
   0   6   8          0.83          0.19         0.22 o                         
  -6   7   8          0.49          0.60         0.24 o                         
  -5   7   8          4.17          5.39         0.31 o                         
  -4   7   8          1.52          1.31         0.26 o                         
  -3   7   8          1.48          0.68         0.24 o                         
  -2   7   8          0.85          0.79         0.27 o                         
  -1   7   8          1.47          1.32         0.29 o                         
  -5   8   8          1.24          2.93         0.28 o                         
  -4   8   8          1.35          1.48         0.27 o                         
  -3   8   8          0.64          0.94         0.28 o                         
  -2   8   8          0.28         -0.33         0.35 o                         
  -6  -6   9          1.23          0.71         0.46 o                         
  -5  -6   9          0.45          0.66         0.28 o                         
  -4  -6   9          0.82          0.35         0.28 o                         
  -3  -6   9          1.43          2.54         0.35 o                         
  -2  -6   9          9.84         14.32         2.66 o                         
  -7  -5   9          1.68          2.50         0.39 o                         
  -6  -5   9          7.92          8.61         0.46 o                         
  -5  -5   9          1.04          1.17         0.32 o                         
  -4  -5   9          3.49          3.95         0.36 o                         
  -3  -5   9          0.57          0.93         0.31 o                         
  -2  -5   9          1.10          1.61         0.28 o                         
  -1  -5   9          1.10          1.67         0.30 o                         
  -7  -4   9          5.82          4.60         0.36 o                         
  -6  -4   9         10.26          8.77         0.55 o                         
  -5  -4   9          8.83         10.75         0.83 o                         
  -4  -4   9          8.78          8.89         0.41 o                         
  -3  -4   9          1.57          1.21         0.27 o                         
  -2  -4   9          5.81          7.26         0.51 o                         
  -1  -4   9          1.46          1.48         0.29 o                         
  -8  -3   9          4.48          4.17         0.35 o                         
  -7  -3   9          3.31          2.23         0.36 o                         
  -6  -3   9          0.39          0.52         0.27 o                         
  -5  -3   9         11.35         10.92         0.47 o                         
  -4  -3   9          5.13          6.22         0.40 o                         
  -3  -3   9          1.25          0.92         0.29 o                         
  -2  -3   9          0.38          0.35         0.25 o                         
  -1  -3   9          2.46          1.66         0.37 o                         
   0  -3   9          1.78          1.61         0.28 o                         
  -8  -2   9          3.03          3.47         0.32 o                         
  -7  -2   9          2.28          2.90         0.31 o                         
  -6  -2   9          9.21          8.82         0.46 o                         
  -5  -2   9          5.95          5.65         0.36 o                         
  -4  -2   9         22.52         22.27         0.56 o                         
  -3  -2   9          3.80          3.45         0.31 o                         
  -2  -2   9          1.65          1.36         0.34 o                         
  -1  -2   9          0.14          0.03         0.27 o                         
   0  -2   9          2.63          2.65         0.33 o                         
  -8  -1   9          1.31          1.38         0.30 o                         
  -7  -1   9         20.07         21.15         0.56 o                         
  -6  -1   9         10.03          8.89         0.39 o                         
  -5  -1   9         11.17         12.17         0.53 o                         
  -4  -1   9          0.55          0.56         0.33 o                         
  -3  -1   9          2.76          2.34         0.28 o                         
  -2  -1   9          0.09         -0.26         0.26 o                         
  -1  -1   9          4.75          5.37         0.31 o                         
   0  -1   9          2.81          2.13         0.32 o                         
  -8   0   9         30.15         34.89         0.64 o                         
  -7   0   9          0.25          0.41         0.25 o                         
  -6   0   9          2.90          3.56         0.33 o                         
  -5   0   9          7.11          4.69         0.42 o                         
  -4   0   9          3.42          3.15         0.35 o                         
  -3   0   9          2.23          1.64         0.28 o                         
  -2   0   9          1.41          2.32         0.32 o                         
  -1   0   9          0.01          0.22         0.25 o                         
   0   0   9          0.37          1.24         0.24 o                         
  -8   1   9          1.30          1.23         0.24 o                         
  -7   1   9         20.08         20.89         0.62 o                         
  -6   1   9         10.02          8.42         0.42 o                         
  -5   1   9         11.17         12.56         0.50 o                         
  -4   1   9          0.55          0.68         0.35 o                         
  -3   1   9          2.76          2.66         0.31 o                         
  -2   1   9          0.09         -0.20         0.20 o                         
  -1   1   9          4.74          5.90         0.38 o                         
   0   1   9          2.81          2.71         0.27 o                         
  -8   2   9          3.03          3.37         0.28 o                         
  -7   2   9          2.28          2.42         0.24 o                         
  -6   2   9          9.21          8.30         0.35 o                         
  -5   2   9          5.95          5.61         0.41 o                         
  -4   2   9         22.52         22.54         0.60 o                         
  -3   2   9          3.79          3.55         0.27 o                         
  -2   2   9          1.64          1.37         0.26 o                         
  -1   2   9          0.14          0.18         0.22 o                         
   0   2   9          2.63          2.55         0.29 o                         
  -8   3   9          4.48          3.78         0.27 o                         
  -7   3   9          3.31          2.04         0.23 o                         
  -6   3   9          0.39          0.19         0.25 o                         
  -5   3   9         11.34         10.76         0.40 o                         
  -4   3   9          5.12          5.82         0.33 o                         
  -3   3   9          1.25          1.19         0.36 o                         
  -2   3   9          0.38          0.59         0.22 o                         
  -1   3   9          2.46          2.42         0.28 o                         
   0   3   9          1.78          1.62         0.32 o                         
  -7   4   9          5.82          4.40         0.26 o                         
  -6   4   9         10.26          8.75         0.33 o                         
  -5   4   9          8.84         10.85         0.42 o                         
  -4   4   9          8.78          9.07         0.47 o                         
  -3   4   9          1.57          1.36         0.25 o                         
  -2   4   9          5.80          7.41         0.31 o                         
  -1   4   9          1.46          1.68         0.32 o                         
  -7   5   9          1.68          2.36         0.37 o                         
  -6   5   9          7.93          7.72         0.40 o                         
  -5   5   9          1.04          1.17         0.30 o                         
  -4   5   9          3.49          3.24         0.33 o                         
  -3   5   9          0.57          0.93         0.21 o                         
  -2   5   9          1.10          1.63         0.28 o                         
  -1   5   9          1.11          1.21         0.32 o                         
  -6   6   9          1.23          0.49         0.39 o                         
  -5   6   9          0.45          0.47         0.27 o                         
  -4   6   9          0.82          0.41         0.28 o                         
  -3   6   9          1.43          1.97         0.30 o                         
  -2   6   9          9.83         14.05         0.98 o                         
  -5  -4  10          0.53          0.56         0.56 o                         
  -4  -4  10          3.35          4.31         0.94 o                         
  -6  -3  10          4.97          5.26         0.43 o                         
  -5  -3  10          0.99          0.90         0.32 o                         
  -4  -3  10          2.23          3.02         0.33 o                         
  -3  -3  10          0.48         -0.07         0.28 o                         
  -7  -2  10          3.38          2.92         0.63 o                         
  -6  -2  10          0.72          1.24         0.38 o                         
  -5  -2  10          1.82          2.28         0.37 o                         
  -4  -2  10          0.38          0.08         0.30 o                         
  -3  -2  10          1.69          1.32         0.29 o                         
  -2  -2  10          1.16          1.59         0.33 o                         
  -7  -1  10          5.04          4.20         0.37 o                         
  -6  -1  10          2.60          1.90         0.39 o                         
  -5  -1  10          0.22          0.44         0.34 o                         
  -4  -1  10          1.89          1.47         0.36 o                         
  -3  -1  10          0.63          0.08         0.31 o                         
  -2  -1  10          1.13          0.88         0.30 o                         
  -7   0  10          0.89          0.94         0.30 o                         
  -6   0  10          0.02         -0.29         0.29 o                         
  -5   0  10          0.31         -0.27         0.27 o                         
  -4   0  10          0.14         -0.30         0.30 o                         
  -3   0  10          2.74          3.83         0.37 o                         
  -2   0  10          1.28          0.36         0.25 o                         
  -7   1  10          5.04          4.84         0.35 o                         
  -6   1  10          2.60          2.68         0.33 o                         
  -5   1  10          0.22         -0.29         0.29 o                         
  -4   1  10          1.88          1.96         0.35 o                         
  -3   1  10          0.63          0.16         0.34 o                         
  -2   1  10          1.13          1.10         0.33 o                         
  -7   2  10          3.38          2.93         0.48 o                         
  -6   2  10          0.72          1.01         0.28 o                         
  -5   2  10          1.82          2.28         0.30 o                         
  -4   2  10          0.38          0.15         0.27 o                         
  -3   2  10          1.69          1.44         0.25 o                         
  -2   2  10          1.16          1.25         0.57 o                         
  -6   3  10          4.97          4.98         0.47 o                         
  -5   3  10          0.99          0.72         0.27 o                         
  -4   3  10          2.23          3.45         0.27 o                         
  -3   3  10          0.48          0.28         0.27 o                         
  -5   4  10          0.53         -0.26         0.58 o                         
  -4   4  10          3.35          3.82         0.60 o                         
                                                                                
