# Supplementary material for: N-Cyclo­hexyl­tryptamine: freebase, bromide and fumarate
Source: Acta Crystallogr E Crystallogr Commun. 2023 Jul 25;79(Pt 8):752–6. doi: 10.1107/S2056989023006217 (PMC10439405; doi:10.1107/S2056989023006217)
Supplement: Supplementary file 3 [file e-79-00752-IIsup3.hkl]

data_II                                                                 
_shelx_title ' umd2557f_a.res in P2(1)/n'                                       
_shelx_refln_list_code          4                                               
_shelx_F_calc_maximum      179.20                                               
_exptl_crystal_F_000       672.00                                               
_reflns_d_resolution_high  0.7991                                               
                                                                                
loop_                                                                           
 _space_group_symop_operation_xyz                                               
 'x, y, z'                                                                      
 '-x+1/2, y+1/2, -z+1/2'                                                        
 '-x, -y, -z'                                                                   
 'x-1/2, -y-1/2, z-1/2'                                                         
                                                                                
_cell_length_a    10.5584                                                       
_cell_length_b     7.9266                                                       
_cell_length_c    19.4507                                                       
_cell_angle_alpha  90.000                                                       
_cell_angle_beta   92.406                                                       
_cell_angle_gamma  90.000                                                       
                                                                                
_shelx_F_squared_multiplier     1.000                                           
                                                                                
loop_                                                                           
 _refln_index_h                                                                 
 _refln_index_k                                                                 
 _refln_index_l                                                                 
 _refln_F_squared_calc                                                          
 _refln_F_squared_meas                                                          
 _refln_F_squared_sigma                                                         
 _refln_observed_status                                                         
   2   0   0      25744.62      26330.76       495.11 o                         
   4   0   0       6524.98       6541.13        96.37 o                         
   6   0   0      14244.33      14389.36       258.82 o                         
   8   0   0       1587.85       1510.57        19.20 o                         
  10   0   0         27.15         25.09         2.97 o                         
  12   0   0        104.67        125.67         9.29 o                         
   1   1   0        241.49        239.82         2.76 o                         
   2   1   0        841.77       1007.97         7.64 o                         
   3   1   0       5846.82       5709.13        48.93 o                         
   4   1   0       4539.00       4394.46        40.30 o                         
   5   1   0       3167.66       3190.42        28.03 o                         
   6   1   0       2187.46       2063.78        18.75 o                         
   7   1   0         79.27        145.58         3.47 o                         
   8   1   0        351.84        392.42         5.80 o                         
   9   1   0        209.05        227.21         6.44 o                         
  10   1   0       1440.82       1390.89        16.53 o                         
  11   1   0        115.68        127.37         4.94 o                         
  12   1   0        323.86        321.81         7.18 o                         
  13   1   0         93.08         96.90         4.61 o                         
   0   2   0       4815.86       4859.39        39.67 o                         
   1   2   0      32111.80      30819.34       440.96 o                         
   2   2   0        128.78        122.63         2.07 o                         
   3   2   0        816.53        719.34         5.97 o                         
   4   2   0         17.83         17.67         2.21 o                         
   5   2   0       1515.52       1450.98        14.24 o                         
   6   2   0       1185.94       1451.45        14.32 o                         
   7   2   0       3359.02       3234.47        29.23 o                         
   9   2   0        530.89        495.57         6.93 o                         
  10   2   0         20.00         10.43         3.31 o                         
  11   2   0         24.61         23.88         3.70 o                         
  12   2   0          3.68          4.54         3.99 o                         
   1   3   0        820.72        841.78         6.04 o                         
   2   3   0       1681.80       1576.01        10.43 o                         
   3   3   0       4058.80       3801.84        25.11 o                         
   4   3   0        690.09        621.17         8.91 o                         
   5   3   0       2367.70       2172.36        15.94 o                         
   6   3   0         60.77        201.04         3.88 o                         
   7   3   0        195.57        187.66         5.89 o                         
   8   3   0          5.46         -3.92         3.92 o                         
   9   3   0        785.49        796.07        10.60 o                         
  10   3   0         13.27         21.41         3.81 o                         
  11   3   0        515.00        557.19        11.62 o                         
  12   3   0         11.67         13.28         7.09 o                         
   0   4   0       4950.49       5264.48        46.23 o                         
   1   4   0       1403.85       1446.61         9.83 o                         
   2   4   0       4589.77       4630.71        28.14 o                         
   3   4   0         49.82         34.98         2.03 o                         
   4   4   0        228.83        231.65         3.84 o                         
   5   4   0         41.88         31.03         2.40 o                         
   6   4   0       1424.14       1526.81        11.69 o                         
   7   4   0        863.15        857.77         9.66 o                         
   8   4   0       2224.87       2125.86        18.95 o                         
   9   4   0        148.56        139.23         5.90 o                         
  10   4   0        471.01        427.58        10.08 o                         
  11   4   0          1.03         -1.10         5.47 o                         
  12   4   0         29.65         41.01         7.45 o                         
   1   5   0          1.69         -1.91         2.36 o                         
   2   5   0       2611.12       2465.90        16.00 o                         
   3   5   0         22.57         22.01         2.44 o                         
   4   5   0       3840.20       3558.33        23.81 o                         
   5   5   0         87.50        185.94         9.74 o                         
   6   5   0        284.05        281.04         5.64 o                         
   7   5   0        376.44        354.35         4.80 o                         
   8   5   0        330.28        334.32         7.29 o                         
   9   5   0        244.67        242.10         6.68 o                         
  10   5   0        450.68        408.95         7.83 o                         
  11   5   0         10.33          4.91         5.49 o                         
   0   6   0        996.07       1081.13        12.80 o                         
   1   6   0        754.87        747.03         7.63 o                         
   2   6   0        112.27        130.48         3.55 o                         
   3   6   0        103.29         90.12         3.67 o                         
   4   6   0          1.16         -2.91         2.91 o                         
   5   6   0        172.12        177.49         4.52 o                         
   6   6   0        496.45        534.45         7.86 o                         
   7   6   0        386.13        409.54         6.15 o                         
   8   6   0        469.37        544.30        10.08 o                         
   9   6   0        361.92        331.71         8.46 o                         
  10   6   0         49.87         46.91         5.58 o                         
   1   7   0        330.69        328.25         6.45 o                         
   2   7   0        126.79        134.03         5.12 o                         
   3   7   0       1665.40       1598.05        12.82 o                         
   4   7   0         39.63         71.74         5.62 o                         
   5   7   0        694.13        664.04         9.39 o                         
   6   7   0          3.96         44.00         3.79 o                         
   7   7   0          1.39         -2.90         2.99 o                         
   8   7   0         22.55         20.61         3.23 o                         
   9   7   0        127.33        141.12         8.21 o                         
   0   8   0        361.93        364.95        11.29 o                         
   1   8   0        584.23        585.82         8.44 o                         
   2   8   0        445.36        421.94         7.39 o                         
   3   8   0         63.68         58.18         4.93 o                         
   4   8   0         47.14         44.15         4.10 o                         
   5   8   0        280.80        289.52         6.51 o                         
   6   8   0        217.39        189.65         6.26 o                         
   7   8   0        475.34        465.30         9.00 o                         
   1   9   0         25.34         19.56         4.98 o                         
   2   9   0        408.00        427.76         8.34 o                         
   3   9   0        149.21        162.09         6.36 o                         
   4   9   0        378.14        365.84         8.25 o                         
   5   9   0         30.65         43.04         5.96 o                         
 -13   0   1         62.69         87.00         9.79 o                         
 -11   0   1        213.78        183.52         4.73 o                         
  -9   0   1       1637.00       1569.72        17.90 o                         
  -7   0   1       2772.86       2651.64        31.38 o                         
  -5   0   1        192.98        151.10         3.76 o                         
  -3   0   1       7525.27       7262.69       167.39 o                         
   3   0   1       2204.31       2183.02        25.32 o                         
   5   0   1       9862.32       9689.49       174.61 o                         
   7   0   1       2585.34       2477.18        32.87 o                         
   9   0   1        392.22        350.82         6.24 o                         
  11   0   1         28.14         55.11         3.09 o                         
  13   0   1        322.76        345.34        14.47 o                         
 -13   1   1        146.74        154.22         4.77 o                         
 -12   1   1        167.49        169.43         5.48 o                         
 -11   1   1        301.56        309.54         6.89 o                         
 -10   1   1        298.40        280.86        10.30 o                         
  -9   1   1          2.60         -2.96         2.96 o                         
  -8   1   1        109.97        113.98         3.50 o                         
  -7   1   1       1263.73       1188.73        11.69 o                         
  -6   1   1        178.96        295.79         3.76 o                         
  -5   1   1        543.48        552.93        14.87 o                         
  -4   1   1       1398.02       1420.61        13.22 o                         
  -3   1   1       3563.44       3586.33        26.79 o                         
  -2   1   1       1072.71       1046.88         7.97 o                         
  -1   1   1        303.18        311.05         3.18 o                         
   1   1   1       3991.35       3570.60        37.54 o                         
   2   1   1       5169.17       5175.37        66.57 o                         
   3   1   1      14245.54      14141.97       245.42 o                         
   4   1   1       2328.60       2262.55        21.39 o                         
   5   1   1       2893.21       2878.90        26.92 o                         
   6   1   1         74.70        210.05         3.56 o                         
   7   1   1        132.59        165.11         3.84 o                         
   8   1   1        265.25        293.75         5.13 o                         
   9   1   1        754.99        761.48         9.05 o                         
  10   1   1        445.74        441.95         9.86 o                         
  11   1   1        210.65        219.56         7.00 o                         
  12   1   1         12.09          2.77         3.96 o                         
  13   1   1          7.59         10.62         3.75 o                         
 -12   2   1          1.47          2.89         5.12 o                         
 -11   2   1          0.09         -0.27         3.81 o                         
 -10   2   1       1057.55        964.59        12.04 o                         
  -9   2   1         43.08         50.61         2.84 o                         
  -8   2   1       2787.37       2737.07        25.32 o                         
  -7   2   1        187.15        417.97         6.57 o                         
  -6   2   1       2941.67       3072.88        27.80 o                         
  -5   2   1        718.88        796.79        17.28 o                         
  -4   2   1         90.14         79.47         3.01 o                         
  -3   2   1        101.98         84.32         2.03 o                         
  -2   2   1      11339.64      11338.95       191.85 o                         
  -1   2   1       3589.19       3340.55        20.58 o                         
   0   2   1      23779.35      25961.14       380.76 o                         
   1   2   1        158.35        165.15         3.84 o                         
   2   2   1       1224.01       1249.77        11.29 o                         
   3   2   1        355.83        330.98         3.40 o                         
   4   2   1       4597.05       4560.57        32.88 o                         
   5   2   1         59.98         78.50         7.67 o                         
   6   2   1       7290.02       7209.28        62.47 o                         
   7   2   1        120.14        150.24         4.35 o                         
   8   2   1       1216.70       1195.78        13.51 o                         
   9   2   1        264.06        241.38         6.85 o                         
  10   2   1          3.44          5.94         3.40 o                         
  11   2   1          4.20          0.19         4.00 o                         
  12   2   1        322.68        340.46         8.20 o                         
 -12   3   1        124.92        115.68         8.19 o                         
 -11   3   1         30.52         31.69         6.29 o                         
 -10   3   1        694.59        699.47        10.85 o                         
  -9   3   1         82.12         86.51         4.76 o                         
  -8   3   1         48.68         36.50         4.24 o                         
  -7   3   1         93.08        112.92         4.99 o                         
  -6   3   1       2253.37       2136.21        18.20 o                         
  -5   3   1        467.28        533.46        12.33 o                         
  -4   3   1       6336.90       6252.49        43.52 o                         
  -3   3   1        869.54        898.27         7.10 o                         
  -2   3   1        150.96        123.12         3.22 o                         
  -1   3   1        472.09        536.02         6.33 o                         
   0   3   1        213.07        220.81         3.05 o                         
   1   3   1       1307.25       1293.66         8.59 o                         
   2   3   1       6718.49       6414.49        38.06 o                         
   3   3   1       1038.86        965.27         7.48 o                         
   4   3   1       5856.73       5941.40        41.33 o                         
   5   3   1        309.57        303.42         4.60 o                         
   6   3   1          3.80          3.48         2.63 o                         
   7   3   1          0.70         57.76         4.50 o                         
   8   3   1        661.57        653.38         9.33 o                         
   9   3   1          7.91          9.16         4.16 o                         
  10   3   1        908.68        862.49        12.53 o                         
  11   3   1         21.77         21.84         5.84 o                         
  12   3   1         58.26         61.58         7.58 o                         
 -12   4   1          3.33          1.27         7.83 o                         
 -11   4   1         98.85         97.01         7.41 o                         
 -10   4   1          6.13          7.30         2.92 o                         
  -9   4   1        573.21        570.83         9.86 o                         
  -8   4   1        134.87        215.49        14.59 o                         
  -7   4   1        579.64        621.78        11.22 o                         
  -6   4   1       1079.40       1170.82         9.16 o                         
  -5   4   1          2.22         -2.31         2.31 o                         
  -4   4   1          7.33         -2.01         2.20 o                         
  -3   4   1        893.53        864.10         6.74 o                         
  -2   4   1       2312.94       2295.45        14.68 o                         
  -1   4   1       5103.29       5015.22        30.32 o                         
   0   4   1       2041.28       2171.30        14.02 o                         
   1   4   1       2469.69       2732.24        19.77 o                         
   2   4   1         14.23         16.48         2.20 o                         
   3   4   1        129.60        123.58         3.00 o                         
   4   4   1       1386.85       1420.91        10.66 o                         
   5   4   1       2096.26       2060.91        15.17 o                         
   6   4   1       1126.26       1111.36         9.47 o                         
   7   4   1       2285.54       2307.09        20.17 o                         
   8   4   1        130.23        175.88         5.42 o                         
   9   4   1        199.17        176.88         4.71 o                         
  10   4   1          8.09          2.16         2.84 o                         
  11   4   1        124.31        152.70         8.91 o                         
  12   4   1        147.38        164.69         9.37 o                         
 -11   5   1        269.89        263.16        13.91 o                         
 -10   5   1         35.28         30.46         4.32 o                         
  -9   5   1        163.97        172.11         5.78 o                         
  -8   5   1        206.67        223.29         6.08 o                         
  -7   5   1        299.96        298.99         4.89 o                         
  -6   5   1         65.68         92.08         3.29 o                         
  -5   5   1       2508.65       2304.36        16.75 o                         
  -4   5   1         40.58         57.70         3.42 o                         
  -3   5   1       3117.11       2963.71        18.90 o                         
  -2   5   1        118.47        136.08         4.21 o                         
  -1   5   1          8.40        169.83        10.80 o                         
   0   5   1         48.63         56.41         2.77 o                         
   1   5   1       2876.57       2818.98        19.09 o                         
   2   5   1        447.21        462.23         5.08 o                         
   3   5   1       3224.69       3048.04        19.40 o                         
   4   5   1         78.11         61.26         2.88 o                         
   5   5   1        389.57        373.15         5.09 o                         
   7   5   1        150.75        146.21         4.27 o                         
   8   5   1         36.22         49.95         4.40 o                         
   9   5   1        563.30        550.60         9.40 o                         
  10   5   1          0.93          2.25         4.04 o                         
  11   5   1        159.62        145.70        10.56 o                         
 -10   6   1        194.84        185.99         8.80 o                         
  -9   6   1        224.48        238.24         8.66 o                         
  -8   6   1        999.36        996.29        13.45 o                         
  -7   6   1        711.78        697.85         7.83 o                         
  -6   6   1        194.87        230.77         5.73 o                         
  -5   6   1        105.43        104.81         3.98 o                         
  -4   6   1        672.75        665.47         6.57 o                         
  -3   6   1        947.19        938.61         8.15 o                         
  -2   6   1       2028.88       1985.49        14.22 o                         
  -1   6   1       2543.73       2501.57        17.20 o                         
   0   6   1       1208.06       1235.07         9.92 o                         
   1   6   1        620.18        744.72         7.31 o                         
   2   6   1        285.00        333.59         7.11 o                         
   3   6   1        106.78        120.40         3.47 o                         
   4   6   1         99.98        116.89         3.36 o                         
   5   6   1        841.54        831.53         8.86 o                         
   6   6   1        519.17        514.80         7.00 o                         
   7   6   1        483.52        479.43         7.01 o                         
   8   6   1        356.55        344.85         8.36 o                         
   9   6   1         42.72         38.42         5.16 o                         
  10   6   1         11.37          0.48         5.21 o                         
  -9   7   1         34.84         16.76         6.35 o                         
  -8   7   1          0.72          6.00         3.31 o                         
  -7   7   1          2.42         -3.25         3.25 o                         
  -6   7   1        620.71        563.98         7.86 o                         
  -5   7   1         71.64        105.50         4.66 o                         
  -4   7   1       1170.62       1098.87        10.29 o                         
  -3   7   1        211.89        215.75         5.07 o                         
  -2   7   1        385.44        451.64         6.90 o                         
  -1   7   1         21.24         11.86         3.70 o                         
   0   7   1        604.86        623.19         8.59 o                         
   1   7   1         42.38         42.88         3.89 o                         
   2   7   1       1811.57       1803.12        14.19 o                         
   3   7   1        623.69        632.29         8.05 o                         
   4   7   1        558.39        529.87         7.42 o                         
   5   7   1         42.32         62.63         4.35 o                         
   6   7   1          8.74          5.74         3.51 o                         
   7   7   1        342.54        331.46         7.23 o                         
   8   7   1        380.27        359.92         8.77 o                         
   9   7   1        138.42        121.35         6.79 o                         
  -7   8   1         10.98         46.15         5.07 o                         
  -6   8   1         34.16         58.32         4.75 o                         
  -5   8   1         62.75         67.34         4.78 o                         
  -4   8   1        108.90         90.36         4.30 o                         
  -3   8   1        186.54        197.23         5.37 o                         
  -2   8   1        767.23        742.98         8.88 o                         
  -1   8   1        159.87        169.11         5.66 o                         
   0   8   1        729.02        747.37         9.82 o                         
   1   8   1         49.50         59.76         4.32 o                         
   2   8   1          7.18         25.53         4.33 o                         
   3   8   1          1.93          2.44         4.14 o                         
   4   8   1        155.98        164.98         4.75 o                         
   5   8   1         30.70         42.17         5.06 o                         
   6   8   1        428.47        433.11         8.13 o                         
   7   8   1         67.50         78.06         5.52 o                         
  -5   9   1        259.79        251.20         8.34 o                         
  -4   9   1        123.90        146.94         6.06 o                         
  -3   9   1         14.09         15.84         4.71 o                         
  -2   9   1        119.92        119.92         5.62 o                         
  -1   9   1          1.13          4.33         4.43 o                         
   0   9   1          0.68          6.66         5.32 o                         
   1   9   1        161.15        157.34         5.57 o                         
   2   9   1        158.81        169.18         6.02 o                         
   3   9   1        109.92        127.81         5.43 o                         
   4   9   1        113.20        128.38         5.70 o                         
   5   9   1        120.91        113.88         6.83 o                         
 -12   0   2        196.42        204.54        11.23 o                         
 -10   0   2        990.20        969.98        11.73 o                         
  -8   0   2       1232.76       1167.72        17.22 o                         
  -6   0   2        489.19        585.46         9.37 o                         
  -4   0   2       8429.47       8294.62       211.79 o                         
  -2   0   2       9206.45       8935.95       199.57 o                         
   2   0   2      10623.36      10221.62       222.98 o                         
   4   0   2       1768.99       1716.03        20.46 o                         
   6   0   2       4972.51       4655.89        60.17 o                         
   8   0   2          7.31         11.46         3.74 o                         
  10   0   2        876.35        849.47        11.04 o                         
  12   0   2        588.86        604.78        30.28 o                         
 -13   1   2         74.44         97.28         5.47 o                         
 -12   1   2        278.28        299.66         7.16 o                         
 -11   1   2         33.05         33.36         3.95 o                         
 -10   1   2        170.42        170.48         4.96 o                         
  -9   1   2         13.62          9.29         3.06 o                         
  -8   1   2        547.25        526.07         6.89 o                         
  -7   1   2        460.19        442.97         4.78 o                         
  -6   1   2       2178.22       2126.16        14.66 o                         
  -5   1   2         23.61         40.19         1.98 o                         
  -4   1   2        222.66        251.06         2.79 o                         
  -3   1   2        269.71        294.24         3.11 o                         
  -2   1   2        631.22        628.74         7.84 o                         
  -1   1   2       5589.15       5469.12       139.50 o                         
   0   1   2       4182.33       4766.53       129.56 o                         
   1   1   2       1138.73       1080.79         7.37 o                         
   2   1   2       7779.23       8220.93       156.48 o                         
   3   1   2       3708.23       3670.55        26.35 o                         
   4   1   2        226.38        221.61         2.75 o                         
   5   1   2         20.54         28.31         1.19 o                         
   6   1   2        917.48       1068.53         8.05 o                         
   7   1   2        590.22        765.31         8.05 o                         
   8   1   2       2344.15       2360.86        22.83 o                         
   9   1   2        606.39        559.50         7.93 o                         
  10   1   2        462.75        413.80         7.40 o                         
  11   1   2         93.01         96.63         4.50 o                         
  12   1   2         16.57         17.24         3.84 o                         
  13   1   2          0.60          4.21         3.75 o                         
 -12   2   2          1.98          4.33         4.65 o                         
 -11   2   2        429.32        431.28         8.95 o                         
 -10   2   2         41.55         40.77         4.31 o                         
  -9   2   2        667.75        689.42         9.75 o                         
  -8   2   2         85.37        122.40         4.71 o                         
  -7   2   2        536.21        549.88         7.41 o                         
  -6   2   2        925.64       1413.01        14.98 o                         
  -5   2   2       3576.79       3622.55        27.50 o                         
  -4   2   2        218.89        211.56         3.59 o                         
  -3   2   2       8416.06       8222.84        61.08 o                         
  -2   2   2       3587.07       3524.06        21.71 o                         
  -1   2   2       2892.47       3009.37        18.68 o                         
   0   2   2      20059.34      21864.68       332.71 o                         
   1   2   2       2597.26       2624.62        15.92 o                         
   2   2   2        156.95        150.51         2.22 o                         
   3   2   2       3963.43       3906.54        27.23 o                         
   4   2   2       2361.10       2366.92        17.00 o                         
   5   2   2       3354.62       3251.20        29.25 o                         
   6   2   2        772.47        901.96        10.64 o                         
   7   2   2       1451.43       1443.67        14.46 o                         
   8   2   2        276.29        264.61         4.51 o                         
   9   2   2          5.19          1.71         2.84 o                         
  10   2   2        110.48        102.32         4.16 o                         
  11   2   2        313.61        348.92         7.75 o                         
  12   2   2         32.90         34.50         4.42 o                         
 -12   3   2          0.45          4.90         3.71 o                         
 -11   3   2        109.85        126.41         4.60 o                         
 -10   3   2         41.15         35.45         3.71 o                         
  -9   3   2         18.01         20.67         2.68 o                         
  -8   3   2        137.77        174.21         4.06 o                         
  -7   3   2        773.70        752.83         8.58 o                         
  -6   3   2         73.99         74.58         2.95 o                         
  -5   3   2        993.85        944.95         7.41 o                         
  -4   3   2        256.85        231.17         3.67 o                         
  -3   3   2       1103.44       1097.36         8.33 o                         
  -2   3   2        160.80        154.58         2.85 o                         
  -1   3   2        430.75        476.29        20.65 o                         
   0   3   2        380.41        424.70         4.13 o                         
   1   3   2       6274.22       5919.50        35.31 o                         
   2   3   2       1576.81       1450.19         9.47 o                         
   3   3   2       2418.88       2340.50        15.96 o                         
   4   3   2        394.74        398.85         4.42 o                         
   5   3   2          7.70         45.47         5.33 o                         
   6   3   2        338.43        455.91         6.05 o                         
   7   3   2       1111.05       1078.76        11.80 o                         
   8   3   2        583.35        655.21         9.18 o                         
   9   3   2       1051.57       1048.79        14.51 o                         
  10   3   2        145.30        126.08         4.63 o                         
  11   3   2         19.61         28.58         4.18 o                         
  12   3   2          3.89          1.61         7.37 o                         
 -12   4   2         70.01         67.51         7.80 o                         
 -11   4   2         82.73        103.71         4.52 o                         
 -10   4   2        718.48        687.36         8.88 o                         
  -9   4   2         62.60         87.91         3.98 o                         
  -8   4   2       1140.38       1156.05        12.67 o                         
  -7   4   2        539.53        682.14         9.90 o                         
  -6   4   2         35.86        103.04         2.74 o                         
  -5   4   2         83.79        211.60         8.76 o                         
  -4   4   2       3199.47       3186.59        21.71 o                         
  -3   4   2       1690.56       1687.38        11.52 o                         
  -2   4   2       3419.77       3312.11        21.16 o                         
  -1   4   2       6740.10       6625.02        39.65 o                         
   0   4   2         48.48         42.20         2.36 o                         
   1   4   2         81.37        455.71        20.50 o                         
   2   4   2       1258.96       1243.37         8.72 o                         
   3   4   2        189.91        187.14         3.05 o                         
   4   4   2       2795.82       2743.53        18.89 o                         
   5   4   2        364.10        445.80         9.39 o                         
   6   4   2       1031.66       1038.09         8.96 o                         
   7   4   2        172.19        215.00         5.56 o                         
   8   4   2         49.85         37.31         4.03 o                         
   9   4   2         70.64         63.37         4.47 o                         
  10   4   2         85.86         97.37         4.50 o                         
  11   4   2         62.77         67.83         5.69 o                         
 -11   5   2          0.13          3.60         4.36 o                         
 -10   5   2          3.78          6.30         4.76 o                         
  -9   5   2          0.72          4.72         4.15 o                         
  -8   5   2        376.73        367.59         7.80 o                         
  -7   5   2         22.43         37.17         2.74 o                         
  -6   5   2       1627.99       1605.18        14.12 o                         
  -5   5   2        145.13        185.49         4.34 o                         
  -4   5   2       1047.82       1012.58         9.05 o                         
  -3   5   2        414.07        432.24         5.00 o                         
  -2   5   2         46.84         55.61         4.79 o                         
  -1   5   2          8.78          3.90         2.43 o                         
   0   5   2       2376.04       2436.82        16.33 o                         
   1   5   2          0.40          2.39         2.48 o                         
   2   5   2       4470.50       4331.58        27.46 o                         
   3   5   2         36.27         56.90         2.68 o                         
   4   5   2        360.92        324.76         4.96 o                         
   5   5   2          0.18         18.77         2.53 o                         
   6   5   2        443.05        479.61         6.53 o                         
   7   5   2          0.33         31.59         3.32 o                         
   8   5   2        593.57        576.50         8.93 o                         
   9   5   2          5.86          4.61         4.03 o                         
  10   5   2        194.32        196.84         7.97 o                         
  11   5   2          1.90         -2.33         5.15 o                         
 -10   6   2        205.51        214.83        11.54 o                         
  -9   6   2        152.17        175.37         7.07 o                         
  -8   6   2         85.68        120.20         6.32 o                         
  -7   6   2        108.80        121.24         3.68 o                         
  -6   6   2         38.24         68.03         3.78 o                         
  -5   6   2        134.31        151.29         4.18 o                         
  -4   6   2        916.26        905.36         8.17 o                         
  -3   6   2        756.78        734.93         7.19 o                         
  -2   6   2       1271.83       1244.23         9.71 o                         
  -1   6   2        400.38        363.64         5.36 o                         
   0   6   2        620.18        614.02         6.92 o                         
   1   6   2          9.64         24.60         3.06 o                         
   2   6   2         64.59         85.71         4.47 o                         
   3   6   2        573.40        538.89         6.22 o                         
   4   6   2        218.85        219.91         4.13 o                         
   5   6   2       1386.70       1376.12        11.60 o                         
   6   6   2        709.04        721.47         8.24 o                         
   7   6   2        505.56        462.71         7.02 o                         
   8   6   2        111.21        105.26         6.12 o                         
   9   6   2          6.11          3.20         4.80 o                         
  10   6   2         32.54         40.99         7.00 o                         
  -9   7   2         27.20         25.54         7.78 o                         
  -8   7   2          0.01         12.54         3.51 o                         
  -7   7   2        385.11        391.53         7.37 o                         
  -6   7   2          0.73          5.42         3.78 o                         
  -5   7   2        877.85        850.56        10.14 o                         
  -4   7   2         13.20         19.83         3.36 o                         
  -3   7   2         96.98        102.18         4.15 o                         
  -2   7   2         22.29         16.54         3.52 o                         
  -1   7   2        494.13        525.79         7.60 o                         
   0   7   2          4.49          9.64         4.01 o                         
   1   7   2       1096.88       1049.63         9.93 o                         
   2   7   2         17.32         14.12         3.40 o                         
   3   7   2        460.79        450.55         6.95 o                         
   4   7   2          0.16          1.15         3.42 o                         
   5   7   2          2.28          1.71         3.91 o                         
   6   7   2          1.50         24.44         3.52 o                         
   7   7   2         56.00         66.43         4.65 o                         
   8   7   2          6.04         20.70         3.42 o                         
   9   7   2         78.09         85.30         6.37 o                         
  -7   8   2         48.86         45.13         5.27 o                         
  -6   8   2          3.90         32.97         4.84 o                         
  -5   8   2         76.62         97.78         5.43 o                         
  -4   8   2         34.64         42.68         4.32 o                         
  -3   8   2        519.04        498.74         7.71 o                         
  -2   8   2        510.27        473.95         7.98 o                         
  -1   8   2        509.09        479.47         7.93 o                         
   0   8   2        107.61        107.67         5.97 o                         
   1   8   2        140.21        159.14         5.30 o                         
   2   8   2          2.15         18.03         4.09 o                         
   3   8   2        205.36        213.98         5.41 o                         
   4   8   2        616.21        594.76         8.00 o                         
   5   8   2        598.89        559.32         9.05 o                         
   6   8   2        114.87        112.98         4.93 o                         
   7   8   2        132.11        137.11         6.61 o                         
  -5   9   2        169.17        157.63         6.89 o                         
  -4   9   2        228.45        239.56         6.71 o                         
  -3   9   2         43.80         48.98         5.33 o                         
  -2   9   2         21.53         22.99         4.41 o                         
  -1   9   2        116.53        145.99         5.98 o                         
   0   9   2        431.78        446.09         8.98 o                         
   1   9   2        375.64        373.39         8.27 o                         
   2   9   2        223.99        220.98         6.02 o                         
   3   9   2        124.44        116.48         5.55 o                         
   4   9   2         55.80         54.50         5.12 o                         
   5   9   2         45.80         46.03         6.50 o                         
 -13   0   3        146.13        208.38        14.86 o                         
 -11   0   3        256.41        295.02         6.76 o                         
  -9   0   3        352.76        401.33         7.72 o                         
  -7   0   3        161.46        193.62         5.27 o                         
  -5   0   3       7550.21       7488.99        78.60 o                         
  -3   0   3      15936.05      15223.95       332.37 o                         
  -1   0   3       3555.87       3687.21        80.96 o                         
   1   0   3       5919.05       5135.27       372.28 o                         
   3   0   3      13386.60      12164.33       276.57 o                         
   5   0   3       5549.19       5310.40        56.17 o                         
   7   0   3         38.78         27.09         3.11 o                         
   9   0   3        121.98        134.71         5.48 o                         
  11   0   3        569.96        579.93         8.91 o                         
  13   0   3        137.66        150.15        19.62 o                         
 -13   1   3        124.45        131.44         7.27 o                         
 -12   1   3          8.39          5.56         3.71 o                         
 -11   1   3         14.34         14.92         3.92 o                         
 -10   1   3         65.05         57.08         3.75 o                         
  -9   1   3       1631.07       1496.23        14.99 o                         
  -8   1   3       1334.25       1383.43        11.98 o                         
  -7   1   3       2531.25       2477.90        18.51 o                         
  -6   1   3       2717.99       2724.02        18.71 o                         
  -5   1   3         31.07         57.37         2.16 o                         
  -4   1   3       2861.12       3101.75        21.76 o                         
  -3   1   3        200.96        172.19         2.62 o                         
  -2   1   3       6127.63       6121.66        70.96 o                         
  -1   1   3       1060.44       1105.89         8.80 o                         
   0   1   3      11136.09      11841.69       191.68 o                         
   1   1   3       1473.44       1485.43         9.72 o                         
   2   1   3       1429.74       1466.52        12.09 o                         
   3   1   3       1612.96       1605.31        11.88 o                         
   4   1   3          0.73         -0.34         1.38 o                         
   5   1   3        396.58        330.36         3.96 o                         
   6   1   3       1083.09       1037.97         8.05 o                         
   7   1   3        500.32        512.26         5.89 o                         
   8   1   3        940.73        946.31         9.09 o                         
   9   1   3        904.31        833.37        10.07 o                         
  10   1   3        105.12         86.34         3.96 o                         
  11   1   3          9.89         14.13         3.92 o                         
  12   1   3         26.39         39.27         4.11 o                         
 -12   2   3        277.65        304.07         7.57 o                         
 -11   2   3         33.29         30.77         7.06 o                         
 -10   2   3        699.01        731.78        13.55 o                         
  -9   2   3         41.08         38.72         3.44 o                         
  -8   2   3          9.61         23.33         2.69 o                         
  -7   2   3         42.61        149.33         4.72 o                         
  -6   2   3       1882.92       1881.86        13.89 o                         
  -5   2   3         79.98         91.29         3.29 o                         
  -4   2   3       8596.96       8294.63        55.12 o                         
  -3   2   3       1808.34       1670.58        11.78 o                         
  -2   2   3       4725.71       4817.75        29.48 o                         
  -1   2   3        237.02        388.56        16.89 o                         
   0   2   3       1734.40       1893.00        12.48 o                         
   1   2   3       5812.36       5710.77        34.75 o                         
   2   2   3       7628.01       7545.45        51.90 o                         
   3   2   3        483.23        419.74         4.18 o                         
   4   2   3       6252.69       5972.35        41.28 o                         
   5   2   3        177.63        221.83         8.47 o                         
   6   2   3       1063.81        985.10         9.48 o                         
   7   2   3         30.86         78.83         2.97 o                         
   8   2   3        483.45        472.68         6.23 o                         
   9   2   3         39.10         48.80         3.46 o                         
  10   2   3        993.13        995.87        12.67 o                         
  11   2   3          1.73          1.82         4.28 o                         
  12   2   3        355.31        349.00         7.61 o                         
 -12   3   3         26.71         40.94         5.18 o                         
 -11   3   3         13.97         19.13         4.03 o                         
 -10   3   3        105.06         95.60         4.26 o                         
  -9   3   3         73.51         87.58         4.44 o                         
  -8   3   3       2879.22       2823.79        23.85 o                         
  -7   3   3        261.45        311.83         7.04 o                         
  -6   3   3       1699.83       1713.23        12.62 o                         
  -5   3   3       1520.21       1507.93        11.48 o                         
  -4   3   3        406.39        440.48         4.70 o                         
  -3   3   3          4.73         -1.17         1.56 o                         
  -2   3   3       3637.61       3584.02        22.43 o                         
  -1   3   3       1938.60       1937.78        13.58 o                         
   0   3   3       4654.92       4898.38        30.34 o                         
   1   3   3       2404.18       2444.28        15.32 o                         
   2   3   3       3878.19       3826.21        24.54 o                         
   3   3   3         63.56         95.01         2.74 o                         
   4   3   3        862.49        839.72         7.14 o                         
   5   3   3        399.05        392.60         5.03 o                         
   6   3   3       2446.07       2517.62        17.72 o                         
   7   3   3        469.61        458.41         6.35 o                         
   8   3   3        399.50        406.95         6.24 o                         
   9   3   3         52.34         51.03         3.61 o                         
  10   3   3         59.16         54.70         3.56 o                         
  11   3   3          5.22          1.78         3.87 o                         
  12   3   3         38.38         49.62         6.70 o                         
 -12   4   3         22.23         28.78         4.16 o                         
 -11   4   3        520.42        542.70         8.15 o                         
 -10   4   3        222.24        222.79         7.61 o                         
  -9   4   3         66.30         79.01         4.31 o                         
  -8   4   3         63.39         76.64         4.03 o                         
  -7   4   3        541.58        514.75         6.08 o                         
  -6   4   3        151.16        226.71         3.94 o                         
  -5   4   3       2871.77       2818.56        20.29 o                         
  -4   4   3       1111.93       1098.94         8.86 o                         
  -3   4   3       3328.56       3262.60        21.50 o                         
  -2   4   3        182.41        151.50         3.26 o                         
  -1   4   3        446.19        470.06         4.70 o                         
   0   4   3         77.69         76.14         2.45 o                         
   1   4   3        473.82        514.62         4.90 o                         
   2   4   3       1092.86       1020.95         7.85 o                         
   3   4   3       1623.79       1476.79        10.01 o                         
   4   4   3       1939.96       1844.25        13.34 o                         
   5   4   3       1997.90       1974.05        15.27 o                         
   6   4   3        481.79        716.96         6.71 o                         
   7   4   3        275.07        257.62         5.74 o                         
   8   4   3         45.61         63.51         4.00 o                         
   9   4   3        297.62        330.66         7.55 o                         
  10   4   3        143.88        154.10         4.91 o                         
  11   4   3        361.05        356.82         6.74 o                         
 -11   5   3          0.48          2.41         4.74 o                         
 -10   5   3         42.92         33.49         4.59 o                         
  -9   5   3        179.82        186.68         6.05 o                         
  -8   5   3         40.75         68.43         5.01 o                         
  -7   5   3        382.18        374.18         5.28 o                         
  -6   5   3        373.21        373.24         5.88 o                         
  -5   5   3        616.89        622.87         6.65 o                         
  -4   5   3        254.86        263.77         4.12 o                         
  -3   5   3         48.14         67.36         3.06 o                         
  -2   5   3        217.08        230.44         4.22 o                         
  -1   5   3       2635.17       2713.97        17.98 o                         
   0   5   3        457.06        470.46         5.20 o                         
   1   5   3       3996.36       3980.01        25.44 o                         
   2   5   3         19.52         31.07         2.60 o                         
   3   5   3        355.38        344.10         4.66 o                         
   4   5   3         37.75         27.78         2.65 o                         
   5   5   3       1169.97       1137.36         9.18 o                         
   6   5   3          0.32         18.39         2.94 o                         
   7   5   3       1382.89       1303.77        11.67 o                         
   8   5   3         99.86        146.19         6.70 o                         
   9   5   3        139.72        143.69         6.77 o                         
  10   5   3         36.01         31.96         4.37 o                         
  11   5   3         24.79         14.60         5.25 o                         
 -10   6   3        108.80        103.35         6.64 o                         
  -9   6   3        231.26        234.73         7.78 o                         
  -8   6   3          3.57          5.83         2.90 o                         
  -7   6   3         17.71         51.52         3.71 o                         
  -6   6   3        634.78        632.96         7.67 o                         
  -5   6   3        568.49        651.15         8.15 o                         
  -4   6   3       1104.48       1038.02         9.42 o                         
  -3   6   3        780.78        743.19         7.46 o                         
  -2   6   3        482.41        479.42         6.74 o                         
  -1   6   3         50.42         70.53         3.41 o                         
   0   6   3          1.46         -3.00         3.00 o                         
   1   6   3        398.96        370.20         5.49 o                         
   2   6   3       1161.16       1070.53         9.12 o                         
   3   6   3       1204.32       1132.28         9.46 o                         
   4   6   3       1054.18        969.98         8.63 o                         
   5   6   3        726.39        750.99         7.85 o                         
   6   6   3         21.72         98.07         4.25 o                         
   7   6   3          3.75         33.86         3.67 o                         
   8   6   3        142.29        141.82         7.25 o                         
   9   6   3        184.46        200.73         6.41 o                         
  10   6   3        205.09        192.16         6.87 o                         
  -9   7   3          0.03          2.21         6.12 o                         
  -8   7   3        155.31        166.31         4.88 o                         
  -7   7   3         87.16         92.12         4.47 o                         
  -6   7   3        312.19        333.52         6.50 o                         
  -5   7   3        104.79         94.73         4.87 o                         
  -4   7   3          1.03          0.86         3.34 o                         
  -3   7   3         67.18         58.83         3.89 o                         
  -2   7   3        273.68        297.16         5.97 o                         
  -1   7   3        213.11        227.58         5.09 o                         
   0   7   3       1656.58       1747.14        14.27 o                         
   1   7   3        300.50        312.75         6.26 o                         
   2   7   3        829.78        795.59         8.40 o                         
   3   7   3         47.00         51.97         3.68 o                         
   4   7   3          1.14          1.07         3.73 o                         
   5   7   3        361.25        370.64         6.98 o                         
   6   7   3        537.99        543.80         9.64 o                         
   7   7   3         12.48         37.86         4.43 o                         
   8   7   3        464.47        432.65        10.69 o                         
   9   7   3          8.57         -3.69         5.33 o                         
  -7   8   3         62.93         74.35         5.25 o                         
  -6   8   3        118.59        119.13         5.20 o                         
  -5   8   3        125.51        138.08         5.70 o                         
  -4   8   3        844.01        837.12         9.72 o                         
  -3   8   3        118.27        116.72         4.74 o                         
  -2   8   3        490.83        498.57         8.57 o                         
  -1   8   3        104.72        104.61         5.03 o                         
   0   8   3         50.29         58.01         4.94 o                         
   1   8   3          1.16          1.94         3.64 o                         
   2   8   3        534.47        558.16         8.31 o                         
   3   8   3        282.80        275.76         6.62 o                         
   4   8   3        344.84        358.97         6.39 o                         
   5   8   3        150.61        158.42         5.56 o                         
   6   8   3        115.01        110.31         4.97 o                         
   7   8   3         20.11         29.15         5.76 o                         
  -5   9   3         11.40         10.45         6.48 o                         
  -4   9   3          3.82          6.69         5.24 o                         
  -3   9   3        161.70        141.08         6.04 o                         
  -2   9   3         23.66         25.29         5.06 o                         
  -1   9   3        108.11        143.70         6.33 o                         
   0   9   3         51.82         69.16         5.38 o                         
   1   9   3        253.94        264.23         6.19 o                         
   2   9   3          6.81         16.61         4.75 o                         
   3   9   3         12.07         10.66         4.87 o                         
   4   9   3         25.70         26.87         5.31 o                         
   5   9   3          2.92         -2.09         5.41 o                         
 -12   0   4        519.70        568.17        10.52 o                         
 -10   0   4        300.68        339.36         6.84 o                         
  -8   0   4         32.33         35.04         3.50 o                         
  -6   0   4       4482.99       4498.37        44.50 o                         
  -4   0   4      20443.79      20165.58       440.80 o                         
  -2   0   4       1013.73       1060.69        17.89 o                         
   0   0   4       3642.98       3861.39        31.74 o                         
   2   0   4      18662.16      18961.28       413.44 o                         
   4   0   4       2863.03       2765.31        25.86 o                         
   6   0   4          0.19          1.62         2.57 o                         
   8   0   4       4557.74       4512.03        52.93 o                         
  10   0   4       1334.87       1312.06        15.99 o                         
  12   0   4         49.36         46.29         5.46 o                         
 -13   1   4          5.93          4.98         4.05 o                         
 -12   1   4          0.60         -1.76         3.36 o                         
 -11   1   4         25.16         23.80         4.68 o                         
 -10   1   4        291.97        285.91         6.89 o                         
  -9   1   4        248.67        261.92         4.45 o                         
  -8   1   4       1168.96       1170.69        10.20 o                         
  -7   1   4        624.69        619.70         5.69 o                         
  -6   1   4        953.81       1048.00         8.81 o                         
  -5   1   4          3.90          6.89         1.73 o                         
  -4   1   4        170.65        156.27         2.94 o                         
  -3   1   4       1333.07       1305.42         9.52 o                         
  -2   1   4      12047.09      11994.92       238.15 o                         
  -1   1   4      12904.19      12822.78       249.31 o                         
   0   1   4      23633.19      25808.37       382.05 o                         
   1   1   4       7967.97       8352.28       220.47 o                         
   2   1   4       1047.95       1141.15        11.43 o                         
   3   1   4       1970.34       1962.74        12.82 o                         
   4   1   4       3671.27       3585.30        33.60 o                         
   5   1   4       2001.46       2076.30        19.34 o                         
   6   1   4       1820.69       1771.21        14.87 o                         
   7   1   4        150.99        178.64         3.33 o                         
   8   1   4        306.66        318.44         4.33 o                         
   9   1   4         22.03         23.62         2.01 o                         
  10   1   4        110.24        117.85         4.49 o                         
  11   1   4         21.10         31.87         4.49 o                         
  12   1   4         82.40         99.81         5.36 o                         
 -12   2   4         34.78         46.71         4.48 o                         
 -11   2   4        468.29        513.13         9.10 o                         
 -10   2   4        114.52        123.40         5.43 o                         
  -9   2   4          5.42          9.85         2.81 o                         
  -8   2   4          9.67         20.19         3.26 o                         
  -7   2   4        682.15        664.96         5.85 o                         
  -6   2   4        394.87        455.40         4.73 o                         
  -5   2   4       7683.67       7536.11        52.12 o                         
  -4   2   4        804.97        882.10        11.80 o                         
  -3   2   4       2468.08       2374.14        15.58 o                         
  -2   2   4        217.46        236.82         4.67 o                         
  -1   2   4       1842.61       1995.29        12.82 o                         
   0   2   4        299.08        304.17         3.43 o                         
   1   2   4       2216.04       2301.43        14.63 o                         
   2   2   4       1268.47       1325.27         8.95 o                         
   3   2   4       4005.62       3745.06        23.17 o                         
   4   2   4         51.29         58.20         2.67 o                         
   5   2   4       1108.66       1066.54         8.57 o                         
   7   2   4        179.38        197.86         4.55 o                         
   8   2   4        328.82        397.30         6.19 o                         
   9   2   4       1238.72       1246.17        14.12 o                         
  10   2   4        111.31        115.60         4.71 o                         
  11   2   4        326.57        301.01         8.05 o                         
  12   2   4         10.78          5.42         4.37 o                         
 -12   3   4          2.20          1.90         4.56 o                         
 -11   3   4        215.41        201.23         6.49 o                         
 -10   3   4        214.05        206.53         5.92 o                         
  -9   3   4        815.80        776.73         9.86 o                         
  -8   3   4        425.69        438.85         9.05 o                         
  -7   3   4        555.16        550.32         6.40 o                         
  -6   3   4        376.33        536.54         5.38 o                         
  -5   3   4        232.27        257.49         4.28 o                         
  -4   3   4          3.53          1.94         1.99 o                         
  -3   3   4       3466.73       3403.69        21.44 o                         
  -2   3   4       2017.98       2102.21        14.69 o                         
  -1   3   4       4624.75       4450.42        27.65 o                         
   0   3   4       1608.30       1712.96        11.48 o                         
   1   3   4        906.89       1147.99        11.00 o                         
   2   3   4         59.82         59.21         2.32 o                         
   3   3   4          7.13          2.81         1.46 o                         
   4   3   4          6.54          7.79         1.77 o                         
   5   3   4       1246.83       1175.57         9.36 o                         
   6   3   4         61.11         55.89         2.40 o                         
   7   3   4       1601.04       1559.71        15.10 o                         
   8   3   4          5.60         64.44         5.98 o                         
   9   3   4        274.19        268.92         6.47 o                         
  10   3   4          0.67         -0.28         3.67 o                         
  11   3   4         85.10        108.92         6.51 o                         
  12   3   4          5.17          4.48         5.05 o                         
 -11   4   4        173.59        193.76         5.99 o                         
 -10   4   4        106.93        136.72         4.95 o                         
  -9   4   4         11.23         11.99         4.49 o                         
  -8   4   4        539.54        492.05         8.73 o                         
  -7   4   4          4.05         28.41         2.25 o                         
  -6   4   4       3482.56       3415.76        25.37 o                         
  -5   4   4       2086.06       2077.86        15.01 o                         
  -4   4   4       1651.48       1557.66        11.73 o                         
  -3   4   4        406.88        388.36         4.68 o                         
  -2   4   4        119.30        198.47         8.02 o                         
  -1   4   4         77.60        278.12         7.74 o                         
   0   4   4       2081.09       2308.64        14.88 o                         
   1   4   4       3305.88       3328.98        20.72 o                         
   2   4   4       3812.51       3650.37        23.85 o                         
   3   4   4       1113.66       1073.76         8.34 o                         
   4   4   4       1383.78       1361.39        10.45 o                         
   5   4   4         32.31        105.67         7.38 o                         
   7   4   4        587.17        583.41         6.03 o                         
   8   4   4        392.52        421.30         7.31 o                         
   9   4   4        704.76        703.50         9.25 o                         
  10   4   4        609.98        637.67         8.76 o                         
  11   4   4         18.01         28.08         4.49 o                         
 -11   5   4          3.46          0.02         4.64 o                         
 -10   5   4        321.82        294.28         7.36 o                         
  -9   5   4          4.39         11.87         4.73 o                         
  -8   5   4       1293.59       1259.01        13.87 o                         
  -7   5   4         45.30        143.95         3.94 o                         
  -6   5   4        296.60        281.19         5.60 o                         
  -5   5   4         28.08         78.26         3.73 o                         
  -4   5   4        547.38        518.44         5.77 o                         
  -3   5   4          0.79          1.67         2.62 o                         
  -2   5   4       2674.35       2573.57        17.77 o                         
  -1   5   4         53.10         72.96         2.93 o                         
   0   5   4       2398.37       2549.35        16.64 o                         
   1   5   4          6.28          6.93         2.49 o                         
   2   5   4        113.51        132.62         5.49 o                         
   3   5   4         70.91         55.21         2.93 o                         
   4   5   4       1123.98       1144.54         9.87 o                         
   5   5   4          0.52          4.91         2.64 o                         
   6   5   4       1338.81       1278.00        11.66 o                         
   7   5   4         37.00         68.16         3.01 o                         
   8   5   4        325.22        319.69         8.00 o                         
   9   5   4          0.80          6.27         4.75 o                         
  10   5   4          1.84          5.21         4.16 o                         
  11   5   4          2.78         -0.04         4.59 o                         
 -10   6   4        160.91        155.02         7.32 o                         
  -9   6   4          0.28         -1.53         6.01 o                         
  -8   6   4          5.53          7.91         2.89 o                         
  -7   6   4        563.52        534.56         8.85 o                         
  -6   6   4        943.49        929.48        12.86 o                         
  -5   6   4        482.33        483.13         6.91 o                         
  -4   6   4       1481.08       1441.55        12.26 o                         
  -3   6   4        522.53        489.04         6.04 o                         
  -2   6   4          2.69         34.74         3.34 o                         
  -1   6   4        367.78        380.72         5.65 o                         
   0   6   4       1033.76       1090.90         9.27 o                         
   1   6   4        406.73        411.22         6.12 o                         
   2   6   4       1604.51       1569.44        11.87 o                         
   3   6   4        675.33        609.58         6.69 o                         
   4   6   4        254.37        248.16         5.02 o                         
   5   6   4        339.44        411.32         6.46 o                         
   6   6   4          3.73         64.92         3.89 o                         
   7   6   4          4.18         79.32         4.43 o                         
   8   6   4        414.59        434.63         7.81 o                         
   9   6   4         83.82        100.45         6.24 o                         
  10   6   4        149.05        163.98         6.74 o                         
  -9   7   4        217.52        206.22         8.08 o                         
  -8   7   4          2.39         20.08         4.89 o                         
  -7   7   4        353.90        346.97         8.68 o                         
  -6   7   4          1.10         42.73         3.99 o                         
  -5   7   4         56.80         68.26         4.34 o                         
  -4   7   4          0.90         -1.40         3.76 o                         
  -3   7   4        303.15        294.92         6.33 o                         
  -2   7   4         68.41         70.11         4.39 o                         
  -1   7   4       1198.81       1225.15        11.06 o                         
   0   7   4         24.46         30.95         4.01 o                         
   1   7   4        559.09        627.73         7.86 o                         
   2   7   4         27.49         27.02         3.72 o                         
   3   7   4         39.41         39.44         3.77 o                         
   4   7   4        156.49        174.32         4.94 o                         
   5   7   4        943.53        907.01         9.76 o                         
   6   7   4         42.90         56.89         4.57 o                         
   7   7   4        565.83        507.28         8.70 o                         
   8   7   4          1.30         16.28         4.94 o                         
   9   7   4         18.70         22.26        12.13 o                         
  -7   8   4        272.10        235.01         7.97 o                         
  -6   8   4         95.96         95.34         4.82 o                         
  -5   8   4        590.20        564.81         8.70 o                         
  -4   8   4        187.52        190.82         5.71 o                         
  -3   8   4        149.65        155.09         5.22 o                         
  -2   8   4         86.63        110.15         4.76 o                         
  -1   8   4        183.24        211.10         5.94 o                         
   0   8   4        503.30        513.97         8.52 o                         
   1   8   4        929.30        849.05        10.28 o                         
   2   8   4        703.99        640.76         8.65 o                         
   3   8   4        837.95        806.95         9.21 o                         
   4   8   4        333.56        338.38         6.90 o                         
   5   8   4         39.15         42.20         4.53 o                         
   6   8   4         72.95         90.98         5.85 o                         
   7   8   4         82.74         77.75         5.86 o                         
  -5   9   4         59.99         39.23         6.07 o                         
  -4   9   4         37.46         34.75         5.82 o                         
  -3   9   4          8.43         11.53         5.26 o                         
  -2   9   4        312.27        324.78         7.27 o                         
  -1   9   4        231.90        208.24         6.40 o                         
   0   9   4        147.37        164.22         5.84 o                         
   1   9   4         76.90         86.71         5.02 o                         
   2   9   4          6.13         13.48         4.74 o                         
   3   9   4         46.67         29.01         5.27 o                         
   4   9   4         33.66         36.57         5.58 o                         
   5   9   4        145.80        162.83        29.50 o                         
 -13   0   5        123.80        170.54        13.10 o                         
 -11   0   5        153.95        166.87         6.86 o                         
  -9   0   5        306.46        289.74         7.84 o                         
  -7   0   5       1795.21       1697.66        19.91 o                         
  -5   0   5       1330.81       1256.99        12.04 o                         
  -3   0   5         41.62         40.55         3.78 o                         
   1   0   5      27363.43      26948.63       848.75 o                         
   3   0   5      10193.99      10151.77       309.38 o                         
   5   0   5         10.06          7.15         1.98 o                         
   7   0   5       3398.23       3204.97        34.97 o                         
   9   0   5       1046.98       1061.14        15.06 o                         
  11   0   5         39.64         46.75         4.47 o                         
 -12   1   5         96.79         81.90         5.01 o                         
 -11   1   5        345.52        317.06         7.19 o                         
 -10   1   5        502.07        469.51         5.36 o                         
  -9   1   5       1874.31       1810.32        14.16 o                         
  -8   1   5        450.66        493.80         5.70 o                         
  -7   1   5        302.84        351.63         4.98 o                         
  -6   1   5        189.90        296.88         4.05 o                         
  -5   1   5       2182.66       2225.49        16.27 o                         
  -4   1   5       1054.97        978.30         7.99 o                         
  -3   1   5       4919.19       4679.00        28.90 o                         
  -2   1   5       2909.84       2821.45        17.73 o                         
  -1   1   5       2471.66       2675.87        16.37 o                         
   0   1   5        800.72        827.88         5.71 o                         
   1   1   5       3835.79       3746.14        21.91 o                         
   2   1   5        288.89        301.99         3.41 o                         
   3   1   5       1263.88       1129.25         8.44 o                         
   4   1   5       1774.24       1739.96        15.85 o                         
   5   1   5       2149.52       2066.61        16.78 o                         
   6   1   5       1163.15       1172.50        11.08 o                         
   7   1   5        303.26        333.39         5.63 o                         
   8   1   5         12.68         17.56         2.51 o                         
   9   1   5        161.86        160.51         3.61 o                         
  10   1   5        207.23        211.71         5.21 o                         
  11   1   5        200.18        232.45         6.87 o                         
  12   1   5         84.33         96.25         5.16 o                         
 -12   2   5        220.69        247.00         6.99 o                         
 -11   2   5          0.50         -1.61         4.47 o                         
 -10   2   5          7.10         18.90         3.96 o                         
  -9   2   5         31.32         29.43         3.73 o                         
  -8   2   5       1470.99       1447.31        11.95 o                         
  -7   2   5        112.15        128.18         2.99 o                         
  -6   2   5       4659.69       4606.02        33.85 o                         
  -5   2   5        591.18        607.19         5.58 o                         
  -4   2   5       2529.51       2435.23        17.20 o                         
  -3   2   5        352.71        315.67         3.64 o                         
  -2   2   5       4032.15       4276.93        34.20 o                         
  -1   2   5         97.74        135.01         2.82 o                         
   0   2   5      24036.20      26079.86       421.72 o                         
   1   2   5        460.39        421.63         3.84 o                         
   2   2   5      15676.83      15855.99       275.76 o                         
   3   2   5       1557.62       1490.53        10.58 o                         
   4   2   5       1331.21       1363.32         9.89 o                         
   5   2   5        257.27        342.68         4.16 o                         
   6   2   5       1375.66       1351.22        10.98 o                         
   7   2   5        575.88        645.07         6.06 o                         
   8   2   5       2671.40       2582.67        20.49 o                         
   9   2   5         86.49        105.82         4.18 o                         
  10   2   5        362.96        360.25         9.39 o                         
  11   2   5          5.73         10.32         4.57 o                         
  12   2   5          1.38          7.80         4.38 o                         
 -12   3   5         76.55         69.37         5.12 o                         
 -11   3   5         31.45         32.66         5.39 o                         
 -10   3   5        436.64        442.90        10.26 o                         
  -9   3   5          5.74          8.44         3.96 o                         
  -8   3   5       1712.40       1747.03        16.29 o                         
  -7   3   5        137.97        239.14         3.99 o                         
  -6   3   5         10.74         23.08         2.56 o                         
  -5   3   5        164.33        188.90         4.31 o                         
  -4   3   5        265.38        212.12         3.84 o                         
  -3   3   5         17.94         15.39         2.08 o                         
  -2   3   5       8281.15       8008.80        50.33 o                         
  -1   3   5        791.46        950.23         8.16 o                         
   0   3   5       2507.94       2711.69        17.96 o                         
   1   3   5       2760.17       2929.65        18.68 o                         
   2   3   5        796.77        841.49        13.33 o                         
   3   3   5        289.59        319.46         3.93 o                         
   4   3   5       5987.19       5784.56        39.19 o                         
   5   3   5       1618.32       1626.19        12.28 o                         
   6   3   5       1633.99       1569.38        12.04 o                         
   7   3   5        636.23        607.55         6.08 o                         
   8   3   5         25.82         31.43         3.52 o                         
   9   3   5         28.43         28.77         4.25 o                         
  10   3   5        223.20        238.55         6.40 o                         
  11   3   5         60.26         56.29         4.72 o                         
  12   3   5        409.29        450.96         8.87 o                         
 -11   4   5         75.78         94.75         4.87 o                         
 -10   4   5        134.77        153.52         5.23 o                         
  -9   4   5          7.70         12.36         4.35 o                         
  -8   4   5        343.58        367.02         7.81 o                         
  -7   4   5        551.03        569.26         6.20 o                         
  -6   4   5       1728.88       1668.27        13.60 o                         
  -5   4   5       1667.68       1677.43        12.66 o                         
  -4   4   5        733.43        698.75         6.44 o                         
  -3   4   5        105.33        137.37         3.27 o                         
  -2   4   5        122.79        129.39         3.32 o                         
  -1   4   5       2269.03       2226.15        14.92 o                         
   0   4   5       1090.54       1140.79         8.42 o                         
   1   4   5       3296.67       3229.11        20.79 o                         
   2   4   5        724.89        685.44         6.21 o                         
   3   4   5       1358.24       1323.61         9.58 o                         
   4   4   5        128.86        116.32         3.23 o                         
   5   4   5          1.04         22.13         2.99 o                         
   6   4   5        116.46        264.02         4.74 o                         
   7   4   5        800.58        805.39         7.70 o                         
   8   4   5        313.79        432.47         7.85 o                         
   9   4   5        792.37        789.68         9.56 o                         
  10   4   5         52.82         66.56         4.69 o                         
  11   4   5         91.07         73.14         4.59 o                         
 -11   5   5         78.54         85.66         5.48 o                         
 -10   5   5         12.50         13.44         4.74 o                         
  -9   5   5        303.10        324.41         9.65 o                         
  -8   5   5         15.69         24.40         3.44 o                         
  -7   5   5        540.08        497.70         6.42 o                         
  -6   5   5          8.25        107.33         4.19 o                         
  -5   5   5         14.27         13.90         3.01 o                         
  -4   5   5        353.75        327.00         5.41 o                         
  -3   5   5       2727.08       2684.63        19.17 o                         
  -2   5   5        232.61        223.58         4.31 o                         
  -1   5   5       5210.90       5082.53        31.25 o                         
   0   5   5         91.83        126.84         3.25 o                         
   1   5   5        357.52        705.25         6.52 o                         
   2   5   5          4.12          7.62         2.55 o                         
   3   5   5       1236.14       1213.45        10.25 o                         
   4   5   5         11.00         22.05         4.26 o                         
   5   5   5       3020.29       2855.14        21.78 o                         
   6   5   5          0.62         12.97         3.14 o                         
   7   5   5        655.90        569.99         6.97 o                         
   8   5   5          2.51          5.34         4.04 o                         
   9   5   5         20.66         24.75         4.78 o                         
  10   5   5          1.14         -1.52         4.54 o                         
 -10   6   5         11.95          7.75         6.07 o                         
  -9   6   5         42.05         32.19         5.66 o                         
  -8   6   5        334.82        326.74         6.38 o                         
  -7   6   5       1111.54       1031.02        12.64 o                         
  -6   6   5        876.17        839.75         9.23 o                         
  -5   6   5       1302.28       1235.56        11.77 o                         
  -4   6   5        137.50        140.25         4.31 o                         
  -3   6   5         10.39         11.38         3.43 o                         
  -2   6   5        286.20        312.51         5.34 o                         
  -1   6   5        693.23        729.70         7.66 o                         
   0   6   5       1731.34       1764.35        12.79 o                         
   1   6   5       1206.99       1188.96         9.94 o                         
   2   6   5       1532.57       1493.12        11.59 o                         
   3   6   5        401.12        389.57         5.71 o                         
   4   6   5          6.86          3.10         3.30 o                         
   5   6   5          2.44          3.73         3.70 o                         
   6   6   5        213.69        240.97         5.72 o                         
   7   6   5        403.34        403.40         8.14 o                         
   8   6   5        325.10        329.65         6.03 o                         
   9   6   5        261.94        262.63         9.49 o                         
  10   6   5        203.17        198.25         9.10 o                         
  -9   7   5         22.57         20.27         7.46 o                         
  -8   7   5        279.69        278.09         7.31 o                         
  -7   7   5         62.12         86.49         4.62 o                         
  -6   7   5         55.67         58.18         4.26 o                         
  -5   7   5        114.11        142.85         5.61 o                         
  -4   7   5       1046.23        989.12        10.68 o                         
  -3   7   5          2.17         10.53         3.64 o                         
  -2   7   5       1902.49       1839.41        14.93 o                         
  -1   7   5        444.46        416.82         6.86 o                         
   0   7   5        680.60        669.07         8.10 o                         
   1   7   5          9.84         27.58         3.89 o                         
   2   7   5        228.25        311.54         6.51 o                         
   3   7   5        204.61        188.74         5.06 o                         
   4   7   5        754.17        730.02         8.42 o                         
   5   7   5        225.47        245.76         6.43 o                         
   6   7   5        468.98        446.45         7.63 o                         
   7   7   5         40.64         29.97         4.52 o                         
   8   7   5         20.99         21.47         4.28 o                         
  -7   8   5         68.52         67.88         5.29 o                         
  -6   8   5        432.70        415.78         8.22 o                         
  -5   8   5         22.71         25.07         4.08 o                         
  -4   8   5        252.58        257.42         6.28 o                         
  -3   8   5          6.54          6.96         4.38 o                         
  -2   8   5         23.01         35.93         4.24 o                         
  -1   8   5        105.95        103.31         5.30 o                         
   0   8   5        302.25        340.46         7.44 o                         
   1   8   5         92.47        113.88         5.10 o                         
   2   8   5        362.83        366.38         7.05 o                         
   3   8   5         12.13         16.19         4.07 o                         
   4   8   5         51.22         51.60         4.22 o                         
   5   8   5         21.40         29.80         4.26 o                         
   6   8   5        120.37        125.18         6.01 o                         
   7   8   5          3.09         24.88         5.22 o                         
  -4   9   5         23.16         17.48         4.86 o                         
  -3   9   5        263.31        260.44         7.07 o                         
  -2   9   5        203.67        213.16         6.91 o                         
  -1   9   5        182.23        177.62         6.13 o                         
   0   9   5        123.37        117.17         5.63 o                         
   1   9   5         81.96         85.74         5.98 o                         
   2   9   5          7.05         16.68         5.04 o                         
   3   9   5         96.91        112.94         5.51 o                         
   4   9   5        146.45        160.00         6.01 o                         
 -12   0   6        173.16        198.34         6.97 o                         
 -10   0   6        169.91        145.13         6.22 o                         
  -8   0   6       1526.56       1438.45        16.46 o                         
  -6   0   6       4801.43       4742.84        41.43 o                         
  -4   0   6        993.67       1185.79        15.12 o                         
  -2   0   6       6892.35       7115.59        66.66 o                         
   0   0   6      12162.98      12554.87       334.89 o                         
   2   0   6      19290.14      19889.57       465.89 o                         
   4   0   6        313.44        259.75         5.12 o                         
   6   0   6       6642.32       6370.00        67.61 o                         
   8   0   6       4410.38       4186.53        45.41 o                         
  10   0   6          7.73          8.43         4.33 o                         
  12   0   6         55.48         58.37         4.15 o                         
 -12   1   6        215.51        201.38         6.93 o                         
 -11   1   6        233.15        238.58         8.23 o                         
 -10   1   6        345.06        340.07         5.26 o                         
  -9   1   6        288.65        283.57         5.34 o                         
  -8   1   6        178.05        199.00         4.55 o                         
  -7   1   6         39.71         58.04         2.50 o                         
  -6   1   6        708.12        724.22         6.44 o                         
  -5   1   6       1314.08       1310.95         9.79 o                         
  -4   1   6       5468.99       5253.42        33.30 o                         
  -3   1   6       1738.47       1771.01        11.48 o                         
  -2   1   6       4710.85       4770.28        28.66 o                         
  -1   1   6        799.31        771.53         5.75 o                         
   0   1   6         26.91         25.23         1.61 o                         
   1   1   6         48.54         71.92         2.39 o                         
   2   1   6       1745.03       1760.67        14.44 o                         
   3   1   6        902.03        818.08         6.53 o                         
   4   1   6       4261.85       4090.31        25.38 o                         
   5   1   6       1200.01       1144.24         9.92 o                         
   6   1   6       1023.09       1030.24         8.69 o                         
   7   1   6        836.49        818.71         8.12 o                         
   8   1   6         15.96         15.72         3.01 o                         
   9   1   6         30.12         32.86         2.70 o                         
  10   1   6        765.85        766.08         7.95 o                         
  11   1   6        287.12        312.96         7.62 o                         
  12   1   6        279.96        303.97        10.17 o                         
 -12   2   6         20.82         23.34         4.85 o                         
 -11   2   6         20.21         36.06         5.29 o                         
 -10   2   6         44.20         45.93         4.61 o                         
  -9   2   6        797.94        765.61         7.20 o                         
  -8   2   6         37.56        125.17        19.77 o                         
  -7   2   6       1215.23       1194.01        11.48 o                         
  -6   2   6        192.77        303.58         4.95 o                         
  -5   2   6        929.01        928.30         7.88 o                         
  -4   2   6       1075.55       1120.81         8.09 o                         
  -3   2   6       2147.85       2162.94        14.55 o                         
  -2   2   6        252.55        362.04         6.20 o                         
  -1   2   6       2087.37       2477.93        27.62 o                         
   0   2   6       3565.64       3571.95        21.77 o                         
   1   2   6      10180.92      10191.51        92.67 o                         
   2   2   6       1919.12       1971.26        13.92 o                         
   3   2   6        758.43        777.35         6.47 o                         
   4   2   6       1253.32       1413.84         9.32 o                         
   5   2   6       1829.76       1774.23        12.69 o                         
   6   2   6        671.64        785.10         7.13 o                         
   7   2   6       4298.25       4108.76        35.90 o                         
   8   2   6        238.09        323.10         6.93 o                         
   9   2   6       1288.43       1218.26        13.20 o                         
  10   2   6         25.84         23.31         3.99 o                         
  11   2   6          1.77         12.44         4.67 o                         
  12   2   6         16.04         13.12         4.75 o                         
 -12   3   6         17.85         28.62         5.29 o                         
 -11   3   6        224.67        217.39         7.45 o                         
 -10   3   6         93.05        101.32         4.72 o                         
  -9   3   6        406.48        389.27         7.60 o                         
  -8   3   6         40.68         52.91         2.69 o                         
  -7   3   6        260.99        300.65         4.57 o                         
  -6   3   6         78.66        196.00         4.95 o                         
  -5   3   6       1712.99       1715.36        13.06 o                         
  -4   3   6        699.34        726.77        12.39 o                         
  -3   3   6      10725.44      10505.58        63.86 o                         
  -2   3   6         73.88         89.49         3.06 o                         
  -1   3   6       3929.91       4055.99        25.49 o                         
   0   3   6       1708.67       1783.86        12.10 o                         
   1   3   6        642.83        830.15         7.32 o                         
   2   3   6       1772.92       1796.10        12.54 o                         
   3   3   6       4519.27       4177.90        26.96 o                         
   4   3   6        838.95        801.76         6.94 o                         
   5   3   6       2257.59       2180.13        16.01 o                         
   6   3   6         98.32        299.66         5.84 o                         
   7   3   6         49.81         62.72         2.75 o                         
   8   3   6         38.17         41.52         2.64 o                         
   9   3   6        177.47        182.08         5.90 o                         
  10   3   6          7.81          7.86         4.21 o                         
  11   3   6        289.54        273.62         8.71 o                         
  12   3   6         20.07         34.81         6.39 o                         
 -11   4   6         12.54         17.74         4.80 o                         
 -10   4   6        202.86        189.73         5.97 o                         
  -9   4   6        172.41        174.04         5.59 o                         
  -8   4   6       2264.17       2169.09        17.66 o                         
  -7   4   6         86.55        150.51         4.15 o                         
  -6   4   6       1981.79       1910.77        14.84 o                         
  -5   4   6        656.79        624.02         6.93 o                         
  -4   4   6         35.30         42.68         2.66 o                         
  -3   4   6        244.08        234.26         4.33 o                         
  -2   4   6       3246.35       3211.56        20.80 o                         
  -1   4   6         36.70        102.58         2.99 o                         
   0   4   6       5728.99       5904.34        36.74 o                         
   1   4   6       1425.71       1392.52         9.90 o                         
   2   4   6       1352.12       1405.96        14.88 o                         
   3   4   6         98.46         99.14         2.92 o                         
   4   4   6        187.81        162.74         3.23 o                         
   5   4   6        154.33        163.02         4.05 o                         
   6   4   6        893.17        877.26         8.67 o                         
   7   4   6        688.81        692.58         6.82 o                         
   8   4   6        684.94        679.16         7.66 o                         
   9   4   6        105.83        124.75         5.38 o                         
  10   4   6        114.13        111.28         5.26 o                         
  11   4   6          8.95          9.93         4.29 o                         
 -11   5   6          5.47          4.67         6.11 o                         
 -10   5   6        330.41        317.19         7.67 o                         
  -9   5   6          4.47          3.04         4.74 o                         
  -8   5   6        175.68        181.47         6.57 o                         
  -7   5   6          1.05         45.98         3.99 o                         
  -6   5   6        193.99        202.53         4.98 o                         
  -5   5   6          4.49        159.72        12.76 o                         
  -4   5   6       1973.37       1899.54        13.83 o                         
  -3   5   6          2.82          6.99         2.84 o                         
  -2   5   6       3537.09       3447.56        23.22 o                         
  -1   5   6          0.01          4.06         2.81 o                         
   0   5   6        138.29        149.55         3.47 o                         
   1   5   6          3.34          4.04         2.59 o                         
   2   5   6       2592.79       2612.61        17.60 o                         
   3   5   6         30.10         35.06         2.54 o                         
   4   5   6       2663.79       2546.26        18.98 o                         
   5   5   6        438.10        476.93         7.21 o                         
   6   5   6        207.07        190.29         4.93 o                         
   7   5   6        108.74        102.47         3.75 o                         
   8   5   6        117.59        122.59         3.46 o                         
   9   5   6          1.98          1.62         3.58 o                         
  10   5   6        318.70        316.80         8.89 o                         
 -10   6   6         38.85         30.93         6.53 o                         
  -9   6   6         62.03         61.99         6.47 o                         
  -8   6   6        299.63        305.71        10.68 o                         
  -7   6   6        425.49        424.83         8.05 o                         
  -6   6   6        376.67        403.10         7.16 o                         
  -5   6   6         59.57         71.79         4.46 o                         
  -4   6   6         34.86         26.79         3.54 o                         
  -3   6   6         65.24         64.83         3.61 o                         
  -2   6   6        709.74        690.85         7.67 o                         
  -1   6   6       1871.79       1746.43        12.70 o                         
   0   6   6        364.59        374.10         5.68 o                         
   1   6   6        331.66        420.90         5.87 o                         
   2   6   6        133.64        140.59         4.03 o                         
   3   6   6         50.96         62.09         3.69 o                         
   4   6   6         30.19         35.14         3.58 o                         
   5   6   6        158.06        163.67         6.01 o                         
   6   6   6        140.52        159.15         5.34 o                         
   7   6   6        240.25        250.63         6.37 o                         
   8   6   6        265.01        300.93         6.16 o                         
   9   6   6        100.86        102.42         7.44 o                         
  -8   7   6         28.01         22.74         4.14 o                         
  -7   7   6          4.22         12.24         3.60 o                         
  -6   7   6         10.08         39.63         4.89 o                         
  -5   7   6        146.16        166.26         5.61 o                         
  -4   7   6         89.82        113.95         4.71 o                         
  -3   7   6        583.25        577.88         9.75 o                         
  -2   7   6        223.31        218.60         5.33 o                         
  -1   7   6        728.84        652.91         8.29 o                         
   0   7   6         22.93         18.70         3.92 o                         
   1   7   6          4.14         36.48         3.64 o                         
   2   7   6          9.94         15.87         3.22 o                         
   3   7   6        821.12        803.21         9.69 o                         
   4   7   6          9.56         36.77         4.09 o                         
   5   7   6        979.94        881.36        10.96 o                         
   6   7   6          3.07         18.27         3.52 o                         
   7   7   6         51.14         40.65         4.41 o                         
   8   7   6          4.53          7.27         4.34 o                         
  -7   8   6        430.63        385.57         8.45 o                         
  -6   8   6         37.22         46.61         5.36 o                         
  -5   8   6        157.28        149.14         5.67 o                         
  -4   8   6          7.96          7.28         4.17 o                         
  -3   8   6         28.58         30.15         4.63 o                         
  -2   8   6         99.26         92.95         5.12 o                         
  -1   8   6        712.13        717.37         9.20 o                         
   0   8   6        428.19        430.35         8.10 o                         
   1   8   6        579.03        577.59         8.40 o                         
   2   8   6         42.41         37.06         4.52 o                         
   3   8   6         19.01         17.07         4.23 o                         
   4   8   6          0.59          2.80         3.84 o                         
   5   8   6         85.84         98.97         5.85 o                         
   6   8   6         89.23         86.87         6.02 o                         
  -4   9   6        293.27        284.84         7.45 o                         
  -3   9   6         89.81        103.07         6.57 o                         
  -2   9   6        236.06        221.55         7.72 o                         
  -1   9   6         18.73         17.66         5.83 o                         
   0   9   6         10.14          7.40         5.16 o                         
   1   9   6         58.22         53.86         6.12 o                         
   2   9   6        101.72        104.49         6.01 o                         
   3   9   6        120.28        123.10         6.08 o                         
   4   9   6        279.65        260.55         7.44 o                         
 -11   0   7        130.20        147.01         6.86 o                         
  -9   0   7       1732.41       1636.25        18.78 o                         
  -7   0   7       1331.24       1211.35        14.50 o                         
  -5   0   7         12.73          8.34         2.64 o                         
  -3   0   7       1788.27       1735.04        15.65 o                         
  -1   0   7       5531.98       5459.12        45.55 o                         
   1   0   7       2640.57       2998.08        28.76 o                         
   3   0   7       1119.96       1068.34        10.95 o                         
   5   0   7       1958.99       1941.73        18.10 o                         
   7   0   7       2255.85       2216.05        23.62 o                         
   9   0   7        115.21        117.14         5.69 o                         
  11   0   7         69.96         93.38         6.11 o                         
 -12   1   7         58.04         81.06         5.44 o                         
 -11   1   7        130.76        149.53         3.96 o                         
 -10   1   7         22.44         30.74         2.92 o                         
  -9   1   7        535.14        483.06         6.73 o                         
  -8   1   7         67.26         79.48         3.10 o                         
  -7   1   7        129.79        180.85         3.68 o                         
  -6   1   7        610.33        698.23         6.67 o                         
  -5   1   7       1479.52       1404.33         9.82 o                         
  -4   1   7       1267.94       1196.29         8.98 o                         
  -3   1   7       2801.72       2786.92        17.90 o                         
  -2   1   7       1773.24       1780.37        11.62 o                         
  -1   1   7          7.05        203.63        13.81 o                         
   0   1   7        373.87        417.08         4.09 o                         
   1   1   7       3534.24       3307.92        19.82 o                         
   2   1   7       1103.07       1049.88         7.45 o                         
   3   1   7        611.90        498.82         4.61 o                         
   4   1   7       2470.00       2460.26        16.36 o                         
   5   1   7        839.36        854.10         6.57 o                         
   7   1   7         12.76         24.91         2.44 o                         
   8   1   7        312.03        358.66         7.49 o                         
   9   1   7        113.65        132.65         4.29 o                         
  10   1   7        272.41        276.33         5.10 o                         
  11   1   7        327.54        340.56         7.59 o                         
  12   1   7         85.51         99.10         9.21 o                         
 -12   2   7          4.13          1.89         4.68 o                         
 -11   2   7         72.00         72.20         5.02 o                         
 -10   2   7        484.53        462.84         8.17 o                         
  -9   2   7        261.92        265.65         5.35 o                         
  -8   2   7       2116.33       2023.00        15.77 o                         
  -6   2   7       1520.68       1531.58        11.86 o                         
  -5   2   7        165.48        293.97         4.38 o                         
  -4   2   7        312.58        327.54         5.45 o                         
  -3   2   7        123.42        113.00         2.60 o                         
  -2   2   7       5120.04       4990.83        31.94 o                         
  -1   2   7        104.86        128.30         2.57 o                         
   0   2   7       3333.04       3455.85        22.45 o                         
   1   2   7        342.39        333.45         3.74 o                         
   2   2   7         21.75         49.86         7.09 o                         
   3   2   7        404.20        397.70         4.53 o                         
   4   2   7       2039.20       2064.22        13.61 o                         
   5   2   7        148.37        164.01         4.30 o                         
   6   2   7       1975.15       1944.15        13.96 o                         
   7   2   7        161.91        179.95         3.99 o                         
   8   2   7        174.64        180.75         3.74 o                         
   9   2   7         80.35         84.75         4.18 o                         
  10   2   7         83.97        100.47         5.32 o                         
  11   2   7          2.89          5.22         4.41 o                         
  12   2   7        105.95        135.76         6.28 o                         
 -12   3   7        298.56        309.91         8.94 o                         
 -11   3   7         16.39         33.83         5.56 o                         
 -10   3   7        235.98        248.73         6.71 o                         
  -9   3   7          0.01          4.47         2.28 o                         
  -8   3   7          7.31          8.09         2.57 o                         
  -7   3   7         41.86         37.44         3.07 o                         
  -6   3   7       2651.46       2546.32        18.05 o                         
  -5   3   7          6.50        137.76        13.49 o                         
  -4   3   7       1337.51       1288.53         9.51 o                         
  -3   3   7        836.81        899.03         7.28 o                         
  -2   3   7       1057.38       1049.09        11.58 o                         
  -1   3   7       3908.43       4066.67        26.44 o                         
   0   3   7       4480.70       4733.25        29.63 o                         
   1   3   7        466.24        766.46         7.10 o                         
   2   3   7       3259.29       3012.14        19.44 o                         
   3   3   7        456.44        425.81         5.06 o                         
   4   3   7       1670.92       1586.53        11.72 o                         
   5   3   7        319.79        373.30         5.99 o                         
   6   3   7         56.29         83.49         2.65 o                         
   7   3   7         11.34         83.97         2.99 o                         
   8   3   7        228.16        241.78         4.11 o                         
   9   3   7        142.88        148.62         4.96 o                         
  10   3   7        587.10        604.37         8.99 o                         
  11   3   7         51.66         48.38         5.53 o                         
 -11   4   7         78.48         88.31         5.50 o                         
 -10   4   7         91.35         94.51         5.47 o                         
  -9   4   7        327.18        345.79         8.56 o                         
  -8   4   7         89.36        129.55         5.43 o                         
  -7   4   7        462.05        481.68         6.88 o                         
  -6   4   7         14.15         76.31         3.29 o                         
  -5   4   7          1.52          6.44         2.81 o                         
  -4   4   7          4.39          3.78         2.42 o                         
  -3   4   7       2046.27       2008.32        13.88 o                         
  -2   4   7        151.92        130.46         3.23 o                         
  -1   4   7       2367.75       2220.69        15.11 o                         
   0   4   7       2749.26       2864.07        18.86 o                         
   1   4   7        446.96        575.37         5.87 o                         
   2   4   7        547.97        509.72         5.33 o                         
   3   4   7        196.34        172.71         3.81 o                         
   4   4   7        444.51        494.62         8.96 o                         
   5   4   7       1570.24       1570.81        12.65 o                         
   6   4   7        980.13        997.76        10.17 o                         
   7   4   7       1115.68       1073.53        11.30 o                         
   8   4   7         52.84         63.05         3.09 o                         
   9   4   7        124.28        126.73         4.91 o                         
  10   4   7         77.82         90.14         5.30 o                         
  11   4   7         15.78         33.57         4.73 o                         
 -10   5   7          0.13         -1.56         5.26 o                         
  -9   5   7         26.35         19.64         3.85 o                         
  -8   5   7        194.60        195.77         5.50 o                         
  -7   5   7         95.85        104.54         4.78 o                         
  -6   5   7          0.44         11.29         3.45 o                         
  -5   5   7        991.53        965.27        10.48 o                         
  -4   5   7        155.06        198.25         5.78 o                         
  -3   5   7       1551.36       1434.42        11.14 o                         
  -2   5   7         26.02         30.91         3.19 o                         
  -1   5   7         76.53        112.85         3.67 o                         
   0   5   7        252.88        252.54         4.83 o                         
   1   5   7        805.79        756.32         6.99 o                         
   2   5   7        281.03        283.11         4.87 o                         
   3   5   7       2595.20       2400.40        18.38 o                         
   4   5   7          0.28          9.16         3.02 o                         
   5   5   7       1054.98       1032.48        10.33 o                         
   6   5   7          8.08        105.62         4.26 o                         
   7   5   7         85.89         98.28         4.75 o                         
   8   5   7         23.91         31.03         3.65 o                         
   9   5   7        449.94        446.23        13.09 o                         
  10   5   7          0.79          4.26         5.89 o                         
  -9   6   7        131.33        138.81         6.26 o                         
  -8   6   7        266.98        284.03         6.12 o                         
  -7   6   7         84.50        123.07         4.82 o                         
  -6   6   7          2.68         14.08         3.92 o                         
  -5   6   7          1.54          4.98         3.91 o                         
  -4   6   7        396.95        401.74         6.62 o                         
  -3   6   7        111.43        111.59         4.16 o                         
  -2   6   7        790.88        767.65         7.96 o                         
  -1   6   7        797.19        840.30         8.18 o                         
   0   6   7        285.61        284.56         5.42 o                         
   1   6   7       1065.97       1073.44         9.16 o                         
   2   6   7         11.52         23.26         3.38 o                         
   3   6   7          8.08          6.61         2.82 o                         
   4   6   7        322.58        348.82         7.34 o                         
   5   6   7        555.44        558.69         8.89 o                         
   6   6   7        205.12        215.52         5.80 o                         
   7   6   7        433.77        412.52         8.10 o                         
   8   6   7        149.61        182.28         5.29 o                         
   9   6   7          1.08          0.64         7.01 o                         
  -8   7   7         16.48          5.25         4.13 o                         
  -7   7   7          0.58          8.33         4.72 o                         
  -6   7   7        288.30        302.25         7.22 o                         
  -5   7   7          8.27         45.77         4.62 o                         
  -4   7   7       1247.42       1169.83        11.42 o                         
  -3   7   7         53.32         55.99         4.31 o                         
  -2   7   7        230.97        266.33         6.14 o                         
  -1   7   7         29.32         50.19         4.24 o                         
   0   7   7        117.15        146.36         4.79 o                         
   1   7   7        498.40        481.55         7.73 o                         
   2   7   7       1501.33       1422.01        13.28 o                         
   3   7   7         73.55         81.76         4.88 o                         
   4   7   7        676.05        659.34         8.87 o                         
   5   7   7          3.66         27.05         5.18 o                         
   6   7   7          0.71         -3.60         5.00 o                         
   7   7   7         34.15         55.21         5.81 o                         
   8   7   7        237.55        242.29         9.24 o                         
  -6   8   7         26.25         33.12         5.71 o                         
  -5   8   7         32.17         33.56         4.94 o                         
  -4   8   7        269.41        230.63         6.21 o                         
  -3   8   7         89.10         99.98         5.02 o                         
  -2   8   7        668.00        633.57         9.18 o                         
  -1   8   7        149.95        179.00         5.98 o                         
   0   8   7        254.36        286.42         8.15 o                         
   1   8   7         54.89         58.38         4.89 o                         
   2   8   7         19.67         46.70         4.48 o                         
   3   8   7          2.73          9.42         4.09 o                         
   4   8   7        167.85        183.84         5.88 o                         
   5   8   7        119.00        126.04         6.10 o                         
   6   8   7        308.00        300.02         8.83 o                         
  -4   9   7         50.18         56.66         5.71 o                         
  -3   9   7        111.54        114.16         6.45 o                         
  -2   9   7         60.06         67.13         6.14 o                         
  -1   9   7          8.69         20.77         6.09 o                         
   0   9   7          5.95          6.39         5.59 o                         
   1   9   7        160.75        157.66         6.82 o                         
   2   9   7         56.18         78.09         6.37 o                         
   3   9   7        207.48        208.19         7.10 o                         
 -12   0   8        140.65        136.44         5.59 o                         
 -10   0   8        341.26        364.54         8.53 o                         
  -8   0   8        119.77        112.15         5.17 o                         
  -6   0   8         42.95         59.39         3.48 o                         
  -4   0   8       1571.09       1537.89        16.18 o                         
  -2   0   8       4010.99       3758.57        33.52 o                         
   0   0   8       3586.86       3893.73        32.88 o                         
   2   0   8       2208.20       2225.54        19.56 o                         
   4   0   8      15230.04      15015.15       349.93 o                         
   6   0   8       1398.11       1447.64        14.50 o                         
   8   0   8        389.38        388.33         8.33 o                         
  10   0   8        944.00        895.19        15.07 o                         
  12   0   8         97.98         99.68         5.42 o                         
 -12   1   8        194.68        213.77         5.72 o                         
 -11   1   8         19.67         29.17         3.35 o                         
 -10   1   8         20.19         38.03         3.96 o                         
  -9   1   8          2.88          7.16         3.14 o                         
  -8   1   8        583.00        594.98         6.40 o                         
  -7   1   8        144.41        172.72         3.88 o                         
  -6   1   8       4601.76       4485.61        28.14 o                         
  -5   1   8        758.91        766.80         6.43 o                         
  -4   1   8       2272.32       2315.23        15.01 o                         
  -3   1   8       1567.52       1702.21        11.49 o                         
  -2   1   8       1286.60       1315.70         9.17 o                         
  -1   1   8         41.92        188.90        12.71 o                         
   0   1   8       3022.23       3172.30        19.19 o                         
   1   1   8       2547.72       2405.09        14.86 o                         
   2   1   8        361.85        357.85         4.82 o                         
   3   1   8        390.34        340.71         4.07 o                         
   4   1   8        151.96        154.50         4.23 o                         
   5   1   8         47.90         46.76         2.32 o                         
   6   1   8        247.56        374.36         5.05 o                         
   7   1   8        521.51        681.76         6.64 o                         
   8   1   8        456.29        510.30         6.22 o                         
   9   1   8        572.09        557.58         7.27 o                         
  10   1   8        580.55        559.38         7.30 o                         
  11   1   8         44.66         44.76         3.41 o                         
  12   1   8          2.75         11.13         4.75 o                         
 -12   2   8          2.44          5.36         4.94 o                         
 -11   2   8        347.57        344.96         8.80 o                         
 -10   2   8         36.71         39.38         3.61 o                         
  -9   2   8        464.68        496.97         6.17 o                         
  -8   2   8        207.08        208.99         4.57 o                         
  -7   2   8        193.76        222.02         4.49 o                         
  -5   2   8        805.37        814.23         7.06 o                         
  -4   2   8        149.71        235.84         5.89 o                         
  -3   2   8       4939.51       4874.96        30.52 o                         
  -2   2   8         13.72         44.83         2.28 o                         
  -1   2   8       2223.14       2150.52        13.94 o                         
   0   2   8       1967.84       2096.64        13.98 o                         
   1   2   8        232.70        390.39         4.29 o                         
   2   2   8        258.54        296.53         3.72 o                         
   3   2   8       3820.02       3654.34        23.22 o                         
   4   2   8        742.96        788.39         6.47 o                         
   5   2   8       2298.79       2205.50        15.08 o                         
   6   2   8        658.81        766.60         7.51 o                         
   7   2   8        405.94        409.70         5.54 o                         
   8   2   8        151.50        153.93         4.22 o                         
   9   2   8         42.69         42.51         2.56 o                         
  10   2   8        125.67        133.03         3.71 o                         
  11   2   8        173.44        172.47         5.48 o                         
 -11   3   8         43.28         63.21         4.73 o                         
 -10   3   8         56.84         61.49         4.76 o                         
  -9   3   8         25.89         38.19         2.94 o                         
  -8   3   8        117.81        125.18         4.72 o                         
  -7   3   8        972.09        954.63         9.05 o                         
  -6   3   8        146.79        179.44         4.19 o                         
  -5   3   8       2037.11       2033.77        14.44 o                         
  -4   3   8        175.56        194.44         5.43 o                         
  -3   3   8        103.01        114.33         2.96 o                         
  -2   3   8         57.94         78.42         3.14 o                         
  -1   3   8       1037.56       1085.26         8.67 o                         
   0   3   8        400.29        442.17         4.75 o                         
   1   3   8        753.73        783.96         6.48 o                         
   2   3   8       1632.54       1594.61        11.29 o                         
   3   3   8       1424.47       1403.14        10.60 o                         
   4   3   8        317.82        281.57         4.30 o                         
   5   3   8          1.66          7.32         2.79 o                         
   6   3   8        132.16        320.06         5.38 o                         
   7   3   8        669.69        639.02         6.50 o                         
   8   3   8        294.15        321.76         4.92 o                         
   9   3   8        642.32        655.57         6.86 o                         
  10   3   8         12.86          9.51         3.73 o                         
  11   3   8        110.56        113.28         5.12 o                         
 -11   4   8         15.59         20.98         5.18 o                         
 -10   4   8        607.85        592.88        10.80 o                         
  -9   4   8        250.07        243.64         5.86 o                         
  -8   4   8        255.27        246.97         6.25 o                         
  -7   4   8          5.11         83.96         5.57 o                         
  -6   4   8        594.94        605.47         7.31 o                         
  -5   4   8         47.03        110.93         5.55 o                         
  -4   4   8       2664.23       2581.14        17.57 o                         
  -3   4   8       1553.81       1453.54        10.96 o                         
  -2   4   8       1469.42       1520.98        11.70 o                         
  -1   4   8         11.97         16.84         2.71 o                         
   0   4   8        136.55        161.23         3.53 o                         
   1   4   8        104.83        133.08         3.33 o                         
   2   4   8       1727.79       1776.54        12.67 o                         
   3   4   8        641.91        627.15         6.67 o                         
   4   4   8        716.41        665.43         6.76 o                         
   5   4   8        550.90        586.93         7.39 o                         
   6   4   8         81.25         97.35         3.95 o                         
   7   4   8        193.70        199.54         5.04 o                         
   8   4   8          3.52          8.05         2.85 o                         
   9   4   8          8.85          1.44         5.01 o                         
  10   4   8         83.62         94.48         4.69 o                         
  11   4   8         32.26         37.04         5.44 o                         
 -10   5   8          3.11         15.30         6.22 o                         
  -9   5   8          1.17         11.23         2.93 o                         
  -8   5   8        409.45        413.59         7.17 o                         
  -7   5   8         16.35         19.30         3.58 o                         
  -6   5   8       1363.48       1330.71        12.00 o                         
  -5   5   8         76.23        103.90         4.50 o                         
  -4   5   8        715.16        663.36         7.09 o                         
  -3   5   8         49.11         44.46         3.24 o                         
  -2   5   8         97.40        146.80         6.20 o                         
  -1   5   8         54.43         52.99         3.43 o                         
   0   5   8       2874.03       3064.07        21.04 o                         
   1   5   8         20.64         23.61         2.93 o                         
   2   5   8       2263.47       2172.53        15.19 o                         
   3   5   8         10.49         10.74         3.23 o                         
   4   5   8        173.36        153.56         4.46 o                         
   5   5   8         71.54         92.31         4.50 o                         
   6   5   8        300.12        292.24         6.41 o                         
   7   5   8          1.43         62.61         4.29 o                         
   8   5   8        551.22        541.64         9.51 o                         
   9   5   8          5.28         13.59         5.48 o                         
  10   5   8        162.34        175.43         7.40 o                         
  -9   6   8         42.07         44.66         4.19 o                         
  -8   6   8        314.22        290.26         8.97 o                         
  -7   6   8         39.88         62.50         4.67 o                         
  -6   6   8          2.93         29.24         4.32 o                         
  -5   6   8        458.65        461.41         7.72 o                         
  -4   6   8       1132.52       1099.52        10.43 o                         
  -3   6   8        460.27        456.43         6.72 o                         
  -2   6   8       1184.22       1129.66        10.40 o                         
  -1   6   8        444.26        437.15         6.63 o                         
   0   6   8        100.31        104.51         4.21 o                         
   1   6   8          1.66         27.69         3.66 o                         
   2   6   8        204.33        218.36         9.10 o                         
   3   6   8         47.26         61.59         4.25 o                         
   4   6   8        745.83        752.68         9.20 o                         
   5   6   8        542.24        499.52         9.90 o                         
   6   6   8        212.71        240.96         6.16 o                         
   7   6   8        127.04        114.69         5.27 o                         
   8   6   8         11.43          8.83         4.08 o                         
   9   6   8          0.30          2.08         3.85 o                         
  -8   7   8         20.64         25.13         5.55 o                         
  -7   7   8        285.99        287.41         7.06 o                         
  -6   7   8          7.11         13.34         4.70 o                         
  -5   7   8        437.38        423.28         8.64 o                         
  -4   7   8         15.18         20.22         3.88 o                         
  -3   7   8         80.37         85.85         4.69 o                         
  -2   7   8          0.23          3.15         4.00 o                         
  -1   7   8        385.96        469.61         7.66 o                         
   0   7   8          0.71         -1.26         3.66 o                         
   1   7   8       1585.11       1520.37        13.63 o                         
   2   7   8          0.74         10.05         4.11 o                         
   3   7   8        603.10        545.38         7.36 o                         
   4   7   8          3.56         -0.36         4.31 o                         
   5   7   8          4.30          3.73         4.98 o                         
   6   7   8         64.36        103.45         5.36 o                         
   7   7   8        203.89        194.65         8.11 o                         
   8   7   8         13.69         36.01         6.98 o                         
  -6   8   8         29.38         41.05         5.52 o                         
  -5   8   8         54.52         61.47         5.20 o                         
  -4   8   8         84.02         90.51         5.04 o                         
  -3   8   8        266.61        287.61         6.51 o                         
  -2   8   8         87.61        104.87         4.84 o                         
  -1   8   8        333.11        323.04         6.67 o                         
   0   8   8          1.87          2.68         4.33 o                         
   1   8   8          6.87         27.69         4.66 o                         
   2   8   8         51.12         53.12         4.46 o                         
   3   8   8        262.01        260.03         6.20 o                         
   4   8   8         71.70         70.27         4.76 o                         
   5   8   8        273.96        260.82         9.64 o                         
   6   8   8        124.84        108.94         6.28 o                         
  -3   9   8         10.41         16.39         5.67 o                         
  -2   9   8         20.58         32.07         5.81 o                         
  -1   9   8         33.43         39.81         5.91 o                         
   0   9   8        284.19        296.65        11.24 o                         
   1   9   8         92.50         86.02         6.27 o                         
   2   9   8        426.42        409.13         8.95 o                         
   3   9   8         38.60         36.40         5.78 o                         
 -11   0   9        841.80        863.48        13.40 o                         
  -9   0   9        425.50        454.47         9.38 o                         
  -7   0   9        593.96        556.67         7.86 o                         
  -5   0   9       2877.41       2727.34        25.31 o                         
  -3   0   9       4294.92       4013.53        35.99 o                         
  -1   0   9       1645.90       1860.62        17.11 o                         
   1   0   9       1970.83       2062.49        18.60 o                         
   3   0   9       4641.59       4482.57        37.84 o                         
   5   0   9        935.15        884.26        10.79 o                         
   7   0   9         21.00         22.80         2.92 o                         
   9   0   9        631.95        577.69        10.22 o                         
  11   0   9        201.87        214.71         9.82 o                         
 -12   1   9         47.45         60.86         4.37 o                         
 -11   1   9          0.02          7.52         3.41 o                         
 -10   1   9         78.94         81.53         3.96 o                         
  -9   1   9        292.56        297.80         5.95 o                         
  -8   1   9        981.72        942.63         8.52 o                         
  -7   1   9       3000.73       2932.64        21.23 o                         
  -6   1   9       1993.97       1991.62        14.16 o                         
  -5   1   9        151.31        138.58         3.06 o                         
  -4   1   9         34.04         43.15         2.45 o                         
  -3   1   9       1678.85       1719.79        11.66 o                         
  -2   1   9       2389.56       2431.31        15.72 o                         
  -1   1   9       8301.90       8305.84        48.29 o                         
   0   1   9       5539.76       5684.70        33.49 o                         
   1   1   9       4441.64       4738.67        28.13 o                         
   2   1   9       2464.25       2462.03        15.81 o                         
   3   1   9        445.44        458.68         5.10 o                         
   4   1   9          2.31          1.76         2.23 o                         
   5   1   9        106.98         80.39         2.62 o                         
   6   1   9        878.82        903.81         7.55 o                         
   7   1   9       1473.97       1452.08        11.41 o                         
   8   1   9        198.46        273.94         5.63 o                         
   9   1   9        348.22        367.09         6.45 o                         
  10   1   9          6.07          6.73         2.58 o                         
  11   1   9          1.93          3.45         3.40 o                         
 -12   2   9        402.20        408.23         9.96 o                         
 -11   2   9          0.74          4.49         2.73 o                         
 -10   2   9        407.52        426.91         6.89 o                         
  -9   2   9        127.01        124.62         3.86 o                         
  -8   2   9         90.85         78.98         3.37 o                         
  -7   2   9        312.41        316.68         5.33 o                         
  -6   2   9       2500.42       2357.92        16.91 o                         
  -5   2   9          2.07         96.34        12.87 o                         
  -4   2   9       3710.87       3466.37        22.40 o                         
  -3   2   9        749.65        735.55         6.34 o                         
  -2   2   9        528.58        514.68        10.00 o                         
  -1   2   9        471.87        513.74         5.20 o                         
   0   2   9        186.72        221.13         3.73 o                         
   1   2   9        546.14        560.62         5.45 o                         
   2   2   9       4598.48       4653.05        28.47 o                         
   3   2   9       1878.90       1912.23        12.72 o                         
   4   2   9       3877.42       3807.60        24.22 o                         
   5   2   9         27.36         55.12         2.99 o                         
   6   2   9        366.85        349.77         5.49 o                         
   7   2   9        217.74        223.45         4.86 o                         
   8   2   9        424.62        416.90         5.97 o                         
   9   2   9        124.17        130.41         3.63 o                         
  10   2   9        612.13        598.92         7.30 o                         
  11   2   9          0.68         -0.57         4.65 o                         
 -11   3   9          8.73          6.63         4.65 o                         
 -10   3   9         22.62         26.98         2.75 o                         
  -9   3   9         60.67         68.08         4.01 o                         
  -8   3   9        975.11        945.46         9.90 o                         
  -7   3   9          9.04         57.63         3.28 o                         
  -6   3   9       2965.34       2806.61        20.74 o                         
  -5   3   9        144.80        145.56         3.60 o                         
  -4   3   9         10.89         11.96         2.81 o                         
  -3   3   9         47.98         64.89         2.90 o                         
  -2   3   9       2219.23       2162.99        14.39 o                         
  -1   3   9        771.09        931.39         7.52 o                         
   0   3   9       9242.40       9390.14        55.99 o                         
   1   3   9       2964.73       2926.58        18.66 o                         
   2   3   9        837.59        843.70         7.32 o                         
   3   3   9        404.88        416.94         5.11 o                         
   4   3   9          0.85          1.18         2.50 o                         
   5   3   9        309.57        313.08         5.64 o                         
   6   3   9       1037.02        989.05         9.26 o                         
   7   3   9        556.74        615.20         7.17 o                         
   8   3   9        694.08        724.89         7.84 o                         
   9   3   9        181.41        167.58         4.28 o                         
  10   3   9         40.26         38.06         4.00 o                         
  11   3   9          0.91          7.91         4.48 o                         
 -11   4   9        118.53        131.41         6.51 o                         
 -10   4   9        139.12        144.61         5.18 o                         
  -9   4   9         66.19         88.90         3.93 o                         
  -8   4   9        108.96        102.05         4.19 o                         
  -7   4   9         69.85         75.21         3.76 o                         
  -6   4   9         41.58         53.46         4.02 o                         
  -5   4   9       1204.92       1135.48         9.72 o                         
  -4   4   9        168.84        178.99         4.00 o                         
  -3   4   9       1420.91       1372.79        10.70 o                         
  -2   4   9        968.62        996.89         8.48 o                         
  -1   4   9        406.50        389.35         5.34 o                         
   0   4   9         58.10         68.81         2.99 o                         
   1   4   9          6.65         31.08         2.61 o                         
   2   4   9       1431.42       1490.33        11.19 o                         
   3   4   9       1546.75       1507.07        11.81 o                         
   4   4   9        509.72        518.45         7.05 o                         
   5   4   9       1401.14       1367.26        12.15 o                         
   6   4   9         35.65        118.19         4.16 o                         
   7   4   9        114.35        109.72         4.32 o                         
   8   4   9        148.10        146.18         4.56 o                         
   9   4   9         97.15        105.69         6.01 o                         
  10   4   9        141.28        149.00         6.44 o                         
 -10   5   9         30.13         21.09         6.68 o                         
  -9   5   9         65.70         68.18         3.82 o                         
  -8   5   9         34.34         52.07         4.22 o                         
  -7   5   9        805.41        754.07        10.50 o                         
  -6   5   9         28.85         53.29         4.18 o                         
  -5   5   9        557.91        503.21         6.98 o                         
  -4   5   9        223.47        221.25         5.92 o                         
  -3   5   9         37.48         43.55         3.40 o                         
  -2   5   9          5.12         18.59         3.22 o                         
  -1   5   9       1433.71       1469.32        11.75 o                         
   0   5   9         98.11        116.93         3.80 o                         
   1   5   9       1851.25       1883.71        13.72 o                         
   2   5   9        529.80        540.06         6.79 o                         
   3   5   9        438.61        392.25         6.02 o                         
   4   5   9         11.56         10.50         3.34 o                         
   5   5   9        349.64        340.11         6.61 o                         
   6   5   9          7.35         32.51         3.93 o                         
   7   5   9       1145.11       1073.29        11.07 o                         
   8   5   9         37.28         47.39         4.14 o                         
   9   5   9        274.31        243.85         7.27 o                         
  10   5   9          0.40          0.80         7.10 o                         
  -9   6   9        105.52        122.14         5.94 o                         
  -8   6   9          1.44          0.46         4.19 o                         
  -7   6   9          0.00          7.88         3.98 o                         
  -6   6   9        458.45        419.85         7.79 o                         
  -5   6   9        187.31        224.97         6.72 o                         
  -4   6   9       1231.11       1164.83        10.89 o                         
  -3   6   9        622.39        619.91         8.16 o                         
  -2   6   9        334.79        376.03         6.65 o                         
  -1   6   9         96.28        117.36         4.79 o                         
   0   6   9        555.35        575.15         7.39 o                         
   1   6   9        584.61        553.62         6.95 o                         
   2   6   9        991.63        984.45         9.55 o                         
   3   6   9       1041.97        989.89        10.81 o                         
   4   6   9        345.62        351.05         7.00 o                         
   5   6   9        145.19        165.57         7.61 o                         
   6   6   9         12.13         31.51         4.77 o                         
   7   6   9          0.57          6.76         4.18 o                         
   8   6   9          2.49          7.33         4.14 o                         
   9   6   9        116.54        120.31         7.58 o                         
  -8   7   9        389.04        368.33         9.05 o                         
  -7   7   9         26.15         43.73         6.14 o                         
  -6   7   9        294.57        296.36         7.29 o                         
  -5   7   9          4.82          7.26         4.57 o                         
  -4   7   9         34.21         26.06         4.22 o                         
  -3   7   9         81.57         65.38         4.59 o                         
  -2   7   9        408.88        387.08         7.80 o                         
  -1   7   9          0.59         11.41         4.06 o                         
   0   7   9        478.53        502.58         8.04 o                         
   1   7   9          8.38         18.59         3.84 o                         
   2   7   9        356.37        370.99         8.27 o                         
   3   7   9          1.24          2.69         4.20 o                         
   4   7   9         32.44         37.93         4.41 o                         
   5   7   9          2.37          4.42         4.72 o                         
   6   7   9        365.99        382.40         8.54 o                         
   7   7   9         38.44         70.90         5.49 o                         
  -6   8   9         51.01         67.71         5.80 o                         
  -5   8   9         78.65        102.78         5.99 o                         
  -4   8   9        482.36        457.42         8.19 o                         
  -3   8   9        100.89         98.47         4.89 o                         
  -2   8   9        267.87        250.90         5.98 o                         
  -1   8   9          5.34          3.08         4.13 o                         
   0   8   9          4.80          8.39         4.70 o                         
   1   8   9         34.43         35.77         4.79 o                         
   2   8   9        341.42        335.24         6.68 o                         
   3   8   9         53.94         57.91         5.15 o                         
   4   8   9        393.76        395.30         8.90 o                         
   5   8   9         57.75         66.18         8.15 o                         
  -2   9   9          0.80          1.20         5.68 o                         
  -1   9   9        170.56        183.34         6.62 o                         
   0   9   9         37.76         46.72         6.11 o                         
   1   9   9        117.62        136.31         7.08 o                         
   2   9   9         37.50         30.42         6.24 o                         
 -12   0  10        133.77        149.94         7.89 o                         
 -10   0  10        106.48        107.86         5.85 o                         
  -8   0  10        795.67        770.15         9.51 o                         
  -6   0  10       1235.16       1165.21        12.89 o                         
  -4   0  10       3134.39       2957.62        27.43 o                         
  -2   0  10          5.45         22.28         9.73 o                         
   0   0  10        527.62        534.16         7.29 o                         
   2   0  10       4027.55       4005.54        34.14 o                         
   4   0  10       4247.83       4123.55        37.05 o                         
   6   0  10         53.10         54.27         4.19 o                         
   8   0  10        231.28        243.19         7.69 o                         
  10   0  10        708.54        712.46        15.62 o                         
 -12   1  10         84.34         96.96         4.80 o                         
 -11   1  10         15.52         11.40         2.98 o                         
 -10   1  10        128.47        125.91         4.77 o                         
  -9   1  10        601.38        579.99         7.30 o                         
  -8   1  10       1495.23       1501.80        12.22 o                         
  -7   1  10        673.37        779.89         7.02 o                         
  -6   1  10       1339.83       1410.77        10.56 o                         
  -5   1  10          1.32          0.81         2.54 o                         
  -4   1  10        148.16        135.59         3.52 o                         
  -3   1  10        985.88        942.41         7.63 o                         
  -2   1  10       3126.25       3027.71        19.29 o                         
  -1   1  10       2314.87       2260.48        14.49 o                         
   0   1  10       2112.46       2122.79        14.09 o                         
   1   1  10        692.90        868.29         6.87 o                         
   2   1  10        106.40        232.93        11.44 o                         
   3   1  10        222.55        264.40         3.94 o                         
   4   1  10        918.27        883.73         7.41 o                         
   5   1  10        511.99        520.54         5.91 o                         
   6   1  10       2128.05       2125.53        14.98 o                         
   7   1  10       1291.33       1387.52        11.17 o                         
   8   1  10        248.76        275.24         5.32 o                         
   9   1  10        231.58        265.76         6.12 o                         
  10   1  10          1.79         -0.33         3.78 o                         
  11   1  10         34.86         36.36         3.75 o                         
 -11   2  10        151.41        150.74         5.27 o                         
 -10   2  10          0.50          3.69         3.11 o                         
  -9   2  10         87.05        101.78         4.33 o                         
  -8   2  10        161.95        166.52         4.08 o                         
  -7   2  10        131.21        164.73         5.02 o                         
  -6   2  10         65.79         98.49         3.28 o                         
  -5   2  10        965.39        900.39         7.66 o                         
  -4   2  10        437.53        476.76         6.55 o                         
  -3   2  10       3407.65       3408.92        22.14 o                         
  -2   2  10        847.96        906.75         7.43 o                         
  -1   2  10         53.10        143.47         5.55 o                         
   0   2  10         40.21         67.55         2.67 o                         
   1   2  10       2062.26       1934.74        13.35 o                         
   2   2  10        653.18        616.95         5.82 o                         
   3   2  10       3172.24       3070.57        20.03 o                         
   4   2  10        497.38        516.37         5.46 o                         
   5   2  10        289.17        276.45         4.31 o                         
   6   2  10          0.04         71.88         3.48 o                         
   7   2  10         50.29         63.79         3.36 o                         
   8   2  10        155.74        163.94         4.00 o                         
   9   2  10        485.64        495.75         6.94 o                         
  10   2  10        146.80        147.30         3.97 o                         
  11   2  10        184.26        188.51         4.86 o                         
 -11   3  10          8.74         12.71         3.22 o                         
 -10   3  10         77.12         82.06         3.77 o                         
  -9   3  10        675.02        664.02         8.15 o                         
  -8   3  10        400.79        433.49         6.66 o                         
  -7   3  10       1670.59       1630.67        13.61 o                         
  -6   3  10         66.18        161.80         4.52 o                         
  -5   3  10         70.73         78.09         3.15 o                         
  -4   3  10        310.84        303.68         5.23 o                         
  -3   3  10       1405.78       1366.25        10.45 o                         
  -2   3  10        410.19        413.48         5.29 o                         
  -1   3  10       3356.38       3371.31        21.40 o                         
   0   3  10        248.98        297.66         4.58 o                         
   1   3  10       1763.56       2005.95        13.59 o                         
   2   3  10        118.37        146.01         3.43 o                         
   3   3  10          6.11          4.26         2.69 o                         
   4   3  10         34.89         55.96         3.24 o                         
   5   3  10       2518.32       2498.04        18.11 o                         
   6   3  10        135.05        134.15         4.35 o                         
   7   3  10       1346.91       1347.67        12.18 o                         
   8   3  10         27.86         39.97         3.80 o                         
   9   3  10        150.89        161.35         3.99 o                         
  10   3  10         10.47          6.03         2.75 o                         
  11   3  10         53.35         52.04         4.69 o                         
 -11   4  10         12.22         13.07         6.10 o                         
 -10   4  10        157.33        152.94         4.44 o                         
  -9   4  10          0.73          0.58         3.66 o                         
  -8   4  10         19.29         25.66         3.81 o                         
  -7   4  10        186.37        196.05         4.82 o                         
  -6   4  10       1174.70       1111.39        10.66 o                         
  -5   4  10        433.84        507.86         8.14 o                         
  -4   4  10       2216.12       2159.73        15.29 o                         
  -3   4  10       1407.85       1331.64        10.73 o                         
  -2   4  10        184.08        274.15        10.90 o                         
  -1   4  10          1.62         27.23         2.95 o                         
   0   4  10       3010.82       3041.30        19.75 o                         
   1   4  10        479.99        406.61         5.32 o                         
   2   4  10       3543.46       3452.31        23.87 o                         
   3   4  10       1836.37       1786.15        13.11 o                         
   4   4  10        458.03        449.22         6.14 o                         
   5   4  10          1.07         15.19         2.91 o                         
   6   4  10         42.42         60.51         3.93 o                         
   7   4  10        172.42        181.94         5.83 o                         
   8   4  10        269.51        277.13         6.09 o                         
   9   4  10        171.71        158.15         4.94 o                         
  10   4  10        128.40        161.31         7.56 o                         
 -10   5  10        292.00        286.81        11.60 o                         
  -9   5  10          1.31          6.87         3.78 o                         
  -8   5  10        680.37        634.73         9.35 o                         
  -7   5  10         11.71         95.58         4.95 o                         
  -6   5  10        296.40        277.69         6.59 o                         
  -5   5  10         13.32         19.85         3.83 o                         
  -4   5  10        131.85        146.80         4.61 o                         
  -3   5  10         38.72         37.85         3.62 o                         
  -2   5  10       1899.73       1846.15        13.85 o                         
  -1   5  10        273.92        315.48         5.91 o                         
   0   5  10       1889.66       1945.37        14.39 o                         
   1   5  10        569.62        572.68         6.45 o                         
   2   5  10         51.06         81.79         5.37 o                         
   3   5  10          5.89         -3.14         3.48 o                         
   4   5  10        487.97        500.40         7.23 o                         
   5   5  10         16.02         21.59         3.19 o                         
   6   5  10       1084.78       1086.85        12.25 o                         
   7   5  10         45.50         40.01         4.31 o                         
   8   5  10        264.63        274.50         7.46 o                         
   9   5  10          1.97          8.96         4.01 o                         
  -9   6  10          5.39          1.10         4.48 o                         
  -8   6  10         20.65         27.18         4.81 o                         
  -7   6  10         33.38         36.97         5.09 o                         
  -6   6  10        358.90        378.31         8.22 o                         
  -5   6  10        268.38        309.67         7.02 o                         
  -4   6  10        921.07        907.20        10.74 o                         
  -3   6  10          3.75          5.83         3.35 o                         
  -2   6  10         55.38         79.98         4.32 o                         
  -1   6  10          2.41         15.64         3.59 o                         
   0   6  10        255.02        282.85         5.78 o                         
   1   6  10        251.04        259.84         5.52 o                         
   2   6  10        704.49        669.79         9.42 o                         
   3   6  10        311.09        318.06         7.27 o                         
   4   6  10        130.36        142.86         8.03 o                         
   5   6  10        177.48        183.96         6.95 o                         
   6   6  10        103.83        117.69         5.74 o                         
   7   6  10         35.83         51.16         5.20 o                         
   8   6  10        135.93        116.92         6.94 o                         
  -7   7  10        151.56        170.34         7.20 o                         
  -6   7  10         19.52         47.58         5.15 o                         
  -5   7  10         45.02         34.23         4.35 o                         
  -4   7  10         15.45         11.96         4.38 o                         
  -3   7  10        164.18        204.94         5.63 o                         
  -2   7  10         30.16         24.91         4.29 o                         
  -1   7  10       1069.34       1052.36        11.68 o                         
   0   7  10         26.21         26.04         4.09 o                         
   1   7  10        688.16        686.25         8.49 o                         
   2   7  10         13.88         11.65         2.92 o                         
   3   7  10          8.90         14.26         4.39 o                         
   4   7  10         35.18         38.15         4.27 o                         
   5   7  10        302.08        323.86         7.57 o                         
   6   7  10         93.20        115.21         6.01 o                         
   7   7  10        372.35        375.24         8.46 o                         
  -5   8  10        409.60        360.91         8.54 o                         
  -4   8  10          4.89         19.40         5.11 o                         
  -3   8  10        174.72        165.05         5.90 o                         
  -2   8  10          6.54         14.21         4.50 o                         
  -1   8  10         25.66         40.37         4.85 o                         
   0   8  10         27.82         27.60         4.68 o                         
   1   8  10        409.42        365.76         7.43 o                         
   2   8  10         94.77        104.13         5.37 o                         
   3   8  10        203.62        199.61         7.32 o                         
   4   8  10         88.09         87.65         5.73 o                         
   5   8  10         32.47         31.47         7.20 o                         
  -1   9  10         82.86         91.28         6.52 o                         
   0   9  10        276.14        269.69         7.73 o                         
 -11   0  11          4.47         16.65         5.99 o                         
  -9   0  11         32.42         22.06         5.25 o                         
  -7   0  11         51.92         58.67         4.68 o                         
  -5   0  11        421.82        380.66         8.06 o                         
  -3   0  11       1139.69       1151.65        12.57 o                         
  -1   0  11        673.30        984.95        12.01 o                         
   1   0  11       6488.94       6335.36        52.93 o                         
   3   0  11       2486.89       2417.20        21.80 o                         
   5   0  11         59.60         34.84         4.23 o                         
   7   0  11       1603.94       1536.58        16.03 o                         
   9   0  11       1496.99       1454.11        18.32 o                         
  11   0  11         27.32         29.90         5.48 o                         
 -11   1  11        222.41        220.81         8.61 o                         
 -10   1  11         59.29         71.30         4.39 o                         
  -9   1  11        814.86        770.48         8.72 o                         
  -8   1  11        325.93        333.26         5.89 o                         
  -7   1  11       1336.54       1358.47        10.97 o                         
  -6   1  11         42.21        209.00         5.32 o                         
  -5   1  11       1162.54       1195.74         9.33 o                         
  -4   1  11       1047.88       1050.60         8.71 o                         
  -3   1  11       3377.66       3316.80        21.16 o                         
  -2   1  11        759.18        741.32         6.74 o                         
  -1   1  11       2670.04       2611.56        16.64 o                         
   0   1  11        250.97        236.38         4.05 o                         
   1   1  11          7.42        151.70         6.09 o                         
   2   1  11       1126.79       1051.78         8.07 o                         
   3   1  11        715.92        638.50         5.89 o                         
   4   1  11       1603.06       1587.19        11.89 o                         
   5   1  11        686.53        628.98         6.43 o                         
   6   1  11        394.40        462.54         5.56 o                         
   7   1  11        351.81        369.48         5.90 o                         
   8   1  11          0.40         -2.14         3.30 o                         
   9   1  11          0.89         -2.37         3.87 o                         
  10   1  11         35.88         31.73         4.08 o                         
  11   1  11         47.44         54.36         5.19 o                         
 -11   2  11          3.30          0.43         3.83 o                         
 -10   2  11          3.78          8.97         3.74 o                         
  -9   2  11          0.42          5.61         3.61 o                         
  -8   2  11        211.20        220.23         4.90 o                         
  -7   2  11         98.89         99.72         3.93 o                         
  -6   2  11       1057.82       1027.97         8.55 o                         
  -5   2  11        103.87        105.79         3.33 o                         
  -4   2  11        741.38        734.42         6.86 o                         
  -3   2  11          0.77          6.02         2.67 o                         
  -2   2  11        206.37        299.38         5.51 o                         
  -1   2  11         41.67         72.29         2.92 o                         
   0   2  11       2575.56       2647.63        17.37 o                         
   1   2  11        725.51        643.38         6.21 o                         
   2   2  11       2871.98       2760.97        17.84 o                         
   3   2  11        252.48        253.61         4.32 o                         
   4   2  11        116.66        133.23         3.45 o                         
   5   2  11         62.29         78.21         3.27 o                         
   6   2  11        216.84        203.67         4.45 o                         
   7   2  11         69.05        101.76         3.61 o                         
   8   2  11        689.13        672.23         7.72 o                         
   9   2  11         41.56         48.47         3.71 o                         
  10   2  11        238.01        233.57         7.29 o                         
  11   2  11          0.30         -0.06         3.13 o                         
 -11   3  11          7.48         17.77         3.92 o                         
 -10   3  11        511.24        488.03         7.27 o                         
  -9   3  11          5.04         12.47         4.04 o                         
  -8   3  11        399.69        367.49         7.31 o                         
  -7   3  11          0.97         92.57         4.43 o                         
  -6   3  11          0.01          9.45         3.21 o                         
  -5   3  11        166.05        299.47         5.98 o                         
  -4   3  11       1669.44       1609.71        12.17 o                         
  -3   3  11        108.91        113.95         3.57 o                         
  -2   3  11       2010.64       1926.69        14.15 o                         
  -1   3  11        237.91        258.37         4.62 o                         
   0   3  11       1178.72       1242.35         9.57 o                         
   1   3  11         11.70         26.89         2.69 o                         
   2   3  11        393.59        444.56         5.55 o                         
   3   3  11        171.76        167.75         4.10 o                         
   4   3  11       1088.00       1027.05         9.35 o                         
   5   3  11        477.23        534.43         6.55 o                         
   6   3  11       1251.11       1284.95        12.81 o                         
   7   3  11        325.59        318.94         6.68 o                         
   8   3  11          0.49          3.28         3.79 o                         
   9   3  11         16.95         23.44         3.63 o                         
  10   3  11        171.07        177.22         5.22 o                         
 -10   4  11          8.77         11.77         4.30 o                         
  -9   4  11         22.09         16.86         4.25 o                         
  -8   4  11         52.01         55.41         3.98 o                         
  -7   4  11        375.38        371.03         7.66 o                         
  -6   4  11        241.61        243.69         5.64 o                         
  -5   4  11        368.65        385.41         6.05 o                         
  -4   4  11        237.99        232.11         4.69 o                         
  -3   4  11          2.52          4.81         3.12 o                         
  -2   4  11        139.29        160.62         3.98 o                         
  -1   4  11        474.75        512.10         6.66 o                         
   0   4  11        828.39        800.09         8.10 o                         
   1   4  11        749.49        755.09         7.37 o                         
   2   4  11        474.98        436.05         6.23 o                         
   3   4  11        407.15        411.44         6.18 o                         
   4   4  11          4.29          1.97         3.41 o                         
   5   4  11          7.08         -0.09         3.30 o                         
   6   4  11          4.38         42.59         4.08 o                         
   7   4  11        212.65        229.32         5.72 o                         
   8   4  11        230.56        249.70         6.17 o                         
   9   4  11        278.07        296.46         6.66 o                         
  10   4  11         61.42         71.36         6.06 o                         
  -9   5  11        175.91        175.52         6.08 o                         
  -8   5  11          5.96          9.81         3.86 o                         
  -7   5  11         74.67         91.46         4.83 o                         
  -6   5  11         80.78        140.88         5.43 o                         
  -5   5  11         79.83        100.68         4.25 o                         
  -4   5  11         12.62         24.81         3.74 o                         
  -3   5  11        399.15        402.07         6.44 o                         
  -2   5  11         11.58         26.52         3.72 o                         
  -1   5  11       1583.85       1579.38        12.70 o                         
   0   5  11        975.12        932.47         8.92 o                         
   1   5  11       1146.47       1206.11        11.68 o                         
   2   5  11        344.23        282.95         6.03 o                         
   3   5  11        271.62        266.86         5.74 o                         
   4   5  11         36.14         53.89         3.95 o                         
   5   5  11       1855.61       1748.86        15.67 o                         
   6   5  11         19.49         40.48         4.62 o                         
   7   5  11        612.67        599.00         9.67 o                         
   8   5  11         24.19         28.33         4.21 o                         
   9   5  11         11.75         16.25         4.57 o                         
  -8   6  11        279.86        283.77         7.15 o                         
  -7   6  11        177.16        166.22         5.68 o                         
  -6   6  11        317.19        327.65         7.28 o                         
  -5   6  11        577.32        535.61         8.09 o                         
  -4   6  11        109.53        113.53         4.90 o                         
  -3   6  11        153.63        137.36         5.87 o                         
  -2   6  11         33.37         29.66         4.15 o                         
  -1   6  11        321.09        352.36         7.29 o                         
   0   6  11        418.14        443.16         7.22 o                         
   1   6  11        784.33        729.20         8.11 o                         
   2   6  11        172.68        182.68         5.85 o                         
   3   6  11        220.86        229.49         6.16 o                         
   4   6  11         58.72         80.84         4.88 o                         
   5   6  11          1.06         -4.15         4.15 o                         
   6   6  11         64.40         83.12         5.10 o                         
   7   6  11         31.36         39.13         4.92 o                         
   8   6  11         72.83         92.32         6.17 o                         
  -7   7  11          6.89         38.32         5.20 o                         
  -6   7  11          2.40          3.70         5.08 o                         
  -5   7  11          3.85         10.01         4.71 o                         
  -4   7  11        234.40        236.94         5.94 o                         
  -3   7  11          8.15          7.93         4.44 o                         
  -2   7  11        783.68        742.14         8.84 o                         
  -1   7  11         31.56         37.47         4.73 o                         
   0   7  11        331.49        337.13         7.40 o                         
   1   7  11         17.66         22.53         4.19 o                         
   2   7  11          1.49         19.52         4.67 o                         
   3   7  11          1.87          2.04         4.69 o                         
   4   7  11        633.59        605.08         9.01 o                         
   5   7  11         20.93         33.38         5.34 o                         
   6   7  11        393.18        378.13         9.19 o                         
  -5   8  11          6.11          5.22         5.88 o                         
  -4   8  11        156.03        158.35         6.71 o                         
  -3   8  11          0.16         -2.18         4.84 o                         
  -2   8  11         19.76         25.06         4.46 o                         
  -1   8  11          8.95         11.36         4.74 o                         
   0   8  11        356.93        364.10         7.06 o                         
   1   8  11         20.73         23.62         4.16 o                         
   2   8  11        325.05        319.17         7.92 o                         
   3   8  11         29.79         21.07         5.76 o                         
   4   8  11          9.02          6.57         5.80 o                         
 -10   0  12         30.39         28.81         6.35 o                         
  -8   0  12       1280.98       1220.47        15.09 o                         
  -6   0  12        783.64        737.11        10.40 o                         
  -4   0  12        828.20        798.97        10.64 o                         
  -2   0  12       1101.58       1033.97        11.66 o                         
   0   0  12       2255.80       2232.06        20.67 o                         
   2   0  12        759.27        752.18         9.45 o                         
   4   0  12        281.39        278.48         6.85 o                         
   6   0  12       1016.12        956.99        11.75 o                         
   8   0  12        432.14        375.83         8.32 o                         
  10   0  12         74.42         69.87         6.60 o                         
 -11   1  12        143.64        158.42         5.46 o                         
 -10   1  12        191.59        203.33         5.80 o                         
  -9   1  12         52.99         64.43         4.11 o                         
  -8   1  12         33.67         31.42         3.73 o                         
  -7   1  12          0.24         29.50         3.39 o                         
  -6   1  12        710.63        740.94         7.48 o                         
  -5   1  12        236.25        289.32         5.07 o                         
  -4   1  12        931.49        903.90         7.91 o                         
  -3   1  12       1525.14       1468.48        10.94 o                         
  -2   1  12        792.71        738.49         6.97 o                         
  -1   1  12       1188.20       1186.76         9.30 o                         
   0   1  12         33.45         22.94         2.69 o                         
   1   1  12        158.03        213.26         4.56 o                         
   2   1  12       1337.25       1275.90        10.12 o                         
   3   1  12        945.90        876.58         7.34 o                         
   4   1  12       2328.31       2208.73        15.87 o                         
   5   1  12        805.55        886.45         7.96 o                         
   6   1  12        566.13        653.96         6.82 o                         
   7   1  12          2.66          1.22         3.01 o                         
   8   1  12         44.75         37.59         3.48 o                         
   9   1  12        100.28         95.34         3.98 o                         
  10   1  12        114.61        121.76         5.18 o                         
  11   1  12         46.09         41.55         5.23 o                         
 -11   2  12         38.27         39.62         6.01 o                         
 -10   2  12          0.36          0.06         3.39 o                         
  -9   2  12        267.28        275.45         5.72 o                         
  -8   2  12         63.61         89.88         5.02 o                         
  -7   2  12        654.10        626.16         7.41 o                         
  -6   2  12         16.58         35.64         3.74 o                         
  -5   2  12        444.54        412.97         5.75 o                         
  -4   2  12        128.05        127.68         3.78 o                         
  -3   2  12         16.53         16.73         2.92 o                         
  -2   2  12        163.46        162.60         3.73 o                         
  -1   2  12       2956.49       2875.53        18.81 o                         
   0   2  12         19.02         18.60         2.82 o                         
   1   2  12       1503.47       1614.04        11.66 o                         
   2   2  12          1.41          1.28         2.47 o                         
   3   2  12        308.09        292.55         4.54 o                         
   4   2  12        110.63        113.69         3.69 o                         
   5   2  12        616.09        552.83         7.24 o                         
   6   2  12          8.86         11.57         2.83 o                         
   7   2  12       1150.33       1068.72        10.24 o                         
   8   2  12         84.80        103.43         4.07 o                         
   9   2  12        571.38        525.17         7.02 o                         
  10   2  12         14.00          8.54         3.00 o                         
 -11   3  12        183.47        181.47         6.45 o                         
 -10   3  12         29.43         40.58         4.22 o                         
  -9   3  12        303.23        296.30         6.40 o                         
  -8   3  12         24.79         16.25         4.22 o                         
  -7   3  12         11.28         32.60         4.17 o                         
  -6   3  12        358.39        450.88         6.98 o                         
  -5   3  12       1039.16       1057.53         9.21 o                         
  -4   3  12        575.72        576.58         7.49 o                         
  -3   3  12       1228.42       1186.64        10.02 o                         
  -2   3  12        243.16        245.17         5.27 o                         
  -1   3  12        649.97        601.03         6.70 o                         
   0   3  12          0.30          1.65         2.79 o                         
   1   3  12        129.99        159.73         3.88 o                         
   2   3  12        667.62        624.61         6.62 o                         
   3   3  12       1415.53       1270.24        10.66 o                         
   4   3  12        329.41        362.24         5.99 o                         
   5   3  12       1275.63       1212.67        11.20 o                         
   6   3  12          1.36         53.11         4.16 o                         
   7   3  12         29.03         48.49         4.48 o                         
   8   3  12         30.28         20.19         3.97 o                         
   9   3  12         28.83         29.66         4.18 o                         
  10   3  12         30.77         29.73         3.74 o                         
 -10   4  12         67.62         64.43         4.95 o                         
  -9   4  12         15.58         17.75         4.27 o                         
  -8   4  12        407.40        416.13         8.03 o                         
  -7   4  12        138.59        158.93         5.75 o                         
  -6   4  12        557.94        524.86         7.71 o                         
  -5   4  12         60.86         61.64         3.74 o                         
  -4   4  12          0.44          0.23         3.01 o                         
  -3   4  12         18.34         23.57         3.40 o                         
  -2   4  12       1074.84       1086.21         9.34 o                         
  -1   4  12        240.94        232.24         4.76 o                         
   0   4  12       1162.52       1214.62        10.32 o                         
   1   4  12        101.69        127.74         3.91 o                         
   2   4  12         38.98         68.65         3.75 o                         
   3   4  12        109.04        119.88         4.29 o                         
   4   4  12         96.06         89.89         4.73 o                         
   5   4  12        140.35        146.40         4.81 o                         
   6   4  12        271.07        258.84         6.27 o                         
   7   4  12         49.49         82.55         5.12 o                         
   8   4  12        154.77        158.15         5.80 o                         
   9   4  12         48.44         62.37         5.63 o                         
  -9   5  12          4.95         -0.58         6.32 o                         
  -8   5  12         65.64         55.89         4.67 o                         
  -7   5  12         16.49         57.28         5.55 o                         
  -6   5  12        256.21        274.57         6.34 o                         
  -5   5  12          0.30         84.64         6.40 o                         
  -4   5  12       1535.36       1461.37        14.21 o                         
  -3   5  12          1.18          0.36         3.58 o                         
  -2   5  12       1020.10        996.38        10.10 o                         
  -1   5  12         58.65         68.15         4.05 o                         
   0   5  12         16.70         27.20         3.77 o                         
   1   5  12        232.37        226.13         7.42 o                         
   2   5  12        813.35        821.08         9.36 o                         
   3   5  12          0.13         -0.43         3.73 o                         
   4   5  12        971.96        898.12        10.29 o                         
   5   5  12          0.15         20.81         3.37 o                         
   6   5  12        242.69        259.52         8.94 o                         
   7   5  12         28.10         48.30         5.77 o                         
   8   5  12         67.29         63.90         5.49 o                         
   9   5  12          5.75          6.31         5.31 o                         
  -8   6  12        130.83        132.31         7.38 o                         
  -7   6  12        124.20        144.32         5.49 o                         
  -6   6  12        194.49        192.95         6.06 o                         
  -5   6  12         17.43         19.92         4.21 o                         
  -4   6  12         28.77         35.50         4.25 o                         
  -3   6  12        263.42        249.69         6.87 o                         
  -2   6  12        503.67        464.73         8.88 o                         
  -1   6  12        377.14        407.81         7.69 o                         
   0   6  12        655.42        643.75         8.12 o                         
   1   6  12        571.74        582.09         8.01 o                         
   2   6  12        129.71        130.02         5.45 o                         
   3   6  12          1.12         -4.40         4.40 o                         
   4   6  12         90.04         82.96         4.71 o                         
   5   6  12         72.30         80.15         4.55 o                         
   6   6  12        197.93        211.21         6.55 o                         
   7   6  12        129.27        126.25         6.68 o                         
  -6   7  12         19.03         50.09         5.90 o                         
  -5   7  12        207.64        222.99         5.83 o                         
  -4   7  12         13.60         23.40         4.60 o                         
  -3   7  12        606.71        573.40         8.84 o                         
  -2   7  12         19.00         26.53         4.95 o                         
  -1   7  12        258.04        222.71         6.15 o                         
   0   7  12         69.50         62.15         4.72 o                         
   1   7  12         12.47         22.92         3.67 o                         
   2   7  12          3.45          3.45         4.58 o                         
   3   7  12        422.54        419.95        10.12 o                         
   4   7  12         42.57         53.44         4.92 o                         
   5   7  12        370.50        317.30         8.07 o                         
   6   7  12          0.67         24.15         5.80 o                         
  -4   8  12         76.39         67.17         6.98 o                         
  -3   8  12         25.28         27.46         5.73 o                         
  -2   8  12          7.64          9.50         6.10 o                         
  -1   8  12        242.57        263.24         7.33 o                         
   0   8  12         51.78         58.67         5.25 o                         
   1   8  12        156.38        173.84         6.90 o                         
   2   8  12         30.79         31.93         6.39 o                         
   3   8  12          2.74          6.45         6.48 o                         
   4   8  12          0.54         21.45         9.15 o                         
 -11   0  13        120.34        111.17         8.75 o                         
  -9   0  13        603.02        584.18        11.02 o                         
  -7   0  13        473.49        406.33         8.68 o                         
  -5   0  13         27.99         36.98         4.89 o                         
  -3   0  13       2659.74       2687.23        24.69 o                         
  -1   0  13       3054.21       3126.74        28.00 o                         
   1   0  13       1061.97       1245.86        13.32 o                         
   3   0  13         34.92         35.47         4.18 o                         
   5   0  13        948.54        873.53        12.59 o                         
   7   0  13        916.33        888.75        11.88 o                         
   9   0  13         53.26         57.18         6.48 o                         
 -11   1  13        328.75        320.90         7.03 o                         
 -10   1  13         80.67         83.66         4.82 o                         
  -9   1  13         50.23         48.23         4.18 o                         
  -8   1  13        258.64        245.77         6.17 o                         
  -7   1  13          4.00          3.66         3.36 o                         
  -6   1  13       1201.68       1219.58        10.96 o                         
  -5   1  13       2245.08       2177.52        15.16 o                         
  -4   1  13        539.52        562.57         7.07 o                         
  -3   1  13       1065.64       1030.00         8.77 o                         
  -2   1  13          7.33          8.44         2.92 o                         
  -1   1  13         84.47        206.59         4.09 o                         
   0   1  13          3.44          3.99         2.77 o                         
   1   1  13       1979.04       1932.73        13.22 o                         
   2   1  13        689.98        640.22         6.39 o                         
   3   1  13       1133.75       1089.90         8.82 o                         
   4   1  13        220.40        222.09         4.47 o                         
   5   1  13          3.43         12.20         3.05 o                         
   6   1  13         19.17         99.71         3.77 o                         
   7   1  13        292.04        274.95         5.30 o                         
   8   1  13         53.50         60.13         4.09 o                         
   9   1  13        231.54        236.65         5.32 o                         
  10   1  13         94.16         99.03         4.65 o                         
 -11   2  13          0.04          1.55         4.57 o                         
 -10   2  13        112.24        115.89         5.16 o                         
  -9   2  13          1.12         12.72         3.59 o                         
  -8   2  13        426.01        406.80         7.08 o                         
  -7   2  13          4.45         76.73         3.76 o                         
  -6   2  13         62.88         55.75         4.23 o                         
  -5   2  13         35.24         60.47         3.58 o                         
  -4   2  13        454.66        465.00         6.55 o                         
  -3   2  13        103.44         88.15         3.66 o                         
  -2   2  13       2156.96       2063.94        14.64 o                         
  -1   2  13         20.69         17.27         3.11 o                         
   0   2  13       1010.90       1021.89         8.70 o                         
   1   2  13        173.15        176.94         4.62 o                         
   2   2  13          2.44         22.03         3.09 o                         
   3   2  13          0.52         -2.50         2.64 o                         
   4   2  13        947.40        927.11         8.37 o                         
   5   2  13         66.47         81.95         3.51 o                         
   6   2  13        426.24        405.97         7.22 o                         
   7   2  13        101.19        112.75         4.30 o                         
   8   2  13         59.00         56.34         4.10 o                         
   9   2  13         34.66         37.70         4.10 o                         
  10   2  13         56.54         54.40         4.08 o                         
 -10   3  13         45.94         50.63         5.88 o                         
  -9   3  13         16.81         20.22         4.84 o                         
  -8   3  13         25.42         34.25         4.10 o                         
  -7   3  13        179.18        167.22         5.38 o                         
  -6   3  13        630.28        637.15         7.69 o                         
  -5   3  13          2.55         45.44         4.90 o                         
  -4   3  13       1544.63       1424.89        11.39 o                         
  -3   3  13          5.75         10.77         3.42 o                         
  -2   3  13        216.54        265.23         7.48 o                         
  -1   3  13         10.98         21.75         3.30 o                         
   0   3  13        279.46        314.65         5.63 o                         
   1   3  13        266.44        264.41         5.08 o                         
   2   3  13       2309.24       2280.97        15.97 o                         
   3   3  13         92.41         92.81         4.04 o                         
   4   3  13        629.55        603.13         7.88 o                         
   5   3  13        473.05        501.92         7.38 o                         
   6   3  13          2.26          5.49         3.77 o                         
   7   3  13         20.05         56.35         4.32 o                         
   8   3  13        426.57        414.50         9.57 o                         
   9   3  13        138.49        134.49         5.52 o                         
  10   3  13        151.41        163.55         6.68 o                         
 -10   4  13          0.62          0.70         5.38 o                         
  -9   4  13         94.45         95.47         4.99 o                         
  -8   4  13         30.08         29.58         4.53 o                         
  -7   4  13        238.11        231.08         6.18 o                         
  -6   4  13         54.15         61.67         4.10 o                         
  -5   4  13         40.89         30.13         3.56 o                         
  -4   4  13         92.51         94.34         4.17 o                         
  -3   4  13        260.26        289.02         6.09 o                         
  -2   4  13        814.54        761.71         8.49 o                         
  -1   4  13       1559.10       1564.64        12.42 o                         
   0   4  13        150.03        161.85         4.26 o                         
   1   4  13        901.40        947.34         9.53 o                         
   2   4  13          9.76         28.69         4.03 o                         
   3   4  13         22.11         30.11         4.04 o                         
   4   4  13         85.96        110.44         4.42 o                         
   5   4  13        544.47        519.06         7.66 o                         
   6   4  13        114.15        121.29         5.71 o                         
   7   4  13        243.24        222.04         6.48 o                         
   8   4  13        136.09        136.05         6.08 o                         
   9   4  13         34.34         29.65         5.51 o                         
  -9   5  13          0.26         -0.16         4.61 o                         
  -8   5  13         15.74         14.56         4.51 o                         
  -7   5  13        129.43        146.28         5.53 o                         
  -6   5  13         55.79         73.34         4.21 o                         
  -5   5  13        473.52        478.69         7.79 o                         
  -4   5  13         97.50        112.07         4.92 o                         
  -3   5  13        257.24        239.45         5.90 o                         
  -2   5  13         41.83         49.70         4.38 o                         
  -1   5  13         14.73         64.47         4.14 o                         
   0   5  13         44.95         48.90         4.13 o                         
   1   5  13        790.69        829.29         9.12 o                         
   2   5  13          7.34          3.96         3.40 o                         
   3   5  13       1279.17       1251.56        12.21 o                         
   4   5  13        109.07        119.28         5.16 o                         
   5   5  13        223.24        209.26         6.01 o                         
   6   5  13         30.07         73.49         5.15 o                         
   7   5  13         27.19         32.82         4.73 o                         
   8   5  13          8.67         16.35         4.81 o                         
  -8   6  13         50.64         49.66         5.54 o                         
  -7   6  13         54.86         61.64         5.69 o                         
  -6   6  13          2.01         17.80         4.79 o                         
  -5   6  13          0.60          1.66         4.22 o                         
  -4   6  13         83.81         96.36         4.99 o                         
  -3   6  13        300.39        314.48         6.26 o                         
  -2   6  13        227.15        249.76         5.91 o                         
  -1   6  13        216.73        226.20         5.85 o                         
   0   6  13         39.94         59.13         4.76 o                         
   1   6  13          4.32          8.33         3.95 o                         
   2   6  13         48.02         61.28         4.87 o                         
   3   6  13         47.72         40.21         4.85 o                         
   4   6  13         60.27         74.24         4.84 o                         
   5   6  13         99.18        102.45         4.98 o                         
   6   6  13        128.27        132.62         6.83 o                         
   7   6  13         80.34        101.31         6.17 o                         
  -6   7  13        316.60        307.77        13.42 o                         
  -5   7  13          2.40         20.83         5.00 o                         
  -4   7  13        359.75        360.30         7.83 o                         
  -3   7  13         24.15         34.23         4.99 o                         
  -2   7  13         31.87         44.07         4.87 o                         
  -1   7  13          7.52          3.73         4.21 o                         
   0   7  13        465.28        494.49         7.64 o                         
   1   7  13          1.28          0.25         4.07 o                         
   2   7  13        791.92        733.26         9.96 o                         
   3   7  13         15.22         29.35         6.04 o                         
   4   7  13        288.08        273.13         7.33 o                         
   5   7  13         14.19         25.63         5.36 o                         
  -3   8  13         15.94         28.30         6.41 o                         
  -2   8  13        175.65        169.16         7.02 o                         
  -1   8  13         45.77         50.08         5.45 o                         
   0   8  13        121.38        124.28         5.79 o                         
   1   8  13         12.20         15.90         5.05 o                         
   2   8  13          0.25          2.35         6.33 o                         
   3   8  13          0.37         -4.48        14.46 o                         
 -10   0  14        103.88        131.62        13.62 o                         
  -8   0  14        201.68        228.69         8.46 o                         
  -6   0  14       1011.37       1001.44        13.16 o                         
  -4   0  14        595.79        575.46         9.26 o                         
  -2   0  14        599.42        547.27         9.29 o                         
   0   0  14         59.72         82.92         5.77 o                         
   2   0  14        320.77        294.04         7.53 o                         
   4   0  14       1300.58       1337.93        15.37 o                         
   6   0  14        835.41        869.26        12.43 o                         
   8   0  14         35.28         46.91         7.74 o                         
  10   0  14        206.38        193.31         8.20 o                         
 -11   1  14          3.64         10.13         4.94 o                         
 -10   1  14          0.48         -1.62         3.92 o                         
  -9   1  14          8.83         21.51         4.02 o                         
  -8   1  14        367.66        364.06         6.60 o                         
  -7   1  14         95.38        123.75         4.26 o                         
  -6   1  14       1104.38       1104.83        10.52 o                         
  -5   1  14        333.39        320.99         6.14 o                         
  -4   1  14        394.64        358.19         5.81 o                         
  -3   1  14          7.47         12.10         3.39 o                         
  -2   1  14        150.47        164.71         4.63 o                         
  -1   1  14        614.98        671.59         7.02 o                         
   0   1  14       2265.61       2318.09        15.62 o                         
   1   1  14       1134.79       1118.48         9.85 o                         
   2   1  14       1142.42       1107.16         9.17 o                         
   3   1  14        574.74        552.17         6.31 o                         
   4   1  14         45.31         53.58         3.47 o                         
   5   1  14         14.48         61.32         3.85 o                         
   6   1  14         72.04         78.98         3.79 o                         
   7   1  14        325.51        341.73         6.96 o                         
   8   1  14        108.56        114.61         4.51 o                         
   9   1  14        171.13        181.18         5.31 o                         
  10   1  14         46.51         60.24         4.71 o                         
 -10   2  14          1.12          4.25         4.42 o                         
  -9   2  14        432.83        428.31         7.70 o                         
  -8   2  14         41.39         42.24         4.67 o                         
  -7   2  14        133.22        152.07         4.68 o                         
  -6   2  14          0.79         31.72         3.98 o                         
  -5   2  14        350.34        340.29         6.55 o                         
  -4   2  14        116.75        121.30         4.28 o                         
  -3   2  14       1395.82       1365.28        10.94 o                         
  -2   2  14        135.11        112.80         3.89 o                         
  -1   2  14        691.11        651.24         7.32 o                         
   0   2  14         13.84          4.06         3.34 o                         
   1   2  14         21.81         42.86         3.42 o                         
   2   2  14         40.92         39.11         3.41 o                         
   3   2  14        205.41        225.17         4.35 o                         
   4   2  14        214.30        239.10         5.01 o                         
   5   2  14       1101.14       1133.21        10.62 o                         
   6   2  14        258.46        311.99         5.96 o                         
   7   2  14        263.01        274.35         5.63 o                         
   8   2  14          0.10         -3.89         3.89 o                         
   9   2  14          8.51          6.14         3.78 o                         
  10   2  14         45.76         52.62         4.62 o                         
 -10   3  14          2.57          4.04         4.29 o                         
  -9   3  14         43.58         42.37         4.73 o                         
  -8   3  14         11.69         37.62         4.96 o                         
  -7   3  14        479.40        483.03         7.94 o                         
  -6   3  14         67.90         87.87         4.22 o                         
  -5   3  14        870.42        819.37         8.87 o                         
  -4   3  14         57.11         72.61         3.93 o                         
  -3   3  14        276.05        252.30         5.56 o                         
  -2   3  14          5.35          9.05         3.59 o                         
  -1   3  14        479.97        673.99         7.69 o                         
   0   3  14        208.39        232.06         4.87 o                         
   1   3  14       3976.09       3695.60        24.91 o                         
   2   3  14        423.32        447.42         6.19 o                         
   3   3  14        853.11        874.71         9.52 o                         
   4   3  14         14.19         11.79         3.47 o                         
   5   3  14         48.98         40.89         4.07 o                         
   6   3  14         27.05         81.61         4.65 o                         
   7   3  14        616.24        594.81         9.91 o                         
   8   3  14         68.05         88.65         5.23 o                         
   9   3  14        173.59        186.22         5.67 o                         
  -9   4  14        194.17        205.92         6.72 o                         
  -8   4  14         93.75         97.52         5.07 o                         
  -7   4  14         26.41         42.64         5.21 o                         
  -6   4  14         22.01         29.42         4.30 o                         
  -5   4  14         15.71         31.19         4.54 o                         
  -4   4  14       1241.01       1077.31        11.30 o                         
  -3   4  14        100.86        109.18         4.86 o                         
  -2   4  14       1195.69       1161.23        11.35 o                         
  -1   4  14        174.37        176.79         5.03 o                         
   0   4  14          3.65          5.98         3.56 o                         
   1   4  14         33.69         37.86         3.91 o                         
   2   4  14        686.13        692.89         8.17 o                         
   3   4  14        133.18        131.32         5.28 o                         
   4   4  14        687.02        679.72         9.49 o                         
   5   4  14        361.30        362.43         7.51 o                         
   6   4  14        154.06        173.50         5.58 o                         
   7   4  14         46.29         49.36         4.93 o                         
   8   4  14         11.63          1.01         5.12 o                         
   9   4  14          0.20         -5.18         5.18 o                         
  -8   5  14        260.83        277.95        11.29 o                         
  -7   5  14          0.44          4.70         4.59 o                         
  -6   5  14        632.45        615.17         8.48 o                         
  -5   5  14         11.98          9.96         4.11 o                         
  -4   5  14        331.46        299.64         7.59 o                         
  -3   5  14         39.80         23.53         4.60 o                         
  -2   5  14         25.71         54.35         4.70 o                         
  -1   5  14         45.34         53.47         4.67 o                         
   0   5  14        864.93        833.81         9.61 o                         
   1   5  14         24.13         27.52         3.47 o                         
   2   5  14       1097.75       1051.19        11.38 o                         
   3   5  14         47.96         61.84         4.96 o                         
   4   5  14        128.58        138.49         5.15 o                         
   5   5  14          3.81          2.95         4.13 o                         
   6   5  14        230.95        230.40         6.34 o                         
   7   5  14          2.27         22.29         5.31 o                         
   8   5  14        402.85        383.28         9.37 o                         
  -7   6  14          2.76          4.89         5.39 o                         
  -6   6  14         16.03         19.36         4.50 o                         
  -5   6  14          7.67         24.27         4.44 o                         
  -4   6  14         99.72        109.92         5.33 o                         
  -3   6  14        167.21        190.69         6.30 o                         
  -2   6  14        610.00        618.73         8.70 o                         
  -1   6  14        348.19        333.20         7.01 o                         
   0   6  14         71.81         70.53         5.08 o                         
   1   6  14         99.59         95.64         4.36 o                         
   2   6  14         96.29        121.41         5.70 o                         
   3   6  14        183.69        212.99         6.39 o                         
   4   6  14        300.17        294.68         6.55 o                         
   5   6  14         98.61        110.29         6.57 o                         
   6   6  14         65.25         79.25         6.25 o                         
  -5   7  14        213.85        204.16         7.28 o                         
  -4   7  14         17.55         14.17         5.17 o                         
  -3   7  14          4.87          6.68         4.93 o                         
  -2   7  14         36.43         30.99         4.92 o                         
  -1   7  14        101.74        135.53         4.97 o                         
   0   7  14         16.92         24.95         4.11 o                         
   1   7  14        261.15        265.21         5.40 o                         
   2   7  14         33.01         33.44         5.14 o                         
   3   7  14        243.93        250.08         9.09 o                         
   4   7  14          0.48          5.01         5.66 o                         
   5   7  14          1.61          3.54         6.09 o                         
  -2   8  14         11.90         -2.28         6.08 o                         
  -1   8  14        169.97        170.07         6.38 o                         
   0   8  14          5.87          0.01         4.93 o                         
   1   8  14          0.15         -0.36         6.51 o                         
  -9   0  15        248.15        221.91         7.78 o                         
  -7   0  15         43.13         31.35         5.91 o                         
  -5   0  15        716.09        721.64        12.65 o                         
  -3   0  15       2406.24       2348.03        22.86 o                         
  -1   0  15        213.38        221.15         6.52 o                         
   1   0  15        119.57        121.03         5.57 o                         
   3   0  15       1395.69       1330.45        15.51 o                         
   5   0  15        960.11        950.56        13.45 o                         
   7   0  15          8.82          7.47         5.18 o                         
   9   0  15        183.32        165.15         7.67 o                         
 -10   1  15         14.05         14.41         4.35 o                         
  -9   1  15         99.53        127.09         6.76 o                         
  -8   1  15         96.59        124.89         4.35 o                         
  -7   1  15        258.09        296.68         6.49 o                         
  -6   1  15        248.68        276.48         6.87 o                         
  -5   1  15       1276.90       1150.37        10.83 o                         
  -4   1  15         82.39         76.10         4.09 o                         
  -3   1  15        103.17        115.48         4.20 o                         
  -2   1  15        222.01        220.88         4.80 o                         
  -1   1  15       1910.11       2101.55        15.42 o                         
   0   1  15       1543.73       1567.93        11.85 o                         
   1   1  15       3567.86       3546.54        22.52 o                         
   2   1  15        648.29        646.27         7.17 o                         
   3   1  15         75.31         87.16         3.57 o                         
   4   1  15         93.11         81.51         4.03 o                         
   5   1  15        573.91        497.66         7.12 o                         
   6   1  15        256.72        275.41         6.37 o                         
   7   1  15        839.21        832.61         9.01 o                         
   8   1  15        209.55        211.12         5.40 o                         
   9   1  15        173.51        193.93         5.17 o                         
 -10   2  15        112.53        113.44         5.40 o                         
  -9   2  15         97.13         94.47         5.14 o                         
  -8   2  15          0.70         13.47         3.85 o                         
  -7   2  15         29.78         44.45         4.14 o                         
  -6   2  15        519.12        554.51         8.13 o                         
  -5   2  15        171.42        221.17         5.40 o                         
  -4   2  15       1355.44       1283.53        11.20 o                         
  -3   2  15        190.02        195.54         5.26 o                         
  -2   2  15        663.74        615.56         8.54 o                         
  -1   2  15         62.58         54.98         3.79 o                         
   0   2  15         91.14         95.22         3.96 o                         
   1   2  15         15.14         12.39         3.52 o                         
   2   2  15        933.91        898.52        11.78 o                         
   3   2  15         90.22         86.21         3.82 o                         
   4   2  15       1199.23       1125.60        10.33 o                         
   5   2  15         27.09         35.81         3.87 o                         
   6   2  15        155.58        187.52         5.53 o                         
   7   2  15          0.51          0.85         3.63 o                         
   8   2  15          2.88          6.75         4.26 o                         
   9   2  15         33.09         30.30         4.85 o                         
  -9   3  15         66.69         71.18         5.67 o                         
  -8   3  15        341.60        354.08         8.93 o                         
  -7   3  15        174.50        214.60         5.56 o                         
  -6   3  15        791.19        738.86         9.09 o                         
  -5   3  15          0.26          3.01         3.69 o                         
  -4   3  15          7.14          1.86         3.93 o                         
  -3   3  15         44.69         46.02         4.05 o                         
  -2   3  15       1148.31       1116.13        10.80 o                         
  -1   3  15        408.65        429.74         7.47 o                         
   0   3  15       1224.09       1228.19        12.16 o                         
   1   3  15        327.63        375.56         7.36 o                         
   2   3  15        343.45        352.52         6.75 o                         
   3   3  15        397.71        389.59         8.04 o                         
   4   3  15        154.64        133.70         5.09 o                         
   5   3  15          2.13         -2.43         4.15 o                         
   6   3  15        352.29        330.77         6.59 o                         
   7   3  15        191.96        217.58         6.09 o                         
   8   3  15        254.96        283.43         6.75 o                         
   9   3  15        109.27        107.45         5.85 o                         
  -9   4  15         77.30         81.76         5.57 o                         
  -8   4  15         27.00         16.66         4.88 o                         
  -7   4  15          1.92          5.91         3.95 o                         
  -6   4  15         28.18         43.88         4.70 o                         
  -5   4  15        144.38        180.14         5.44 o                         
  -4   4  15        170.67        207.61         5.99 o                         
  -3   4  15        282.64        332.18         7.21 o                         
  -2   4  15        178.62        188.12         6.25 o                         
  -1   4  15         92.97        105.39         4.61 o                         
   0   4  15        130.49        142.09         4.96 o                         
   1   4  15        176.85        178.03         5.31 o                         
   2   4  15         15.99         20.83         3.75 o                         
   3   4  15        475.29        435.20         8.50 o                         
   4   4  15        401.58        405.96         8.21 o                         
   5   4  15        236.59        241.54         6.36 o                         
   6   4  15         32.64         51.99         4.35 o                         
   7   4  15         14.20         28.77         5.03 o                         
   8   4  15         51.47         52.54         6.75 o                         
  -8   5  15         72.94         93.30         5.75 o                         
  -7   5  15        338.96        322.55         9.03 o                         
  -6   5  15          2.53         19.34         4.48 o                         
  -5   5  15        116.97         99.92         4.96 o                         
  -4   5  15         51.54         42.40         4.50 o                         
  -3   5  15         49.03         81.47         4.88 o                         
  -2   5  15         13.56         12.16         4.87 o                         
  -1   5  15        541.16        550.52         8.70 o                         
   0   5  15          2.14          7.09         4.27 o                         
   1   5  15        846.01        801.35        10.28 o                         
   2   5  15          0.98          7.07         4.53 o                         
   3   5  15         87.36         89.63         4.87 o                         
   4   5  15         52.26         52.69         4.89 o                         
   5   5  15         71.52         68.97         4.81 o                         
   6   5  15         13.15         30.04         5.28 o                         
   7   5  15        310.60        308.89         7.84 o                         
  -6   6  15         64.24         66.48         7.41 o                         
  -5   6  15        103.11        116.38         5.96 o                         
  -4   6  15        199.12        207.01         5.95 o                         
  -3   6  15        293.09        296.52         6.98 o                         
  -2   6  15         42.89         46.49         4.45 o                         
  -1   6  15         97.31         95.17         5.39 o                         
   0   6  15         68.58         66.47         5.11 o                         
   1   6  15          4.02         11.79         3.76 o                         
   2   6  15        273.51        258.54         6.72 o                         
   3   6  15        163.58        186.42         6.17 o                         
   4   6  15        146.97        152.86         5.67 o                         
   5   6  15        191.03        200.06         6.50 o                         
   6   6  15         32.50         41.60         6.71 o                         
  -4   7  15          4.07         -3.24         6.06 o                         
  -3   7  15          0.06          6.92         5.70 o                         
  -2   7  15         88.70        110.82         6.82 o                         
  -1   7  15         19.67         23.72         4.97 o                         
   0   7  15        377.25        364.75         8.54 o                         
   1   7  15          0.33          3.47         6.25 o                         
   2   7  15        163.71        162.12         9.98 o                         
   3   7  15          1.76          3.37         6.64 o                         
   4   7  15          0.16          1.19         6.85 o                         
 -10   0  16         24.31         35.08         7.65 o                         
  -8   0  16         88.25        102.50         6.38 o                         
  -6   0  16        555.34        573.92        11.65 o                         
  -4   0  16         14.98          7.40         5.39 o                         
  -2   0  16        319.13        260.73         8.22 o                         
   0   0  16          9.47          8.90         4.83 o                         
   2   0  16        414.15        450.18         9.39 o                         
   4   0  16       1111.62       1110.05        14.12 o                         
   6   0  16        147.64        142.49         6.69 o                         
   8   0  16         78.83         79.26         5.74 o                         
 -10   1  16         65.98         68.93         4.91 o                         
  -9   1  16        151.04        154.90         6.64 o                         
  -8   1  16        281.35        276.05         6.56 o                         
  -7   1  16        499.81        519.42         7.62 o                         
  -6   1  16        394.40        373.28         7.51 o                         
  -5   1  16        238.00        226.64         5.79 o                         
  -4   1  16         29.26         31.99         4.25 o                         
  -3   1  16        207.75        235.34         5.47 o                         
  -2   1  16        956.75        913.13         9.20 o                         
  -1   1  16        941.28        970.16         8.92 o                         
   0   1  16        945.16        970.78         8.86 o                         
   1   1  16        529.58        586.06         6.98 o                         
   2   1  16        106.79        124.13         4.25 o                         
   3   1  16         25.28         14.59         3.30 o                         
   4   1  16        343.96        315.53         6.49 o                         
   5   1  16        386.01        355.79         6.90 o                         
   6   1  16        220.97        224.89         6.24 o                         
   7   1  16        252.38        255.41         9.26 o                         
   8   1  16         31.52         42.85         4.00 o                         
   9   1  16          6.62          7.52         4.11 o                         
  -9   2  16         82.70         83.91         5.20 o                         
  -8   2  16         10.19          9.05         4.18 o                         
  -7   2  16         39.50         41.71         4.28 o                         
  -6   2  16        139.09        154.59         5.35 o                         
  -5   2  16        187.74        188.52         5.68 o                         
  -4   2  16         96.88         92.37         4.60 o                         
  -3   2  16        279.67        287.41         6.11 o                         
  -2   2  16         61.44         69.79         4.33 o                         
  -1   2  16         46.16         44.19         4.13 o                         
   0   2  16          1.74         -0.94         3.57 o                         
   1   2  16        357.69        348.58         6.60 o                         
   2   2  16         35.18         39.81         3.91 o                         
   3   2  16        951.46        919.68         9.48 o                         
   4   2  16        254.83        256.66         7.19 o                         
   5   2  16        368.09        353.75         6.95 o                         
   6   2  16         59.88         72.35         4.15 o                         
   7   2  16         90.54         89.91         4.66 o                         
   8   2  16          9.60         14.10         4.98 o                         
   9   2  16        207.33        195.17         6.64 o                         
  -9   3  16        232.40        230.46         8.14 o                         
  -8   3  16         55.19         93.29         6.26 o                         
  -7   3  16        341.90        343.27         6.91 o                         
  -6   3  16          1.92         24.64         4.63 o                         
  -5   3  16         74.73         48.98         4.70 o                         
  -4   3  16         25.28         40.98         4.87 o                         
  -3   3  16        211.02        235.75         5.86 o                         
  -2   3  16         53.52         59.15         4.34 o                         
  -1   3  16       1207.34       1175.73        11.20 o                         
   0   3  16         14.69         17.30         4.16 o                         
   1   3  16        621.76        664.57         8.72 o                         
   2   3  16          1.85          3.47         3.79 o                         
   3   3  16         49.41         37.51         4.50 o                         
   4   3  16        126.63        122.78         5.24 o                         
   5   3  16        217.71        207.12         6.71 o                         
   6   3  16        105.00        115.23         4.64 o                         
   7   3  16        414.93        418.44         9.00 o                         
   8   3  16         61.60         42.83         5.01 o                         
  -8   4  16          4.37          9.39         5.41 o                         
  -7   4  16         63.76         70.84         4.73 o                         
  -6   4  16        188.12        198.77         5.33 o                         
  -5   4  16        158.65        166.25         5.19 o                         
  -4   4  16        686.52        647.33         8.87 o                         
  -3   4  16        138.31        140.89         5.64 o                         
  -2   4  16        138.23        146.13         5.62 o                         
  -1   4  16         11.30         25.15         4.12 o                         
   0   4  16         56.82         78.15         4.62 o                         
   1   4  16        343.08        338.99         7.39 o                         
   2   4  16        380.45        375.51         7.03 o                         
   3   4  16        149.82        158.07         5.47 o                         
   4   4  16        206.57        202.37         6.37 o                         
   5   4  16         79.33         83.87         4.87 o                         
   6   4  16          0.35          4.86         4.67 o                         
   7   4  16          8.36         12.62         5.40 o                         
   8   4  16         41.56         43.53         5.89 o                         
  -7   5  16          9.05         26.08         5.59 o                         
  -6   5  16         72.49         65.51         4.79 o                         
  -5   5  16          0.18          4.50         4.62 o                         
  -4   5  16        118.12        131.41         5.57 o                         
  -3   5  16          2.81         14.83         4.85 o                         
  -2   5  16        540.18        518.52         8.85 o                         
  -1   5  16         13.39         19.99         4.92 o                         
   0   5  16        422.53        446.85         8.32 o                         
   1   5  16          6.61         10.67         4.00 o                         
   2   5  16         26.35         39.98         5.07 o                         
   3   5  16          4.41         -5.15         5.15 o                         
   4   5  16        180.04        171.72         6.42 o                         
   5   5  16         10.54         14.57         4.65 o                         
   6   5  16        344.17        351.22         7.71 o                         
   7   5  16          4.37          5.64         9.48 o                         
  -6   6  16        122.40        125.78         6.20 o                         
  -5   6  16         97.56        109.69         6.55 o                         
  -4   6  16        270.41        260.42         6.37 o                         
  -3   6  16        121.72        130.77         5.43 o                         
  -2   6  16        105.38        121.73         5.52 o                         
  -1   6  16          3.03          6.73         4.54 o                         
   0   6  16        255.92        263.30         6.17 o                         
   1   6  16         53.21         71.22         3.61 o                         
   2   6  16        432.88        408.48         8.98 o                         
   3   6  16         80.45         84.89         5.40 o                         
   4   6  16        106.67        104.42         8.60 o                         
   5   6  16          7.12          1.65         6.70 o                         
  -3   7  16        167.03        169.28         7.90 o                         
  -2   7  16          1.67         -3.90         5.80 o                         
  -1   7  16        350.60        360.27        10.70 o                         
   0   7  16        100.91         95.94         8.22 o                         
   1   7  16        185.35        192.70         7.77 o                         
   2   7  16         16.45         21.55         7.51 o                         
   3   7  16          1.44         -0.67         7.87 o                         
  -9   0  17         10.16         14.98         6.06 o                         
  -7   0  17        270.55        254.55         9.44 o                         
  -5   0  17        218.07        213.86         8.37 o                         
  -3   0  17         60.28         61.19         6.02 o                         
  -1   0  17         58.33         77.66         6.56 o                         
   1   0  17        312.56        331.21        12.57 o                         
   3   0  17        872.85        878.70        12.97 o                         
   5   0  17         12.91          3.82         5.57 o                         
   7   0  17        471.87        468.41        15.72 o                         
   9   0  17        308.20        278.32        11.71 o                         
  -9   1  17        150.65        149.64         5.24 o                         
  -8   1  17          2.06          4.33         4.23 o                         
  -7   1  17         67.03         78.28         4.72 o                         
  -6   1  17        109.99        135.18         4.91 o                         
  -5   1  17         11.27         29.61         4.55 o                         
  -4   1  17        428.09        440.89         7.86 o                         
  -3   1  17       1530.34       1448.28        12.77 o                         
  -2   1  17        415.30        414.67         7.05 o                         
  -1   1  17        486.14        478.51         7.21 o                         
   0   1  17          1.86          7.57         3.80 o                         
   1   1  17         12.00         36.20         3.81 o                         
   2   1  17        284.27        312.99         6.16 o                         
   3   1  17        550.08        517.93         8.45 o                         
   4   1  17        256.80        263.46         6.12 o                         
   5   1  17        321.94        346.54         7.07 o                         
   6   1  17         55.75         72.87         4.37 o                         
   7   1  17         71.07         81.24         4.56 o                         
   8   1  17          3.26          2.25         4.08 o                         
  -9   2  17          0.37         -0.49         4.91 o                         
  -8   2  17        128.92        140.08         4.92 o                         
  -7   2  17          0.44          8.03         4.39 o                         
  -6   2  17        198.20        209.12         5.62 o                         
  -5   2  17         18.79         24.84         4.30 o                         
  -4   2  17         55.70         53.10         4.66 o                         
  -3   2  17        277.85        240.92         5.79 o                         
  -2   2  17          0.94          6.63         3.91 o                         
  -1   2  17          3.23          6.24         4.21 o                         
   0   2  17         83.14         92.45         4.61 o                         
   1   2  17        163.45        166.72         5.26 o                         
   2   2  17         99.37        105.79         5.21 o                         
   3   2  17        148.80        146.88         4.63 o                         
   4   2  17         54.31         58.88         4.17 o                         
   5   2  17         16.57         13.71         4.02 o                         
   6   2  17         55.79         58.92         4.17 o                         
   7   2  17         47.87         81.24         4.68 o                         
   8   2  17        112.26        112.37         6.11 o                         
  -8   3  17          6.48          1.30         5.31 o                         
  -7   3  17          0.04         35.38         4.91 o                         
  -6   3  17          6.09         10.13         4.43 o                         
  -5   3  17         61.82         75.07         4.81 o                         
  -4   3  17        580.69        550.93         8.64 o                         
  -3   3  17          1.95          2.57         4.56 o                         
  -2   3  17        901.76        802.93         9.95 o                         
  -1   3  17         24.50         27.71         3.86 o                         
   0   3  17        162.92        159.65         5.63 o                         
   1   3  17         12.46         14.80         4.30 o                         
   2   3  17         78.71         88.18         4.89 o                         
   3   3  17          2.78         -0.72         4.59 o                         
   4   3  17        666.46        634.10         9.00 o                         
   5   3  17         87.86        114.51         5.52 o                         
   6   3  17        214.82        239.01         6.84 o                         
   7   3  17          2.90          0.24         4.97 o                         
   8   3  17          7.23          9.64         5.67 o                         
  -8   4  17         38.70         44.04         6.19 o                         
  -7   4  17         56.79         69.29         7.85 o                         
  -6   4  17         90.49         97.86         5.04 o                         
  -5   4  17        127.96        128.14         5.33 o                         
  -4   4  17         36.60         47.27         4.91 o                         
  -3   4  17         26.40         21.76         4.67 o                         
  -2   4  17          4.68          5.37         4.52 o                         
  -1   4  17        156.09        176.25         5.82 o                         
   0   4  17         84.89         99.98         5.39 o                         
   1   4  17        514.12        505.41         8.37 o                         
   2   4  17        163.55        153.56         5.05 o                         
   3   4  17        141.54        140.33         5.46 o                         
   4   4  17         46.94         38.80         5.03 o                         
   5   4  17          0.51          2.85         4.72 o                         
   6   4  17         75.11         91.56         5.28 o                         
   7   4  17         83.51         74.31         6.49 o                         
  -7   5  17          1.99          4.98         5.59 o                         
  -6   5  17        123.54        142.67         5.86 o                         
  -5   5  17         46.85         51.91         5.32 o                         
  -4   5  17         11.16         19.97         4.98 o                         
  -3   5  17        375.19        370.08         7.55 o                         
  -2   5  17         15.68         12.82         5.08 o                         
  -1   5  17        339.10        327.90         9.21 o                         
   0   5  17         10.09          6.61         4.86 o                         
   1   5  17         27.17         47.96         5.43 o                         
   2   5  17          4.12          5.27         4.71 o                         
   3   5  17         79.00         86.48         5.61 o                         
   4   5  17          8.12         25.67         5.45 o                         
   5   5  17        207.17        209.99         6.91 o                         
   6   5  17          9.95         19.90         5.70 o                         
  -5   6  17         64.86         71.08         6.17 o                         
  -4   6  17         39.79         43.63         6.41 o                         
  -3   6  17          2.68          4.49         6.09 o                         
  -2   6  17         17.37         26.96         5.24 o                         
  -1   6  17         76.17        104.68         5.38 o                         
   0   6  17        139.09        169.66         6.48 o                         
   1   6  17        109.37        131.07         6.22 o                         
   2   6  17         92.56         93.22         6.92 o                         
   3   6  17         61.26         72.37         7.54 o                         
   4   6  17          0.43          0.03         6.09 o                         
  -1   7  17         13.41         28.86         5.97 o                         
   0   7  17         18.39         20.57         5.62 o                         
   1   7  17          4.87          8.43         7.17 o                         
  -8   0  18        207.84        227.66         8.47 o                         
  -6   0  18        113.69        123.93         8.89 o                         
  -4   0  18        170.29        165.70         7.79 o                         
  -2   0  18        262.25        285.50        11.18 o                         
   0   0  18        867.38        870.11        13.99 o                         
   2   0  18         51.03         49.27         5.57 o                         
   4   0  18          4.29          4.68         5.72 o                         
   6   0  18         84.97         71.33         6.81 o                         
   8   0  18         78.64         93.28         8.15 o                         
  -9   1  18         28.80         20.79         4.99 o                         
  -8   1  18          0.34          3.44         4.57 o                         
  -7   1  18         17.34         19.76         4.58 o                         
  -6   1  18        194.41        212.64         5.97 o                         
  -5   1  18        433.93        422.76         7.82 o                         
  -4   1  18        737.34        677.96         9.45 o                         
  -3   1  18        246.77        262.06         6.22 o                         
  -2   1  18        139.85        129.98         4.89 o                         
  -1   1  18          4.74          9.16         3.51 o                         
   0   1  18         42.34         42.54         4.42 o                         
   1   1  18         57.72         50.67         4.31 o                         
   2   1  18        506.28        468.14         7.70 o                         
   3   1  18        198.07        196.12         5.36 o                         
   4   1  18        173.58        174.70         5.34 o                         
   5   1  18         94.71        116.00         5.30 o                         
   6   1  18         78.14        102.01         5.07 o                         
   7   1  18          1.78          3.74         4.25 o                         
   8   1  18         16.43         13.30         4.19 o                         
  -8   2  18         48.04         48.74         5.10 o                         
  -7   2  18        385.55        376.34         7.59 o                         
  -6   2  18         21.92          9.87         4.74 o                         
  -5   2  18        125.77        109.13         5.10 o                         
  -4   2  18        127.87        136.03         5.55 o                         
  -3   2  18         17.86         24.24         4.70 o                         
  -2   2  18          5.14          3.68         4.17 o                         
  -1   2  18        864.60        905.25        13.43 o                         
   0   2  18         28.73         34.66         4.88 o                         
   1   2  18       1446.90       1392.29        13.06 o                         
   2   2  18          5.82         -0.55         4.45 o                         
   3   2  18        207.09        190.76         5.35 o                         
   4   2  18          8.40          5.47         4.09 o                         
   5   2  18        115.45        111.56         5.53 o                         
   6   2  18          9.12         17.76         4.13 o                         
   7   2  18        294.76        268.23         6.95 o                         
   8   2  18          0.35         -0.97         6.49 o                         
  -8   3  18         31.53         36.22         5.00 o                         
  -7   3  18          2.88          4.50         5.39 o                         
  -6   3  18        270.39        286.37         6.26 o                         
  -5   3  18        280.86        285.28         6.48 o                         
  -4   3  18        312.77        280.21         6.30 o                         
  -3   3  18        648.70        558.35         8.79 o                         
  -2   3  18         79.46         69.90         5.26 o                         
  -1   3  18         60.86         55.74         5.27 o                         
   0   3  18         40.27         25.40         4.97 o                         
   1   3  18        354.10        354.99         7.08 o                         
   2   3  18         26.65         25.97         4.48 o                         
   3   3  18        577.34        507.99        10.78 o                         
   4   3  18         49.34         63.70         5.26 o                         
   5   3  18        144.53        150.12         5.56 o                         
   6   3  18         24.20         57.00         5.18 o                         
   7   3  18          7.82          9.37         5.23 o                         
  -7   4  18         31.59         62.93         7.01 o                         
  -6   4  18        106.02        125.10         7.81 o                         
  -5   4  18         16.67         24.25         4.90 o                         
  -4   4  18         18.72         14.89         5.03 o                         
  -3   4  18          4.28          1.24         4.49 o                         
  -2   4  18        132.35        134.95         5.77 o                         
  -1   4  18         27.63         35.75         5.01 o                         
   0   4  18        409.10        404.79         7.76 o                         
   1   4  18         88.95         85.71         4.96 o                         
   2   4  18        183.10        164.60         5.68 o                         
   3   4  18          8.75          3.00         4.99 o                         
   4   4  18         68.28         53.62         5.34 o                         
   5   4  18          8.96         13.74         5.49 o                         
   6   4  18        220.17        210.77         7.23 o                         
  -6   5  18         89.58        104.76         6.81 o                         
  -5   5  18         10.31         14.76         5.92 o                         
  -4   5  18        346.23        344.24         8.17 o                         
  -3   5  18         13.00         16.32         5.17 o                         
  -2   5  18        136.58        105.77         5.58 o                         
  -1   5  18          4.89          8.29         5.00 o                         
   0   5  18          6.22          8.78         4.76 o                         
   1   5  18          2.04         -2.74         5.11 o                         
   2   5  18        327.54        320.74         7.34 o                         
   3   5  18          3.98          6.82         4.98 o                         
   4   5  18        351.20        369.99        12.48 o                         
   5   5  18         12.87         23.84         6.82 o                         
  -4   6  18          8.40          2.01         6.99 o                         
  -3   6  18         14.88         18.94         6.77 o                         
  -2   6  18          5.14          6.83         6.41 o                         
  -1   6  18        153.87        165.94         7.62 o                         
   0   6  18        168.14        175.90         7.28 o                         
   1   6  18        113.47        115.56         8.09 o                         
   2   6  18         41.89         48.86         7.83 o                         
   3   6  18         12.94         14.17         8.16 o                         
  -7   0  19        289.70        284.25         9.64 o                         
  -5   0  19        112.45         72.13         7.90 o                         
  -3   0  19         15.88         27.67         6.41 o                         
  -1   0  19        924.73        936.73        14.83 o                         
   1   0  19        804.98        839.39        13.99 o                         
   3   0  19         14.03         14.73         5.72 o                         
   5   0  19        639.88        601.17        12.50 o                         
   7   0  19        273.67        253.57         9.82 o                         
  -8   1  19         12.41         12.68         5.46 o                         
  -7   1  19         33.43         29.93         5.27 o                         
  -6   1  19         35.23         58.30         5.46 o                         
  -5   1  19        422.30        423.02         8.56 o                         
  -4   1  19        269.33        263.07         6.44 o                         
  -3   1  19        775.70        700.82        10.17 o                         
  -2   1  19         77.68         68.74         5.12 o                         
  -1   1  19         47.29         86.34         4.99 o                         
   0   1  19         81.27         98.71         5.32 o                         
   1   1  19        518.93        496.07         8.27 o                         
   2   1  19        163.33        163.60         5.38 o                         
   3   1  19        753.56        718.37         9.07 o                         
   4   1  19         81.30         81.58         5.07 o                         
   5   1  19         12.91         16.24         4.77 o                         
   6   1  19          7.39         13.83         4.21 o                         
   7   1  19         70.66         65.26         5.52 o                         
  -8   2  19         94.35        110.26         6.29 o                         
  -7   2  19          0.45         19.04         5.62 o                         
  -6   2  19         24.58         17.56         4.92 o                         
  -5   2  19          9.98          5.95         4.75 o                         
  -4   2  19         41.68         55.96         4.87 o                         
  -3   2  19          0.28         -4.38         4.38 o                         
  -2   2  19        477.12        484.37         8.28 o                         
  -1   2  19         14.90         17.52         4.78 o                         
   0   2  19        386.13        395.32         8.15 o                         
   1   2  19         16.41         23.53         4.50 o                         
   2   2  19          0.47          2.11         4.17 o                         
   3   2  19          0.04         -2.03         4.21 o                         
   4   2  19        167.47        166.29         5.32 o                         
   5   2  19         36.12         34.13         4.77 o                         
   6   2  19        262.90        257.35         6.22 o                         
   7   2  19         30.06         39.02         5.65 o                         
  -7   3  19         28.18         30.85         6.25 o                         
  -6   3  19        316.81        321.00         7.22 o                         
  -5   3  19         18.75         36.90         5.50 o                         
  -4   3  19        438.24        418.09         8.60 o                         
  -3   3  19         22.71         10.19         5.30 o                         
  -2   3  19          0.94         -2.11         4.57 o                         
  -1   3  19         12.65         17.16         4.83 o                         
   0   3  19         97.29        100.27         5.31 o                         
   1   3  19         73.94         73.18         4.99 o                         
   2   3  19        303.66        285.04         6.82 o                         
   3   3  19         35.81         45.98         5.46 o                         
   4   3  19        190.26        190.88         6.54 o                         
   5   3  19         19.49         26.91         5.18 o                         
   6   3  19          1.75         -3.34         5.96 o                         
  -6   4  19          5.37         23.38         5.59 o                         
  -5   4  19         21.83         26.11         6.32 o                         
  -4   4  19          1.56          3.40         4.50 o                         
  -3   4  19        156.14        192.50         6.60 o                         
  -2   4  19         46.95         48.22         5.25 o                         
  -1   4  19        491.80        487.66         8.55 o                         
   0   4  19         39.01         40.27         5.07 o                         
   1   4  19        133.28        141.02         5.54 o                         
   2   4  19          3.13         -1.08         4.43 o                         
   3   4  19          7.67          7.64         4.88 o                         
   4   4  19         68.25         62.60         7.79 o                         
   5   4  19         66.40         75.06         7.40 o                         
  -5   5  19        224.56        227.15         8.83 o                         
  -4   5  19         19.16         18.38         6.99 o                         
  -3   5  19         58.98         54.54         6.47 o                         
  -2   5  19          2.37          1.68         5.51 o                         
  -1   5  19         48.23         59.75         5.44 o                         
   0   5  19          5.96          5.94         4.87 o                         
   1   5  19        150.13        157.55         6.17 o                         
   2   5  19          1.87         10.27         6.15 o                         
   3   5  19        192.16        199.72         8.63 o                         
   4   5  19          3.03          3.60         7.55 o                         
  -2   6  19         38.67         42.33         6.62 o                         
  -1   6  19        123.23        131.87         7.21 o                         
   0   6  19         30.43         24.93         5.87 o                         
   1   6  19         23.53         29.44         7.21 o                         
  -6   0  20          0.02         -3.89         7.20 o                         
  -4   0  20        313.58        343.36        11.59 o                         
  -2   0  20        371.97        394.27        10.95 o                         
   0   0  20         98.27        107.41         6.82 o                         
   2   0  20        253.55        274.21         8.31 o                         
   4   0  20        157.65        154.08         7.33 o                         
   6   0  20        133.36        143.23         9.84 o                         
  -7   1  20         52.22         48.15         6.44 o                         
  -6   1  20         89.25         91.89         5.82 o                         
  -5   1  20         55.49         58.41         5.21 o                         
  -4   1  20          9.35          7.75         4.94 o                         
  -3   1  20          0.21         -1.77         4.68 o                         
  -2   1  20        138.81        143.22         5.44 o                         
  -1   1  20         62.28         92.46         4.86 o                         
   0   1  20        123.30        137.57         5.06 o                         
   1   1  20        418.84        441.91         8.13 o                         
   2   1  20        227.27        237.47         5.73 o                         
   3   1  20        287.90        321.95         7.79 o                         
   4   1  20          7.31         15.88         4.64 o                         
   5   1  20          6.94          8.49         4.62 o                         
   6   1  20         15.27         13.37         5.31 o                         
  -7   2  20        133.91        118.90         6.44 o                         
  -6   2  20          0.23         15.70         5.56 o                         
  -5   2  20          8.78         21.60         5.12 o                         
  -4   2  20         33.87         25.14         5.01 o                         
  -3   2  20        133.75        153.46         5.89 o                         
  -2   2  20          0.99          4.53         4.92 o                         
  -1   2  20        309.21        331.18         6.81 o                         
   0   2  20         58.21         60.47         5.14 o                         
   1   2  20          2.82         15.59         4.68 o                         
   2   2  20          0.08         -4.82         4.82 o                         
   3   2  20        210.13        195.09         5.97 o                         
   4   2  20          0.87          2.79         4.62 o                         
   5   2  20        198.27        192.92         6.75 o                         
   6   2  20          0.91          8.59         5.63 o                         
  -6   3  20          7.02         12.76         5.95 o                         
  -5   3  20        271.10        256.77         8.20 o                         
  -4   3  20          1.14         -0.92         5.11 o                         
  -3   3  20          7.05          1.66         4.81 o                         
  -2   3  20          6.30          5.29         5.19 o                         
  -1   3  20        230.81        258.80         6.71 o                         
   0   3  20          4.22          8.45         5.15 o                         
   1   3  20        473.41        462.37         9.37 o                         
   2   3  20          7.88         16.86         4.74 o                         
   3   3  20        232.58        231.43         6.85 o                         
   4   3  20         20.92         15.22         4.69 o                         
   5   3  20          0.09         -1.39         6.19 o                         
  -5   4  20         14.83         16.42         9.05 o                         
  -4   4  20         48.14         66.00         6.87 o                         
  -3   4  20         52.62         35.93         5.38 o                         
  -2   4  20        128.42        132.97         6.01 o                         
  -1   4  20        184.91        175.56         5.96 o                         
   0   4  20         46.64         46.34         5.16 o                         
   1   4  20         20.10         19.18         5.53 o                         
   2   4  20         36.87         40.89         4.74 o                         
   3   4  20          3.32         20.07         6.70 o                         
   4   4  20        204.22        194.16         7.90 o                         
  -3   5  20          0.72          0.64         6.86 o                         
  -2   5  20         21.72         36.81         7.70 o                         
  -1   5  20          3.94         10.63         6.53 o                         
   0   5  20        158.52        168.07         7.23 o                         
   1   5  20          0.12          1.82         7.41 o                         
   2   5  20        195.34        200.41         9.65 o                         
   3   5  20          2.33          0.51         7.91 o                         
  -7   0  21          3.73          7.31         8.42 o                         
  -5   0  21        245.14        275.10         9.57 o                         
  -3   0  21        198.49        199.56         8.14 o                         
  -1   0  21         64.41         57.78         9.83 o                         
   1   0  21        155.56        163.08         8.62 o                         
   3   0  21        247.28        259.80        10.60 o                         
   5   0  21        209.48        202.61         9.94 o                         
  -7   1  21        123.13        127.14        11.86 o                         
  -6   1  21         19.70         26.20         6.53 o                         
  -5   1  21        133.56        116.35         5.92 o                         
  -4   1  21          6.10          2.75         4.93 o                         
  -3   1  21         47.94         36.80         5.01 o                         
  -2   1  21        138.26        147.85         5.84 o                         
  -1   1  21        218.55        241.43         6.40 o                         
   0   1  21         32.73         39.43         4.74 o                         
   1   1  21        372.58        392.11         7.57 o                         
   2   1  21          1.26          1.82         4.46 o                         
   3   1  21        117.90        118.37         5.07 o                         
   4   1  21          3.25         -2.75         4.73 o                         
   5   1  21        144.74        136.81         6.73 o                         
   6   1  21         52.73         52.09         5.81 o                         
  -6   2  21         63.56         73.43         6.85 o                         
  -5   2  21          0.30          6.04         6.45 o                         
  -4   2  21        196.86        169.10         6.08 o                         
  -3   2  21         46.07         37.81         5.02 o                         
  -2   2  21        219.49        201.51         6.24 o                         
  -1   2  21         37.63         25.20         5.06 o                         
   0   2  21          2.80         -0.61         4.95 o                         
   1   2  21          6.96          3.80         4.84 o                         
   2   2  21         82.01         83.54         5.25 o                         
   3   2  21          0.57          7.65         4.75 o                         
   4   2  21        162.60        161.78         7.58 o                         
   5   2  21         52.91         52.09         6.93 o                         
  -5   3  21          4.44          0.61         6.12 o                         
  -4   3  21         13.80         11.48         6.40 o                         
  -3   3  21         93.29         81.60         5.67 o                         
  -2   3  21         73.01         82.86         5.81 o                         
  -1   3  21         66.04         79.89         5.67 o                         
   0   3  21        135.15        145.50         6.05 o                         
   1   3  21         24.61         32.97         5.18 o                         
   2   3  21         99.07        111.96         5.62 o                         
   3   3  21          0.83          2.77         6.12 o                         
   4   3  21         21.11         15.14         6.47 o                         
  -4   4  21         12.77         17.05         6.53 o                         
  -3   4  21        164.95        149.28         7.73 o                         
  -2   4  21         95.67        101.74        11.61 o                         
  -1   4  21         79.79         79.03         9.46 o                         
   0   4  21          0.79          2.86         6.31 o                         
   1   4  21         15.04         20.20         7.27 o                         
   2   4  21         40.60         39.36         6.23 o                         
   3   4  21        154.23        153.83         7.65 o                         
  -1   5  21        202.88        174.44        30.13 o                         
   0   5  21          7.59        -29.81        40.17 o                         
  -6   0  22         82.95         95.41        10.32 o                         
  -4   0  22        151.01        138.86        10.69 o                         
  -2   0  22          1.03          7.11         6.73 o                         
   0   0  22          1.90         -3.88         6.64 o                         
   2   0  22          6.14          7.84         6.34 o                         
   4   0  22          6.27         -1.12         7.62 o                         
  -5   1  22          9.43         23.83         6.23 o                         
  -4   1  22         55.68         60.54         7.12 o                         
  -3   1  22         19.66         17.43         5.14 o                         
  -2   1  22        284.57        274.88         6.55 o                         
  -1   1  22        112.57        115.31         5.71 o                         
   0   1  22        117.64        121.69         5.43 o                         
   1   1  22        102.95         87.76         5.11 o                         
   2   1  22          8.39          5.68         4.59 o                         
   3   1  22          4.97          8.90         5.67 o                         
   4   1  22        122.09        126.24         6.51 o                         
  -5   2  22        254.01        242.10         8.33 o                         
  -4   2  22          4.98          3.40         6.37 o                         
  -3   2  22        118.49         89.53         6.81 o                         
  -2   2  22          9.67          6.58         5.08 o                         
  -1   2  22          0.36          6.44         5.22 o                         
   0   2  22          6.66          5.47         5.21 o                         
   1   2  22        160.25        153.90         6.09 o                         
   2   2  22         28.37         23.49         5.99 o                         
   3   2  22        116.66        114.29         6.54 o                         
   4   2  22          1.92         -1.86         5.94 o                         
  -4   3  22          5.53          4.55         6.70 o                         
  -3   3  22        112.53        132.62         9.48 o                         
  -2   3  22         16.11         14.67         6.93 o                         
  -1   3  22        176.46        151.38         7.39 o                         
   0   3  22          8.70          5.69         6.13 o                         
   1   3  22        140.84        131.94         6.84 o                         
   2   3  22          0.13         -5.78         5.78 o                         
   3   3  22          0.86         -2.75         6.70 o                         
  -2   4  22         92.87         74.57         7.51 o                         
  -1   4  22          0.03          2.15         6.71 o                         
   0   4  22          1.60          5.54         7.73 o                         
   1   4  22         50.56         48.73         6.89 o                         
  -3   0  23         62.06         54.20         9.16 o                         
  -1   0  23         36.49         70.25         8.05 o                         
   1   0  23        442.13        435.34        13.76 o                         
   3   0  23        122.00        113.44         8.30 o                         
  -4   1  23         31.75         50.63         6.81 o                         
  -3   1  23         20.63         30.95         6.20 o                         
  -2   1  23         74.43         79.37         6.45 o                         
  -1   1  23         89.48         90.46         6.87 o                         
   0   1  23          5.30         -2.68         5.69 o                         
   1   1  23          0.35         -1.82         5.60 o                         
   2   1  23          5.10         -2.26         5.91 o                         
   3   1  23         93.45         98.10         5.87 o                         
  -3   2  23          1.45          2.97         6.67 o                         
  -2   2  23          3.60         -1.55         6.13 o                         
  -1   2  23          9.49         10.34         6.72 o                         
   0   2  23         70.98         90.63         7.69 o                         
   1   2  23          3.67         -1.84         5.92 o                         
   2   2  23         37.51         31.00         6.43 o                         
  -2   3  23         96.40        101.21         8.27 o                         
  -1   3  23          0.52         -7.21         7.63 o                         
   0   3  23          2.52         -2.09         7.50 o                         
   1   3  23         19.37         18.39         7.26 o                         
  -2   0  24        256.23        230.14        10.73 o                         
   0   0  24         92.55        119.67        10.33 o                         
  -2   1  24         95.20         90.99         7.42 o                         
  -1   1  24          1.57         11.32         6.90 o                         
   0   1  24          0.03         -5.80         6.60 o                         
   1   1  24         77.74         69.38         7.25 o                         
                                                                                
