# Supplementary material for: N-Cyclo­hexyl­tryptamine: freebase, bromide and fumarate
Source: Acta Crystallogr E Crystallogr Commun. 2023 Jul 25;79(Pt 8):752–6. doi: 10.1107/S2056989023006217 (PMC10439405; doi:10.1107/S2056989023006217)
Supplement: Supplementary file 4 [file e-79-00752-IIIsup4.hkl]

data_III                                                                 
_shelx_title ' umd2591d_a.res in P2(1)/n'                                       
_shelx_refln_list_code          4                                               
_shelx_F_calc_maximum      132.98                                               
_exptl_crystal_F_000       648.00                                               
_reflns_d_resolution_high  0.7991                                               
                                                                                
loop_                                                                           
 _space_group_symop_operation_xyz                                               
 'x, y, z'                                                                      
 '-x+1/2, y+1/2, -z+1/2'                                                        
 '-x, -y, -z'                                                                   
 'x-1/2, -y-1/2, z-1/2'                                                         
                                                                                
_cell_length_a     9.2231                                                       
_cell_length_b    16.1611                                                       
_cell_length_c    11.4595                                                       
_cell_angle_alpha  90.000                                                       
_cell_angle_beta   99.865                                                       
_cell_angle_gamma  90.000                                                       
                                                                                
_shelx_F_squared_multiplier     1.000                                           
                                                                                
loop_                                                                           
 _refln_index_h                                                                 
 _refln_index_k                                                                 
 _refln_index_l                                                                 
 _refln_F_squared_calc                                                          
 _refln_F_squared_meas                                                          
 _refln_F_squared_sigma                                                         
 _refln_observed_status                                                         
   2   0   0       1707.30       1412.15        49.18 o                         
   4   0   0       1592.21       1563.89        20.27 o                         
   6   0   0        513.78        570.53         6.85 o                         
   8   0   0         72.15         69.74         2.25 o                         
  10   0   0          9.33          5.85         1.54 o                         
   1   1   0       1317.73        965.11        28.49 o                         
   2   1   0         23.09         31.35         0.66 o                         
   3   1   0        160.52        138.12         1.41 o                         
   4   1   0         47.30         40.60         0.93 o                         
   5   1   0          5.42          6.08         0.55 o                         
   6   1   0         52.66         60.81         1.44 o                         
   7   1   0         15.24         14.13         0.97 o                         
   8   1   0         53.83         52.24         1.56 o                         
   9   1   0        126.13        122.58         2.56 o                         
  10   1   0         47.96         44.01         1.66 o                         
  11   1   0          1.22          0.49         0.99 o                         
   1   2   0       1742.77       1600.12        23.85 o                         
   2   2   0        167.75        201.75         1.77 o                         
   3   2   0       1603.15       1576.14        28.83 o                         
   4   2   0       3991.37       4035.29        62.31 o                         
   5   2   0        288.74        298.58         3.06 o                         
   6   2   0         28.92         33.72         1.03 o                         
   7   2   0         17.68         15.61         1.14 o                         
   8   2   0          4.75          6.51         0.95 o                         
   9   2   0         72.85         68.63         2.74 o                         
  10   2   0         59.19         62.28         2.22 o                         
  11   2   0          2.76          1.91         1.09 o                         
   1   3   0         13.56         11.61         0.51 o                         
   2   3   0         44.72         38.39         0.85 o                         
   3   3   0         88.07         79.10         1.10 o                         
   4   3   0        356.81        361.97         3.11 o                         
   5   3   0        138.24        136.53         1.76 o                         
   6   3   0          3.34          4.40         0.59 o                         
   7   3   0          2.28          1.70         0.65 o                         
   8   3   0        114.86        103.33         1.82 o                         
   9   3   0         66.72         57.98         1.91 o                         
  10   3   0         22.93         24.18         1.19 o                         
  11   3   0         12.21         11.12         1.21 o                         
   0   4   0       3414.26       3267.59        81.58 o                         
   1   4   0        343.81        339.40         2.58 o                         
   2   4   0        227.70        218.36         1.94 o                         
   3   4   0        344.58        311.16         2.76 o                         
   4   4   0        955.30       1009.09         7.77 o                         
   5   4   0        571.03        554.24         4.62 o                         
   6   4   0         44.14         47.05         1.14 o                         
   7   4   0        100.68        100.13         1.68 o                         
   8   4   0          8.54          9.59         0.88 o                         
   9   4   0         44.73         51.98         2.08 o                         
  10   4   0         21.94         21.52         1.18 o                         
  11   4   0          0.01          0.96         1.47 o                         
   1   5   0         25.48         23.53         0.63 o                         
   2   5   0        249.36        218.10         2.27 o                         
   3   5   0         86.63         77.74         1.11 o                         
   4   5   0        311.01        299.15         2.72 o                         
   5   5   0          2.34          4.54         0.53 o                         
   6   5   0        119.09        116.25         1.61 o                         
   7   5   0          9.59         11.19         0.81 o                         
   8   5   0          5.29          5.97         0.88 o                         
   9   5   0         22.89         24.24         1.45 o                         
  10   5   0         12.90         14.84         1.17 o                         
  11   5   0          0.36          0.84         0.91 o                         
   0   6   0       1084.03       1107.38        10.41 o                         
   1   6   0       1499.17       1453.00        10.95 o                         
   2   6   0        190.98        196.97         1.81 o                         
   3   6   0        312.88        337.29         2.79 o                         
   4   6   0         50.91         57.74         1.09 o                         
   5   6   0         54.11         49.44         1.08 o                         
   6   6   0          0.44         -0.51         0.55 o                         
   7   6   0        270.79        277.81         4.04 o                         
   8   6   0         13.41         10.10         0.93 o                         
   9   6   0          0.09          0.92         0.68 o                         
  10   6   0          6.44          5.51         0.91 o                         
   1   7   0         54.98         66.81         0.96 o                         
   2   7   0        216.52        251.01         2.22 o                         
   3   7   0        126.80        133.04         1.49 o                         
   4   7   0        185.76        221.28         2.11 o                         
   5   7   0        103.19        103.79         1.41 o                         
   6   7   0        252.18        238.79         2.40 o                         
   7   7   0         28.41         31.62         1.18 o                         
   8   7   0         22.45         22.27         1.28 o                         
   9   7   0         82.61         89.64         3.00 o                         
  10   7   0          2.13          5.39         1.16 o                         
   0   8   0        494.65        472.10         4.92 o                         
   1   8   0         41.74         42.26         0.89 o                         
   2   8   0        229.38        217.04         2.07 o                         
   3   8   0        495.28        493.09         3.92 o                         
   4   8   0         10.22         11.90         0.63 o                         
   5   8   0        364.01        359.52         3.17 o                         
   6   8   0          1.25          0.57         0.59 o                         
   7   8   0         76.32         69.88         1.52 o                         
   8   8   0          1.03          2.11         0.81 o                         
   9   8   0         44.90         46.75         1.79 o                         
  10   8   0          8.65          9.87         1.14 o                         
   1   9   0         83.22         90.71         1.29 o                         
   2   9   0          0.39         -0.50         0.50 o                         
   3   9   0        242.13        303.38         2.79 o                         
   4   9   0         72.79         70.76         1.24 o                         
   5   9   0          7.65          5.78         0.65 o                         
   6   9   0         52.01         46.55         1.30 o                         
   7   9   0        193.91        193.63         2.31 o                         
   8   9   0        104.24        105.94         1.80 o                         
   9   9   0          1.73          2.10         0.92 o                         
  10   9   0         66.48         77.08         2.06 o                         
   0  10   0        463.36        501.02         5.36 o                         
   1  10   0         95.74         85.94         1.32 o                         
   2  10   0        323.99        334.02         2.97 o                         
   3  10   0         39.67         38.78         1.08 o                         
   4  10   0        146.10        158.84         1.90 o                         
   5  10   0         23.49         23.14         0.89 o                         
   6  10   0        454.93        464.97         4.06 o                         
   7  10   0         23.27         23.21         1.01 o                         
   8  10   0          9.02         10.21         0.91 o                         
   9  10   0          1.90          1.69         0.83 o                         
   1  11   0        246.00        249.68         2.48 o                         
   2  11   0        329.86        347.04         3.14 o                         
   3  11   0        142.05        156.21         1.95 o                         
   4  11   0        213.67        213.76         3.05 o                         
   5  11   0         52.67         61.19         1.40 o                         
   6  11   0        218.10        212.74         2.43 o                         
   7  11   0        140.74        139.59         2.01 o                         
   8  11   0          5.97          3.59         1.12 o                         
   9  11   0          0.08         -0.66         1.59 o                         
   0  12   0        154.03        149.18         2.60 o                         
   1  12   0          6.09          7.65         0.71 o                         
   2  12   0          0.00          1.77         0.70 o                         
   3  12   0          0.49          1.13         0.74 o                         
   4  12   0          1.37          2.96         0.70 o                         
   5  12   0        118.12        113.98         2.12 o                         
   6  12   0          0.76          0.75         0.74 o                         
   7  12   0          0.96         -0.01         0.70 o                         
   8  12   0         17.21         13.16         1.00 o                         
   9  12   0          5.09          5.93         1.01 o                         
   1  13   0        191.56        189.37         2.26 o                         
   2  13   0          0.00         -0.63         0.66 o                         
   3  13   0          6.05          6.47         0.93 o                         
   4  13   0          1.69          0.14         0.69 o                         
   5  13   0         60.34         62.13         1.76 o                         
   6  13   0         64.45         55.33         2.05 o                         
   7  13   0          0.16         -0.77         0.77 o                         
   8  13   0          0.12          0.07         0.74 o                         
   0  14   0        529.02        508.97         6.85 o                         
   1  14   0        131.63        117.46         2.80 o                         
   2  14   0        338.92        341.17         3.75 o                         
   3  14   0         39.22         38.33         1.42 o                         
   4  14   0        171.53        169.65         2.29 o                         
   5  14   0          2.14          2.27         0.75 o                         
   6  14   0         36.90         35.37         1.71 o                         
   7  14   0          0.80          0.66         0.83 o                         
   8  14   0          0.06          1.20         0.77 o                         
   1  15   0         41.56         48.32         1.62 o                         
   2  15   0         43.73         37.60         1.49 o                         
   3  15   0         27.76         27.23         1.67 o                         
   4  15   0          0.28          1.04         0.65 o                         
   5  15   0          3.89          2.95         1.11 o                         
   6  15   0          2.98          3.44         0.82 o                         
   7  15   0          3.43          3.12         0.91 o                         
   0  16   0        233.39        260.32         5.64 o                         
   1  16   0          1.84          1.41         1.04 o                         
   2  16   0         50.56         50.22         1.91 o                         
   3  16   0         79.84         74.29         1.90 o                         
   4  16   0        104.22         96.83         2.03 o                         
   5  16   0          1.46          1.14         0.92 o                         
   6  16   0          7.65          9.98         0.94 o                         
   1  17   0          1.12          0.07         0.94 o                         
   2  17   0         61.77         61.23         1.82 o                         
   3  17   0         50.74         52.89         2.02 o                         
   4  17   0          3.26          3.25         0.88 o                         
   5  17   0          8.33          9.53         1.12 o                         
   6  17   0          0.51          0.76         0.88 o                         
   0  18   0          9.35          9.77         1.56 o                         
   1  18   0         26.54         25.42         1.32 o                         
   2  18   0          2.38          1.57         0.98 o                         
   3  18   0         10.46          9.88         1.02 o                         
   4  18   0         23.94         24.64         1.58 o                         
   5  18   0          5.84          8.54         1.01 o                         
   1  19   0          2.89          1.95         1.18 o                         
   2  19   0          7.36         13.57         1.30 o                         
   3  19   0          0.41         -0.10         1.07 o                         
   0  20   0          2.85          1.07         1.87 o                         
   1  20   0         10.49         14.31         1.61 o                         
 -11   0   1          0.00         -0.98         1.36 o                         
  -9   0   1        155.44        139.53         3.90 o                         
  -7   0   1          0.43         -0.79         2.04 o                         
  -5   0   1        104.95         95.89         1.99 o                         
  -3   0   1        433.77        387.47         3.94 o                         
  -1   0   1        225.08        244.66         3.54 o                         
   3   0   1         85.72         94.38         1.86 o                         
   5   0   1        107.18        111.15         2.06 o                         
   7   0   1        125.81        130.76         2.69 o                         
   9   0   1          0.02          0.19         1.04 o                         
  11   0   1         28.05         22.11         2.04 o                         
 -11   1   1          4.17          2.73         1.10 o                         
 -10   1   1          2.78          1.53         0.96 o                         
  -9   1   1          0.11          0.51         0.87 o                         
  -8   1   1         12.64         15.33         1.01 o                         
  -7   1   1         70.43         61.71         1.53 o                         
  -6   1   1          0.07          2.06         0.67 o                         
  -5   1   1        176.70        182.55         2.06 o                         
  -4   1   1       3038.62       3034.12        94.00 o                         
  -3   1   1        280.85        301.97         2.44 o                         
  -2   1   1       2444.04       2199.58        35.73 o                         
  -1   1   1        408.74        465.41         4.32 o                         
   1   1   1      14934.71      12729.38       202.24 o                         
   2   1   1       5877.77       5642.30        68.37 o                         
   3   1   1        321.91        327.84         2.97 o                         
   4   1   1        115.90         91.22         1.34 o                         
   5   1   1        279.22        289.45         2.69 o                         
   6   1   1          8.03          9.00         0.61 o                         
   7   1   1         57.02         51.36         1.46 o                         
   8   1   1          8.54         10.62         0.87 o                         
   9   1   1         55.66         54.85         1.91 o                         
  10   1   1         36.48         34.29         2.86 o                         
  11   1   1          0.31         -0.33         0.95 o                         
 -11   2   1          3.99          7.85         2.03 o                         
 -10   2   1          0.40          1.91         0.91 o                         
  -9   2   1          0.00          0.27         0.83 o                         
  -8   2   1         29.60         34.76         1.83 o                         
  -7   2   1         62.87         50.89         1.42 o                         
  -6   2   1         70.54         70.74         1.35 o                         
  -5   2   1         75.47         85.37         1.25 o                         
  -4   2   1         60.26         63.01         1.05 o                         
  -3   2   1        149.92        151.82         1.47 o                         
  -2   2   1        136.17        111.58         1.34 o                         
  -1   2   1         20.90         25.23         0.62 o                         
   0   2   1       1987.64       1878.12        32.57 o                         
   1   2   1          1.66          2.04         0.21 o                         
   2   2   1         10.92          6.28         0.28 o                         
   3   2   1       2162.56       2144.03        34.86 o                         
   4   2   1        437.02        470.42         4.26 o                         
   5   2   1          6.24          8.41         1.04 o                         
   6   2   1         31.06         38.10         1.31 o                         
   7   2   1          0.15          0.07         0.59 o                         
   8   2   1         17.07         17.41         1.00 o                         
   9   2   1          0.64          0.78         0.84 o                         
  10   2   1          8.77          7.13         0.92 o                         
  11   2   1         27.52         30.41         1.46 o                         
 -11   3   1         37.20         40.66         2.62 o                         
 -10   3   1         14.72         16.55         1.14 o                         
  -9   3   1          0.20         -0.66         0.76 o                         
  -8   3   1         11.66          9.07         0.87 o                         
  -7   3   1         58.06         61.13         2.63 o                         
  -6   3   1          3.35          5.17         0.59 o                         
  -5   3   1        161.96        155.84         1.71 o                         
  -4   3   1        427.09        450.44         4.36 o                         
  -3   3   1         31.36         36.13         0.95 o                         
  -2   3   1        374.96        407.09         3.30 o                         
  -1   3   1       7973.82       7737.50        93.21 o                         
   0   3   1       5590.86       5326.27        56.74 o                         
   1   3   1        331.81        311.35         2.33 o                         
   2   3   1        180.96        165.13         1.52 o                         
   3   3   1        582.32        586.73         4.60 o                         
   4   3   1         54.00         50.84         1.11 o                         
   5   3   1       2133.08       2161.48        19.76 o                         
   6   3   1        115.00        133.89         1.85 o                         
   7   3   1         45.46         43.45         1.21 o                         
   8   3   1         10.86         12.05         0.85 o                         
   9   3   1         11.63          9.81         0.91 o                         
  10   3   1         10.57          9.72         1.02 o                         
  11   3   1          3.73          4.83         0.94 o                         
 -11   4   1          1.15          2.89         1.29 o                         
 -10   4   1         27.04         23.53         1.24 o                         
  -9   4   1         86.00         88.63         2.81 o                         
  -8   4   1         67.04         66.90         1.84 o                         
  -7   4   1        150.10        139.17         1.95 o                         
  -6   4   1         13.94         14.04         1.07 o                         
  -5   4   1        127.46        122.52         1.62 o                         
  -4   4   1          0.00         -0.38         0.46 o                         
  -3   4   1         61.19         76.61         1.29 o                         
  -2   4   1        776.63        695.06         5.42 o                         
  -1   4   1        351.41        363.99         3.00 o                         
   0   4   1        551.83        525.19         4.13 o                         
   1   4   1         84.45         59.85         0.79 o                         
   2   4   1         15.27         11.37         0.46 o                         
   3   4   1        468.38        535.83         4.25 o                         
   4   4   1        263.45        257.48         2.42 o                         
   5   4   1          0.32          0.35         0.51 o                         
   6   4   1        342.43        340.70         3.49 o                         
   7   4   1        265.67        270.56         3.08 o                         
   8   4   1         37.57         37.04         1.25 o                         
   9   4   1         32.01         25.91         1.10 o                         
  10   4   1          0.04         -0.13         0.79 o                         
 -11   5   1         97.85        108.81         2.55 o                         
 -10   5   1         58.35         60.10         2.35 o                         
  -9   5   1          2.68          1.68         1.08 o                         
  -8   5   1        134.83        131.12         3.12 o                         
  -7   5   1        705.34        681.20         5.45 o                         
  -6   5   1        267.60        273.03         2.82 o                         
  -5   5   1          7.68          9.91         0.66 o                         
  -4   5   1        292.15        300.90         2.81 o                         
  -3   5   1        256.59        285.67         2.62 o                         
  -2   5   1       1071.80       1123.22         9.32 o                         
  -1   5   1        801.86        793.45         5.67 o                         
   0   5   1        381.92        352.54         2.75 o                         
   1   5   1         76.82         91.46         1.18 o                         
   2   5   1        121.32        122.23         1.20 o                         
   3   5   1         40.94         38.73         0.92 o                         
   4   5   1         53.00         53.87         0.98 o                         
   5   5   1        460.63        514.67         4.01 o                         
   6   5   1        120.11        114.06         2.52 o                         
   7   5   1         84.13         87.17         1.57 o                         
   8   5   1         58.19         56.52         1.50 o                         
   9   5   1         46.15         47.93         1.44 o                         
  10   5   1         18.28         18.21         1.23 o                         
 -10   6   1          6.24          6.49         1.02 o                         
  -9   6   1         31.12         29.79         1.55 o                         
  -8   6   1        190.77        201.04         2.89 o                         
  -7   6   1         51.89         50.03         1.76 o                         
  -6   6   1         53.65         47.42         1.45 o                         
  -5   6   1          3.90          8.78         0.68 o                         
  -4   6   1        505.15        519.34         5.71 o                         
  -3   6   1        455.43        500.41         4.24 o                         
  -2   6   1         66.04         65.71         1.05 o                         
  -1   6   1         17.96         19.31         0.68 o                         
   0   6   1        164.29        172.01         1.54 o                         
   1   6   1         36.23         64.71         0.89 o                         
   2   6   1       2158.62       2185.11        40.03 o                         
   3   6   1       1918.35       2070.61        16.91 o                         
   4   6   1         18.98         25.64         0.78 o                         
   5   6   1         47.52         55.47         1.38 o                         
   6   6   1        365.95        358.59         3.10 o                         
   7   6   1         29.36         19.95         0.88 o                         
   8   6   1         73.50         71.04         1.68 o                         
   9   6   1         73.75         74.85         1.70 o                         
  10   6   1         13.28         18.73         1.02 o                         
 -10   7   1          3.80          4.21         1.18 o                         
  -9   7   1          0.37          1.14         1.10 o                         
  -8   7   1          8.44          7.40         0.90 o                         
  -7   7   1        143.66        138.66         2.06 o                         
  -6   7   1          1.14          0.97         0.64 o                         
  -5   7   1          9.15         12.67         0.73 o                         
  -4   7   1         37.75         33.51         1.06 o                         
  -3   7   1        822.45        783.01         5.93 o                         
  -2   7   1        531.52        592.65         4.52 o                         
  -1   7   1        417.62        456.90         3.59 o                         
   0   7   1          6.47         13.23         0.63 o                         
   1   7   1        152.81        163.16         1.52 o                         
   2   7   1        233.42        253.93         2.20 o                         
   3   7   1        194.40        191.70         1.80 o                         
   4   7   1        110.54        119.21         1.39 o                         
   5   7   1          0.78          0.98         0.46 o                         
   6   7   1          7.02          6.70         0.59 o                         
   7   7   1        139.52        141.63         2.63 o                         
   8   7   1         59.27         61.92         2.41 o                         
   9   7   1          6.01          8.29         0.89 o                         
  10   7   1         15.05         14.00         1.38 o                         
 -10   8   1         72.66         84.76         2.63 o                         
  -9   8   1         64.28         65.90         2.64 o                         
  -8   8   1         34.69         35.87         1.37 o                         
  -7   8   1        281.75        279.73         3.11 o                         
  -6   8   1        343.55        326.03         4.50 o                         
  -5   8   1          4.27          6.28         0.70 o                         
  -4   8   1        725.07        715.84         5.50 o                         
  -3   8   1        110.04        113.16         1.48 o                         
  -2   8   1        865.75        963.13         7.04 o                         
  -1   8   1         17.07         28.87         0.88 o                         
   0   8   1        206.41        236.19         2.04 o                         
   1   8   1        400.29        468.14         3.44 o                         
   2   8   1       2138.99       2253.42        18.44 o                         
   3   8   1          5.66          7.19         0.56 o                         
   4   8   1         43.11         49.09         0.96 o                         
   5   8   1        167.67        185.53         1.95 o                         
   6   8   1        361.31        360.55         3.18 o                         
   7   8   1        107.96        110.83         3.59 o                         
   8   8   1         88.03         98.73         2.73 o                         
   9   8   1         22.34         24.14         1.06 o                         
  10   8   1          3.58          6.58         0.99 o                         
 -10   9   1         12.27         14.82         1.20 o                         
  -9   9   1         48.92         56.63         1.60 o                         
  -8   9   1         12.72         11.31         1.02 o                         
  -7   9   1        186.65        191.93         2.47 o                         
  -6   9   1        310.71        323.66         3.25 o                         
  -5   9   1         79.77         84.93         1.54 o                         
  -4   9   1         88.63         88.11         1.42 o                         
  -3   9   1        313.48        309.96         2.83 o                         
  -2   9   1         49.30         54.04         1.24 o                         
  -1   9   1         10.97          9.11         0.63 o                         
   0   9   1         11.70         21.48         0.87 o                         
   1   9   1        726.65        761.17         5.36 o                         
   2   9   1        196.81        204.52         2.01 o                         
   3   9   1        136.34        146.87         1.64 o                         
   4   9   1         54.12         67.28         1.20 o                         
   5   9   1         89.56         91.42         1.38 o                         
   6   9   1        111.35        114.75         1.61 o                         
   7   9   1        202.30        210.49         2.44 o                         
   8   9   1         54.70         58.56         2.99 o                         
   9   9   1          1.26          0.23         0.70 o                         
  10   9   1          3.17          6.99         1.03 o                         
  -9  10   1         16.05         14.27         1.07 o                         
  -8  10   1         67.14         68.04         1.82 o                         
  -7  10   1          1.34          2.63         0.76 o                         
  -6  10   1        160.34        157.87         2.15 o                         
  -5  10   1          7.21          5.59         0.75 o                         
  -4  10   1         61.81         63.36         1.36 o                         
  -3  10   1          1.97          1.84         0.58 o                         
  -2  10   1         28.21         28.34         1.19 o                         
  -1  10   1         43.63         38.70         1.05 o                         
   0  10   1         42.31         55.27         1.12 o                         
   1  10   1         23.34         27.35         0.84 o                         
   2  10   1         43.07         43.18         1.03 o                         
   3  10   1         27.71         28.64         0.91 o                         
   4  10   1          3.63          1.00         0.54 o                         
   5  10   1          9.87          7.45         0.73 o                         
   6  10   1        628.61        617.47         5.98 o                         
   7  10   1         56.93         57.30         1.76 o                         
   8  10   1          7.97          8.36         0.97 o                         
   9  10   1          0.48         -0.31         1.33 o                         
  -9  11   1          1.76          1.74         0.87 o                         
  -8  11   1          5.43          5.07         0.93 o                         
  -7  11   1         55.86         57.46         1.69 o                         
  -6  11   1          5.98          3.38         0.85 o                         
  -5  11   1        134.67        129.06         1.89 o                         
  -4  11   1          2.12          3.01         0.74 o                         
  -3  11   1        172.77        170.58         2.09 o                         
  -2  11   1        166.16        155.81         1.90 o                         
  -1  11   1        542.98        529.01         4.36 o                         
   0  11   1        200.91        189.90         2.10 o                         
   1  11   1         53.19         49.91         1.35 o                         
   2  11   1        147.41        145.22         1.81 o                         
   3  11   1        271.12        268.68         3.54 o                         
   4  11   1        109.03        101.59         1.52 o                         
   5  11   1         96.40        109.70         1.66 o                         
   6  11   1        110.61        107.49         1.64 o                         
   7  11   1          6.14          4.54         0.75 o                         
   8  11   1         11.60         11.24         0.86 o                         
   9  11   1          1.45         -1.21         1.21 o                         
  -9  12   1          2.59          1.81         0.82 o                         
  -8  12   1         30.98         31.71         1.24 o                         
  -7  12   1          0.00          0.91         0.85 o                         
  -6  12   1          1.01          1.00         0.75 o                         
  -5  12   1        173.93        172.63         2.52 o                         
  -4  12   1        525.36        521.47         4.51 o                         
  -3  12   1        612.14        594.72         4.92 o                         
  -2  12   1        199.73        185.76         2.21 o                         
  -1  12   1        138.79        142.53         2.01 o                         
   0  12   1         38.04         40.77         1.42 o                         
   1  12   1        237.74        229.93         2.31 o                         
   2  12   1        971.27        945.94         7.18 o                         
   3  12   1        174.20        186.22         2.32 o                         
   4  12   1          3.62          3.46         0.71 o                         
   5  12   1          6.20          8.33         0.70 o                         
   6  12   1          5.58          4.64         0.80 o                         
   7  12   1         11.88         10.92         0.89 o                         
   8  12   1          0.07          0.99         0.70 o                         
  -8  13   1          4.09          2.38         0.84 o                         
  -7  13   1         31.41         28.15         1.29 o                         
  -6  13   1          0.06         -0.75         0.75 o                         
  -5  13   1         60.24         53.15         1.65 o                         
  -4  13   1         44.45         36.78         2.15 o                         
  -3  13   1          0.49         -0.54         0.69 o                         
  -2  13   1         84.28         72.41         1.53 o                         
  -1  13   1        428.93        409.88         3.74 o                         
   0  13   1          8.77          7.34         1.05 o                         
   1  13   1         52.17         45.52         1.23 o                         
   2  13   1        309.56        277.19         2.83 o                         
   3  13   1         27.55         24.27         1.24 o                         
   4  13   1         24.52         26.17         1.08 o                         
   5  13   1        105.23         96.38         1.93 o                         
   6  13   1         13.36         13.70         0.81 o                         
   7  13   1          2.73          1.65         0.76 o                         
   8  13   1          0.34          0.59         0.96 o                         
  -8  14   1          0.01          0.81         1.03 o                         
  -7  14   1          2.63          1.28         0.91 o                         
  -6  14   1         11.85         12.10         1.06 o                         
  -5  14   1          0.19         -0.73         0.73 o                         
  -4  14   1         32.46         31.99         1.28 o                         
  -3  14   1          2.56          2.26         0.97 o                         
  -2  14   1        146.46        146.07         2.28 o                         
  -1  14   1        129.83        128.50         2.02 o                         
   0  14   1         61.63         64.64         1.56 o                         
   1  14   1        338.99        319.09         3.81 o                         
   2  14   1         56.77         61.64         1.67 o                         
   3  14   1        120.18        127.57         2.31 o                         
   4  14   1         20.52         19.43         1.11 o                         
   5  14   1          4.82          3.89         0.73 o                         
   6  14   1          7.93          9.79         0.82 o                         
   7  14   1          0.91         -0.39         0.80 o                         
   8  14   1          0.86          0.46         0.82 o                         
  -7  15   1         23.22         23.42         1.49 o                         
  -6  15   1          5.50          7.31         0.90 o                         
  -5  15   1         30.17         32.14         1.33 o                         
  -4  15   1          0.08         -0.87         0.87 o                         
  -3  15   1         11.23         11.88         1.12 o                         
  -2  15   1         49.25         55.13         1.89 o                         
  -1  15   1        301.83        270.43         3.55 o                         
   0  15   1          0.13          0.35         0.89 o                         
   1  15   1          2.68          1.97         1.03 o                         
   2  15   1          8.14          6.15         0.89 o                         
   3  15   1         17.41         18.22         1.61 o                         
   4  15   1         81.54         85.99         2.02 o                         
   5  15   1         53.18         55.82         1.64 o                         
   6  15   1          6.86          6.83         0.85 o                         
   7  15   1          7.44          8.34         1.18 o                         
  -7  16   1          0.02          0.90         0.99 o                         
  -6  16   1          0.11          0.36         0.83 o                         
  -5  16   1          5.22          7.01         0.96 o                         
  -4  16   1          0.81          1.71         0.88 o                         
  -3  16   1         20.22         17.63         1.13 o                         
  -2  16   1        140.87        136.46         2.49 o                         
  -1  16   1         81.30         76.91         2.14 o                         
   0  16   1        116.61        112.17         2.42 o                         
   1  16   1         10.63         13.04         1.34 o                         
   2  16   1          6.68          8.17         1.27 o                         
   3  16   1          4.88          5.70         0.95 o                         
   4  16   1          8.13         11.14         0.98 o                         
   5  16   1         11.78          9.98         1.22 o                         
   6  16   1         22.24         27.01         1.47 o                         
  -6  17   1          0.63          4.21         0.97 o                         
  -5  17   1          8.35          4.71         1.30 o                         
  -4  17   1          1.58          1.10         0.94 o                         
  -3  17   1         55.79         50.80         1.74 o                         
  -2  17   1          3.80          4.83         1.00 o                         
  -1  17   1        125.28        114.12         2.15 o                         
   0  17   1         58.46         52.25         1.81 o                         
   1  17   1         70.82         68.86         1.97 o                         
   2  17   1          2.84          1.19         0.90 o                         
   3  17   1         27.90         20.73         1.18 o                         
   4  17   1         17.42         16.34         1.09 o                         
   5  17   1          0.20         -0.78         0.78 o                         
  -5  18   1          1.44          1.50         0.96 o                         
  -4  18   1          8.08         10.94         1.14 o                         
  -3  18   1         47.39         47.09         1.84 o                         
  -2  18   1         20.98         24.54         1.58 o                         
  -1  18   1         13.72         13.27         1.24 o                         
   0  18   1          0.03          0.97         0.94 o                         
   1  18   1          4.79          3.22         1.29 o                         
   2  18   1          9.28          9.72         1.15 o                         
   3  18   1          8.38          6.30         1.08 o                         
   4  18   1          0.07          0.86         1.15 o                         
  -3  19   1          0.00          1.23         1.28 o                         
  -2  19   1          9.38          8.28         1.25 o                         
  -1  19   1         37.63         45.75         1.82 o                         
   0  19   1          6.35          5.34         1.17 o                         
   1  19   1          0.41         -1.02         1.02 o                         
   2  19   1         15.14         17.15         1.43 o                         
   3  19   1          0.19         -1.00         1.00 o                         
  -1  20   1          3.14          2.86         1.44 o                         
   0  20   1          0.49          0.09         1.31 o                         
   1  20   1          3.08          6.54         2.67 o                         
 -10   0   2         13.82         16.58         2.33 o                         
  -8   0   2         34.05         40.18         2.21 o                         
  -6   0   2        396.16        358.10         4.90 o                         
  -4   0   2        959.01        943.74         9.07 o                         
   0   0   2        700.70        451.26         8.31 o                         
   2   0   2        470.32        425.91         5.76 o                         
   4   0   2       3792.23       3743.84        70.32 o                         
   6   0   2        202.17        196.11         3.00 o                         
   8   0   2        194.89        166.86         3.18 o                         
  10   0   2         36.42         31.19         3.39 o                         
 -11   1   2          8.12          7.68         1.48 o                         
 -10   1   2          6.98          6.89         1.30 o                         
  -9   1   2         10.94          4.08         1.35 o                         
  -8   1   2          0.24         -0.85         0.85 o                         
  -7   1   2         43.72         33.18         1.23 o                         
  -6   1   2         22.18         19.35         0.79 o                         
  -5   1   2          0.04          1.00         0.50 o                         
  -4   1   2         34.88         34.47         0.96 o                         
  -3   1   2          4.20          1.00         0.44 o                         
  -2   1   2       3687.73       3486.99        45.25 o                         
  -1   1   2       1139.59       1137.91        19.20 o                         
   0   1   2       1091.70       1046.22        24.47 o                         
   1   1   2       4909.97       4372.61        44.95 o                         
   2   1   2        267.56        282.29         2.28 o                         
   3   1   2        415.18        438.02         3.85 o                         
   4   1   2        407.19        447.82         4.00 o                         
   5   1   2        287.72        291.11         2.93 o                         
   6   1   2        109.53        109.07         1.51 o                         
   7   1   2        124.87        114.83         1.69 o                         
   8   1   2        107.17        111.84         1.84 o                         
   9   1   2         13.21          5.86         1.70 o                         
  10   1   2          0.01         -0.16         0.85 o                         
 -11   2   2          3.24         -1.32         1.32 o                         
 -10   2   2          0.24          1.47         0.99 o                         
  -9   2   2          0.06         -1.01         1.01 o                         
  -8   2   2          0.46         -0.16         0.80 o                         
  -7   2   2        148.24        149.58         2.11 o                         
  -6   2   2        251.08        259.58         2.70 o                         
  -5   2   2        258.32        250.22         2.54 o                         
  -4   2   2       1711.63       1735.87        12.12 o                         
  -3   2   2        210.17        208.86         1.92 o                         
  -2   2   2        952.89        884.56         8.56 o                         
  -1   2   2      14846.74      13300.30       130.14 o                         
   0   2   2       4008.40       4006.86        44.23 o                         
   1   2   2       4058.22       3827.90        79.28 o                         
   2   2   2       6952.06       6834.56        97.69 o                         
   3   2   2        996.31        993.61         8.22 o                         
   4   2   2        105.57         91.66         1.21 o                         
   5   2   2         40.41         25.81         0.88 o                         
   6   2   2         35.15         41.72         1.13 o                         
   7   2   2         18.75         17.45         0.79 o                         
   8   2   2         55.04         55.80         1.53 o                         
   9   2   2          0.07         -0.43         0.75 o                         
  10   2   2          1.24          0.00         0.72 o                         
 -11   3   2         17.71         17.15         1.48 o                         
 -10   3   2         38.34         39.94         1.60 o                         
  -9   3   2          6.99          9.16         1.30 o                         
  -8   3   2         18.04         19.18         1.22 o                         
  -7   3   2        133.34        136.49         2.00 o                         
  -6   3   2        261.14        277.66         2.69 o                         
  -5   3   2          5.36          4.75         0.57 o                         
  -4   3   2        439.53        443.10         3.55 o                         
  -3   3   2        356.58        348.76         2.88 o                         
  -2   3   2        227.21        200.35         1.93 o                         
  -1   3   2       2432.07       2439.53        34.17 o                         
   0   3   2        772.91        705.62         5.43 o                         
   1   3   2       3079.67       2895.18        32.82 o                         
   2   3   2         46.46         49.36         1.35 o                         
   3   3   2        534.53        601.39         5.16 o                         
   4   3   2         23.18         26.05         0.77 o                         
   5   3   2          2.00          3.51         0.49 o                         
   6   3   2        210.88        194.41         2.84 o                         
   7   3   2          8.60         12.23         0.71 o                         
   8   3   2        218.05        228.71         3.03 o                         
   9   3   2         96.46         95.47         1.68 o                         
  10   3   2         13.30         15.38         0.92 o                         
 -11   4   2          4.96          3.41         1.21 o                         
 -10   4   2          7.18          9.73         1.49 o                         
  -9   4   2          0.97          1.63         1.13 o                         
  -8   4   2         82.13         79.49         1.76 o                         
  -7   4   2         15.87         14.77         0.86 o                         
  -6   4   2        487.62        494.10         4.44 o                         
  -5   4   2        239.36        243.20         2.37 o                         
  -4   4   2        500.28        488.27         3.89 o                         
  -3   4   2         80.33         77.75         1.20 o                         
  -2   4   2         86.23         58.04         1.08 o                         
  -1   4   2        418.39        456.65         3.91 o                         
   0   4   2        636.17        611.88         4.77 o                         
   1   4   2       1107.66       1049.57         8.72 o                         
   2   4   2       1442.61       1424.37        13.14 o                         
   3   4   2         33.00         36.63         0.62 o                         
   4   4   2         72.93         55.08         1.26 o                         
   5   4   2          0.48          0.28         0.49 o                         
   6   4   2        281.59        274.72         5.24 o                         
   7   4   2          0.44          0.92         0.60 o                         
   8   4   2         25.86         26.23         1.01 o                         
   9   4   2         44.61         45.66         1.89 o                         
  10   4   2          0.84          2.40         0.75 o                         
 -11   5   2          6.09          7.12         1.55 o                         
 -10   5   2          0.77          0.75         1.05 o                         
  -9   5   2         85.55         90.25         2.47 o                         
  -8   5   2          1.17          2.38         0.82 o                         
  -7   5   2         50.05         45.29         1.31 o                         
  -6   5   2        406.83        372.43         3.36 o                         
  -5   5   2        434.76        436.64         3.66 o                         
  -4   5   2         34.05         39.44         1.07 o                         
  -3   5   2        319.55        332.30         3.01 o                         
  -2   5   2        627.66        616.61         4.99 o                         
  -1   5   2        181.36        200.51         2.01 o                         
   0   5   2        319.91        286.49         2.34 o                         
   1   5   2        206.63        223.07         2.07 o                         
   2   5   2          7.72         10.11         0.43 o                         
   3   5   2         64.39         80.42         0.85 o                         
   4   5   2        606.69        630.76         5.57 o                         
   5   5   2        207.94        210.99         3.07 o                         
   6   5   2          4.96          3.76         0.59 o                         
   7   5   2        197.67        206.89         2.70 o                         
   8   5   2         10.18          9.22         0.81 o                         
   9   5   2          0.38          0.34         0.88 o                         
  10   5   2         37.20         41.58         1.49 o                         
 -11   6   2         18.68         25.58         2.17 o                         
 -10   6   2         56.19         62.07         1.99 o                         
  -9   6   2         68.84         80.95         2.73 o                         
  -8   6   2         94.29         90.47         1.87 o                         
  -7   6   2        203.27        206.69         2.41 o                         
  -6   6   2        208.58        222.70         2.46 o                         
  -5   6   2         28.55         24.14         1.00 o                         
  -4   6   2          1.64          1.40         0.55 o                         
  -3   6   2        428.12        390.49         3.48 o                         
  -2   6   2        265.71        257.62         2.49 o                         
  -1   6   2       5311.56       5076.25        76.27 o                         
   0   6   2       1831.91       1805.39        19.19 o                         
   1   6   2         27.12         33.96         0.75 o                         
   2   6   2        139.43        142.23         1.42 o                         
   3   6   2        119.28        112.58         1.29 o                         
   4   6   2        127.53        126.19         1.41 o                         
   5   6   2          3.32          1.67         0.51 o                         
   6   6   2         43.31         45.77         2.45 o                         
   7   6   2         56.17         71.09         1.58 o                         
   8   6   2          3.63          3.06         0.82 o                         
   9   6   2         11.25         13.61         0.95 o                         
  10   6   2          1.23          3.06         1.15 o                         
 -10   7   2          3.01          8.51         1.11 o                         
  -9   7   2        115.62        122.31         2.18 o                         
  -8   7   2          1.80          1.57         0.79 o                         
  -7   7   2          1.47          0.61         0.75 o                         
  -6   7   2        156.61        137.81         2.11 o                         
  -5   7   2          9.60          9.33         0.76 o                         
  -4   7   2        314.26        351.92         3.32 o                         
  -3   7   2        108.05        111.67         1.56 o                         
  -2   7   2       1003.29       1027.35         8.87 o                         
  -1   7   2        406.21        452.45         3.87 o                         
   0   7   2         65.76         77.13         1.12 o                         
   1   7   2         61.06         67.38         1.01 o                         
   2   7   2        335.27        386.63         3.11 o                         
   3   7   2        124.28        112.42         1.47 o                         
   4   7   2         75.37         73.02         1.71 o                         
   5   7   2          3.66          6.03         0.53 o                         
   6   7   2          0.06          0.15         0.30 o                         
   7   7   2          5.48          5.12         0.79 o                         
   8   7   2         31.07         25.48         1.46 o                         
   9   7   2          0.02          0.44         0.79 o                         
  10   7   2         13.56         13.67         1.09 o                         
 -10   8   2         31.73         36.04         2.45 o                         
  -9   8   2         34.52         37.43         1.85 o                         
  -8   8   2         38.23         39.73         1.52 o                         
  -7   8   2        228.18        234.37         3.60 o                         
  -6   8   2         23.51         22.69         1.04 o                         
  -5   8   2        254.11        277.85         3.00 o                         
  -4   8   2         10.09         11.44         0.79 o                         
  -3   8   2        432.08        457.22         4.18 o                         
  -2   8   2         22.87         33.31         0.95 o                         
  -1   8   2         68.79         92.78         1.30 o                         
   0   8   2         90.53         83.73         1.22 o                         
   1   8   2        196.19        185.77         1.84 o                         
   2   8   2        173.63        172.27         1.60 o                         
   3   8   2       1143.67       1142.57         8.85 o                         
   4   8   2         12.65          9.60         0.61 o                         
   5   8   2         24.18         19.47         0.85 o                         
   6   8   2        143.19        127.15         2.10 o                         
   7   8   2        231.06        232.52         3.30 o                         
   8   8   2         27.19         25.89         1.54 o                         
   9   8   2          2.00          1.26         0.63 o                         
  10   8   2          0.41         -0.38         0.90 o                         
 -10   9   2          2.05          5.06         1.01 o                         
  -9   9   2         24.22         27.71         1.22 o                         
  -8   9   2         39.78         45.17         1.66 o                         
  -7   9   2          2.72          4.00         0.84 o                         
  -6   9   2        217.38        215.72         2.66 o                         
  -5   9   2        125.33        128.67         2.25 o                         
  -4   9   2          1.16          1.03         0.65 o                         
  -3   9   2        275.90        274.93         2.63 o                         
  -2   9   2         44.48         42.42         1.06 o                         
  -1   9   2        108.19        101.82         1.40 o                         
   0   9   2        468.84        525.26         4.21 o                         
   1   9   2        223.50        247.13         2.32 o                         
   2   9   2        324.21        310.48         2.52 o                         
   3   9   2         12.49         17.87         0.71 o                         
   4   9   2         12.21         13.14         0.63 o                         
   5   9   2        280.67        266.51         2.73 o                         
   6   9   2         44.51         40.18         1.47 o                         
   7   9   2          6.58          5.89         0.85 o                         
   8   9   2         86.07         90.75         1.75 o                         
   9   9   2          2.97          2.88         0.67 o                         
 -10  10   2          0.93          1.49         0.93 o                         
  -9  10   2         12.83         13.15         1.09 o                         
  -8  10   2         93.05         94.70         2.10 o                         
  -7  10   2          1.66          2.75         0.81 o                         
  -6  10   2          0.42         -0.67         0.77 o                         
  -5  10   2         57.91         56.91         1.44 o                         
  -4  10   2        184.58        208.97         2.36 o                         
  -3  10   2        139.30        140.59         1.81 o                         
  -2  10   2        242.54        244.01         2.45 o                         
  -1  10   2         14.52         12.25         0.73 o                         
   0  10   2         32.54         37.45         1.03 o                         
   1  10   2         21.88         22.49         0.99 o                         
   2  10   2         85.40         86.60         1.36 o                         
   3  10   2         15.63         12.82         0.60 o                         
   4  10   2        612.19        604.23         5.17 o                         
   5  10   2        119.14        118.45         2.03 o                         
   6  10   2          2.40          5.16         0.62 o                         
   7  10   2         15.59         19.82         0.90 o                         
   8  10   2         11.34         13.15         0.77 o                         
   9  10   2         23.74         27.83         1.50 o                         
  -9  11   2         24.83         26.82         1.87 o                         
  -8  11   2         14.05         16.92         1.24 o                         
  -7  11   2         26.18         23.99         1.38 o                         
  -6  11   2         21.61         26.14         1.12 o                         
  -5  11   2        176.62        170.42         2.22 o                         
  -4  11   2         69.57         70.24         1.51 o                         
  -3  11   2          0.91          3.36         0.71 o                         
  -2  11   2          9.30          9.15         0.70 o                         
  -1  11   2          0.00         -0.56         0.56 o                         
   0  11   2         84.07         77.10         1.35 o                         
   1  11   2         66.79         65.08         1.33 o                         
   2  11   2          0.69          1.83         0.51 o                         
   3  11   2        493.48        479.09         4.46 o                         
   4  11   2         33.24         34.28         1.44 o                         
   5  11   2        248.79        245.89         2.74 o                         
   6  11   2        204.16        207.67         2.57 o                         
   7  11   2         23.19         19.62         1.14 o                         
   8  11   2          3.60          5.50         0.68 o                         
   9  11   2          1.05          1.13         0.59 o                         
  -9  12   2          0.43         -0.84         0.84 o                         
  -8  12   2          9.44          5.89         0.95 o                         
  -7  12   2        128.60        133.47         2.38 o                         
  -6  12   2          0.00          0.66         0.74 o                         
  -5  12   2         25.78         23.90         1.08 o                         
  -4  12   2         33.22         34.55         1.28 o                         
  -3  12   2         42.65         39.45         1.31 o                         
  -2  12   2         70.25         73.96         1.49 o                         
  -1  12   2         33.01         30.88         1.11 o                         
   0  12   2        140.00        144.93         1.94 o                         
   1  12   2         40.72         39.12         1.18 o                         
   2  12   2        197.93        193.55         2.20 o                         
   3  12   2          5.92          3.33         0.60 o                         
   4  12   2         86.93         83.39         1.53 o                         
   5  12   2          3.47          4.32         0.67 o                         
   6  12   2         26.54         21.75         0.97 o                         
   7  12   2          1.78          0.08         0.50 o                         
   8  12   2          7.45          1.36         2.88 o                         
  -8  13   2          5.33          5.17         0.95 o                         
  -7  13   2          2.67          3.69         0.93 o                         
  -6  13   2          1.31          2.26         0.94 o                         
  -5  13   2        128.40        135.53         2.51 o                         
  -4  13   2          4.95          3.74         0.89 o                         
  -3  13   2         10.95         10.10         1.00 o                         
  -2  13   2         48.42         47.03         1.41 o                         
  -1  13   2          0.00          0.21         0.72 o                         
   0  13   2         12.50         12.77         0.84 o                         
   1  13   2         30.68         28.75         1.13 o                         
   2  13   2         90.87         85.39         1.83 o                         
   3  13   2        288.91        291.01         2.92 o                         
   4  13   2          6.91          6.26         0.66 o                         
   5  13   2          5.42          5.33         0.78 o                         
   6  13   2         15.01         12.01         0.83 o                         
   7  13   2          1.55          0.63         0.69 o                         
   8  13   2          2.05          3.09         0.95 o                         
  -8  14   2          3.50          1.83         1.49 o                         
  -7  14   2          1.73          3.27         0.97 o                         
  -6  14   2        147.11        154.65         2.52 o                         
  -5  14   2          5.91          6.20         1.02 o                         
  -4  14   2         74.10         74.91         2.06 o                         
  -3  14   2        142.42        128.44         2.18 o                         
  -2  14   2        292.48        289.35         3.09 o                         
  -1  14   2         58.69         58.97         1.67 o                         
   0  14   2        876.62        864.25         7.39 o                         
   1  14   2         78.79         79.74         1.94 o                         
   2  14   2         11.22         10.11         0.90 o                         
   3  14   2          9.17          7.72         0.81 o                         
   4  14   2        224.53        210.04         2.38 o                         
   5  14   2         13.30         12.54         1.01 o                         
   6  14   2          6.85          6.40         0.83 o                         
   7  14   2          0.20          0.32         0.55 o                         
  -7  15   2          1.75          1.12         0.95 o                         
  -6  15   2          2.47          1.67         1.01 o                         
  -5  15   2         15.63         11.54         1.06 o                         
  -4  15   2         11.54         12.67         1.16 o                         
  -3  15   2         97.12         88.52         2.22 o                         
  -2  15   2          0.22          0.80         1.27 o                         
  -1  15   2          1.66         -0.28         0.83 o                         
   0  15   2         77.25         80.14         2.02 o                         
   1  15   2         12.98         10.35         0.98 o                         
   2  15   2         20.39         20.83         1.70 o                         
   3  15   2          3.59          1.71         0.86 o                         
   4  15   2          1.06          1.19         0.76 o                         
   5  15   2         13.76         12.53         0.93 o                         
   6  15   2          0.89         -0.52         0.58 o                         
   7  15   2          6.50          5.00         0.70 o                         
  -7  16   2          0.29         -0.94         1.11 o                         
  -6  16   2         22.56         18.84         1.66 o                         
  -5  16   2         56.97         55.76         1.91 o                         
  -4  16   2          7.14          6.56         1.07 o                         
  -3  16   2          9.63         11.98         1.05 o                         
  -2  16   2        128.53        138.84         2.25 o                         
  -1  16   2          8.26         10.03         1.12 o                         
   0  16   2        278.85        279.73         3.72 o                         
   1  16   2         22.20         21.25         1.94 o                         
   2  16   2         28.69         26.12         1.60 o                         
   3  16   2          8.44         10.49         1.08 o                         
   4  16   2          1.71         -0.12         0.76 o                         
   5  16   2          0.25          1.08         0.68 o                         
   6  16   2          0.54         -0.06         0.66 o                         
  -6  17   2          3.85          5.43         1.57 o                         
  -5  17   2        102.91        104.58         2.32 o                         
  -4  17   2         12.58         11.63         1.06 o                         
  -3  17   2         32.46         32.73         1.34 o                         
  -2  17   2          0.18          1.25         1.29 o                         
  -1  17   2         39.56         35.93         1.38 o                         
   0  17   2         11.25          8.26         1.08 o                         
   1  17   2         44.57         43.79         1.72 o                         
   2  17   2         24.89         32.55         1.66 o                         
   3  17   2         17.59         18.78         1.14 o                         
   4  17   2          3.52          1.73         0.89 o                         
   5  17   2         10.79         10.47         0.97 o                         
  -5  18   2          7.07          8.63         1.33 o                         
  -4  18   2          0.00         -0.56         1.01 o                         
  -3  18   2          5.71          3.46         1.03 o                         
  -2  18   2          0.18         -0.87         0.87 o                         
  -1  18   2         42.70         38.07         1.45 o                         
   0  18   2         19.14         25.68         1.76 o                         
   1  18   2         15.96         17.06         1.96 o                         
   2  18   2          1.11          0.22         0.94 o                         
   3  18   2         13.36         14.71         1.32 o                         
   4  18   2          0.19         -1.07         1.71 o                         
  -3  19   2          1.70         -0.47         1.16 o                         
  -2  19   2          0.05         -0.20         1.34 o                         
  -1  19   2          5.92          7.30         1.33 o                         
   0  19   2          0.14         -1.13         1.23 o                         
   1  19   2          0.46          1.49         1.15 o                         
   2  19   2          1.96          0.62         1.02 o                         
   3  19   2          7.51          6.23         1.17 o                         
   0  20   2         10.72         10.63         2.28 o                         
 -11   0   3         13.45          7.63         3.39 o                         
  -9   0   3         22.34         21.91         3.14 o                         
  -7   0   3         56.44         63.32         2.15 o                         
  -5   0   3          7.86          0.10         0.70 o                         
  -3   0   3        406.11        400.12         5.88 o                         
  -1   0   3       6623.64       6228.93        97.67 o                         
   1   0   3       1574.88       1451.78        47.73 o                         
   3   0   3         22.69         27.07         0.95 o                         
   5   0   3          0.13          0.34         0.59 o                         
   7   0   3          3.88          2.96         0.99 o                         
   9   0   3         27.97         19.54         2.53 o                         
 -11   1   3          3.06          2.60         1.56 o                         
 -10   1   3         15.55         16.45         1.25 o                         
  -9   1   3         12.80         11.18         1.31 o                         
  -8   1   3          0.67         -0.13         0.72 o                         
  -7   1   3         30.32         36.63         1.28 o                         
  -6   1   3          7.87          9.03         0.68 o                         
  -5   1   3         44.87         31.35         0.94 o                         
  -4   1   3        490.56        492.92         3.67 o                         
  -3   1   3       1235.49       1242.70         8.58 o                         
  -2   1   3        509.39        531.24         3.72 o                         
  -1   1   3      17682.66      16405.10       164.28 o                         
   0   1   3       4587.19       4481.72        50.58 o                         
   1   1   3         20.60         24.52         0.65 o                         
   2   1   3          7.63          4.27         0.30 o                         
   3   1   3         24.51         24.77         0.62 o                         
   4   1   3         13.28          2.02         0.38 o                         
   5   1   3         69.92         56.96         0.92 o                         
   6   1   3         82.18         84.54         1.22 o                         
   7   1   3        159.85        160.10         1.72 o                         
   8   1   3          0.05         -0.39         0.54 o                         
   9   1   3          1.61          0.74         0.59 o                         
  10   1   3          1.45          1.53         0.66 o                         
 -11   2   3          2.20          1.23         1.49 o                         
 -10   2   3          3.78          4.82         1.08 o                         
  -9   2   3         98.35         96.25         2.56 o                         
  -8   2   3         19.52         18.34         1.20 o                         
  -7   2   3          4.75          4.50         0.72 o                         
  -6   2   3          1.33         -0.12         0.60 o                         
  -5   2   3         40.84         34.19         1.01 o                         
  -4   2   3        329.85        342.51         3.16 o                         
  -3   2   3        154.54        146.41         1.51 o                         
  -2   2   3        372.99        388.81         2.86 o                         
  -1   2   3       1986.48       1959.20        30.46 o                         
   0   2   3        308.48        300.14         3.04 o                         
   1   2   3         82.35         94.31         1.00 o                         
   2   2   3        131.60        147.70         1.25 o                         
   3   2   3        186.33        233.22         2.02 o                         
   4   2   3          6.40          4.80         0.40 o                         
   5   2   3          9.68         10.85         0.55 o                         
   6   2   3        234.15        226.92         2.32 o                         
   7   2   3          0.40         -0.17         0.55 o                         
   8   2   3          0.24         -0.04         0.55 o                         
   9   2   3          0.11          0.69         0.57 o                         
  10   2   3         18.21         18.84         1.12 o                         
 -11   3   3         11.33         14.59         1.88 o                         
 -10   3   3          1.27          1.45         1.03 o                         
  -9   3   3          0.02          0.48         1.12 o                         
  -8   3   3         27.59         28.21         1.23 o                         
  -7   3   3        103.67        111.00         1.77 o                         
  -6   3   3          0.23          1.00         0.68 o                         
  -5   3   3          0.33         -0.53         0.53 o                         
  -4   3   3        324.48        337.10         2.91 o                         
  -3   3   3       1545.27       1650.21        11.56 o                         
  -2   3   3       1118.36       1081.57         7.78 o                         
  -1   3   3          0.89          8.78         0.47 o                         
   0   3   3        608.85        598.55         4.33 o                         
   1   3   3        194.94        213.35         2.10 o                         
   2   3   3         71.88         80.24         2.43 o                         
   3   3   3       3471.78       3641.32        42.31 o                         
   4   3   3       1792.48       1810.99        13.43 o                         
   5   3   3          0.84          0.29         0.38 o                         
   6   3   3         19.48         26.31         0.98 o                         
   7   3   3         34.45         32.25         1.22 o                         
   8   3   3          0.37          0.47         0.70 o                         
   9   3   3         28.34         22.36         1.12 o                         
  10   3   3         26.69         28.13         1.58 o                         
 -11   4   3         12.68          8.44         1.54 o                         
 -10   4   3         11.85         14.87         1.60 o                         
  -9   4   3         99.04         89.75         2.57 o                         
  -8   4   3         82.74         78.22         1.82 o                         
  -7   4   3        158.44        163.81         2.13 o                         
  -6   4   3        319.12        305.51         2.95 o                         
  -5   4   3         18.26         24.27         1.00 o                         
  -4   4   3         63.23         72.11         1.24 o                         
  -3   4   3        251.26        245.41         2.34 o                         
  -2   4   3         76.43         75.12         1.10 o                         
  -1   4   3        531.57        592.97         4.53 o                         
   0   4   3        329.91        343.16         2.88 o                         
   1   4   3        989.30       1115.11         7.77 o                         
   2   4   3        346.54        350.39         3.82 o                         
   3   4   3        130.00        161.36         2.64 o                         
   4   4   3        243.47        227.50         2.01 o                         
   5   4   3        792.33        786.90         6.19 o                         
   6   4   3         22.89         25.97         1.80 o                         
   7   4   3        117.55        104.44         2.34 o                         
   8   4   3         78.95         78.88         3.30 o                         
   9   4   3          1.26          2.94         0.79 o                         
  10   4   3         31.32         35.53         2.20 o                         
 -11   5   3          1.98          1.31         1.33 o                         
 -10   5   3          9.72         10.25         1.16 o                         
  -9   5   3        128.98        120.60         2.37 o                         
  -8   5   3         46.15         42.49         1.52 o                         
  -7   5   3         52.50         61.09         1.60 o                         
  -6   5   3        306.97        302.61         2.96 o                         
  -5   5   3        171.66        181.41         2.05 o                         
  -4   5   3         16.17         24.90         1.35 o                         
  -3   5   3         88.66         89.64         1.31 o                         
  -2   5   3          0.26         -0.54         0.54 o                         
  -1   5   3        201.37        212.04         2.11 o                         
   0   5   3        317.72        320.57         2.82 o                         
   1   5   3        919.22        957.60         9.68 o                         
   2   5   3       1225.21       1327.54        20.10 o                         
   3   5   3       1471.43       1701.18        18.31 o                         
   4   5   3        120.62        125.91         1.78 o                         
   5   5   3         27.38         29.64         0.67 o                         
   6   5   3        104.97         99.56         1.43 o                         
   7   5   3         97.07         97.09         1.45 o                         
   8   5   3         31.67         29.62         1.36 o                         
   9   5   3          6.32          5.80         0.93 o                         
  10   5   3          3.56          2.55         1.10 o                         
 -11   6   3         35.07         27.38         2.45 o                         
 -10   6   3        185.96        211.67         3.15 o                         
  -9   6   3          0.70          1.51         0.89 o                         
  -8   6   3          2.17          2.11         0.92 o                         
  -7   6   3         17.39         19.54         1.07 o                         
  -6   6   3        475.96        476.55         4.25 o                         
  -5   6   3        269.51        256.66         2.58 o                         
  -4   6   3         15.04         10.67         0.82 o                         
  -3   6   3         76.43         78.07         1.34 o                         
  -2   6   3        957.43       1008.64         7.92 o                         
  -1   6   3       1133.86       1311.68        10.00 o                         
   0   6   3       1410.22       1454.45        10.15 o                         
   1   6   3       3848.55       4082.28        58.36 o                         
   2   6   3         31.22         42.46         0.63 o                         
   3   6   3          0.03          0.02         0.84 o                         
   4   6   3         32.89         36.21         1.63 o                         
   5   6   3        223.71        215.78         2.57 o                         
   6   6   3        762.59        775.70         6.84 o                         
   7   6   3        132.57        125.58         1.69 o                         
   8   6   3          1.06         -0.25         0.55 o                         
   9   6   3          0.90          0.80         0.75 o                         
  10   6   3          7.15          8.93         0.89 o                         
 -10   7   3         17.60         25.83         1.31 o                         
  -9   7   3         12.00         15.15         1.22 o                         
  -8   7   3          2.47          1.62         0.79 o                         
  -7   7   3        150.19        143.32         3.30 o                         
  -6   7   3         25.80         20.12         0.93 o                         
  -5   7   3         28.75         23.49         0.95 o                         
  -4   7   3        172.31        174.28         2.14 o                         
  -3   7   3        292.43        291.34         3.34 o                         
  -2   7   3         13.27         14.04         0.94 o                         
  -1   7   3         77.38         86.35         1.50 o                         
   0   7   3        659.10        745.00         5.53 o                         
   1   7   3        592.24        575.66         4.41 o                         
   2   7   3        232.91        272.95         2.55 o                         
   3   7   3         66.13         69.14         0.96 o                         
   4   7   3         51.65         49.31         2.03 o                         
   5   7   3          2.43          2.13         0.58 o                         
   6   7   3          4.56          6.50         0.59 o                         
   7   7   3         45.15         54.15         1.19 o                         
   8   7   3         30.22         31.01         1.13 o                         
   9   7   3          0.94          1.28         0.97 o                         
 -10   8   3         36.85         44.59         1.84 o                         
  -9   8   3         34.95         34.55         1.38 o                         
  -8   8   3         77.67         81.34         1.99 o                         
  -7   8   3          7.68          9.60         0.92 o                         
  -6   8   3        417.27        406.43         3.75 o                         
  -5   8   3         21.36         24.52         1.07 o                         
  -4   8   3        475.13        519.34         4.65 o                         
  -3   8   3          3.31          4.92         0.74 o                         
  -2   8   3          0.40          0.52         0.57 o                         
  -1   8   3        501.90        543.65         4.30 o                         
   0   8   3        212.09        227.46         2.16 o                         
   1   8   3         41.31         42.99         0.91 o                         
   2   8   3        199.50        231.99         2.36 o                         
   3   8   3          1.15          0.65         0.38 o                         
   4   8   3        207.86        199.75         1.80 o                         
   5   8   3          6.58          6.33         0.93 o                         
   6   8   3        474.75        474.49         4.36 o                         
   7   8   3          2.55          4.60         0.49 o                         
   8   8   3          4.96          3.58         0.49 o                         
   9   8   3          0.70          0.76         0.92 o                         
 -10   9   3         22.21         21.09         1.44 o                         
  -9   9   3          5.30          7.92         1.08 o                         
  -8   9   3        132.10        130.92         2.26 o                         
  -7   9   3        257.45        260.94         3.20 o                         
  -6   9   3         50.61         53.80         1.66 o                         
  -5   9   3          5.08          3.90         0.86 o                         
  -4   9   3         45.93         51.62         1.36 o                         
  -3   9   3        338.01        348.78         3.43 o                         
  -2   9   3        102.49        103.68         1.73 o                         
  -1   9   3        194.45        203.63         2.12 o                         
   0   9   3         18.99         15.74         0.68 o                         
   1   9   3         28.51         24.75         1.04 o                         
   2   9   3         17.93         25.09         0.86 o                         
   3   9   3         40.41         47.05         0.90 o                         
   4   9   3        634.51        651.18         5.32 o                         
   5   9   3        167.08        161.95         2.99 o                         
   6   9   3          0.17         -0.33         0.33 o                         
   7   9   3         88.85         90.60         2.00 o                         
   8   9   3          2.83          5.34         0.93 o                         
   9   9   3          0.25          1.61         1.94 o                         
 -10  10   3         16.62         19.69         2.39 o                         
  -9  10   3         25.73         31.91         1.48 o                         
  -8  10   3         40.78         39.21         1.42 o                         
  -7  10   3          0.25         -0.11         0.90 o                         
  -6  10   3          3.98          4.30         0.88 o                         
  -5  10   3        191.12        169.46         2.46 o                         
  -4  10   3         66.72         68.52         1.56 o                         
  -3  10   3          0.00         -0.38         0.66 o                         
  -2  10   3          0.99          2.09         0.60 o                         
  -1  10   3         60.38         62.14         1.24 o                         
   0  10   3          8.97          5.60         0.67 o                         
   1  10   3         15.80         14.07         0.69 o                         
   2  10   3        110.55        102.50         1.56 o                         
   3  10   3        115.50        109.87         2.13 o                         
   4  10   3        202.63        199.18         2.12 o                         
   5  10   3         29.27         28.01         1.34 o                         
   6  10   3         11.06         10.97         0.90 o                         
   7  10   3          1.50          1.41         0.63 o                         
   8  10   3         12.06         11.16         0.88 o                         
   9  10   3          2.35          0.86         1.98 o                         
  -9  11   3          0.18         -0.52         0.91 o                         
  -8  11   3          0.01         -0.83         0.91 o                         
  -7  11   3          7.97          6.39         1.01 o                         
  -6  11   3         35.55         36.76         1.78 o                         
  -5  11   3          0.61         -0.78         0.78 o                         
  -4  11   3         28.91         26.70         1.05 o                         
  -3  11   3         27.95         27.75         1.08 o                         
  -2  11   3          0.01         -0.22         0.70 o                         
  -1  11   3         81.52         88.55         1.52 o                         
   0  11   3         41.74         37.19         1.10 o                         
   1  11   3         60.99         63.28         1.58 o                         
   2  11   3         26.39         22.99         0.94 o                         
   3  11   3        206.73        233.37         2.82 o                         
   4  11   3        417.55        403.48         3.96 o                         
   5  11   3        118.54        114.77         1.55 o                         
   6  11   3          1.66          2.90         0.55 o                         
   7  11   3         19.12         17.56         1.00 o                         
   8  11   3          3.78          1.66         3.05 o                         
  -9  12   3         10.07          7.86         1.32 o                         
  -8  12   3         14.77         15.43         1.08 o                         
  -7  12   3         14.05         14.58         1.06 o                         
  -6  12   3        111.23        108.17         2.35 o                         
  -5  12   3         56.81         59.70         1.72 o                         
  -4  12   3        126.33        120.69         2.28 o                         
  -3  12   3         54.52         64.39         1.50 o                         
  -2  12   3         11.67         12.70         0.84 o                         
  -1  12   3         62.32         57.56         1.36 o                         
   0  12   3        172.57        173.29         2.13 o                         
   1  12   3         35.58         38.22         1.14 o                         
   2  12   3        100.11         89.70         1.51 o                         
   3  12   3          8.36         10.14         0.80 o                         
   4  12   3         55.87         50.74         1.16 o                         
   5  12   3         19.53         16.70         0.78 o                         
   6  12   3         18.64         19.61         0.91 o                         
   7  12   3         18.63         19.20         3.68 o                         
   8  12   3         25.25         24.97         2.63 o                         
  -8  13   3          9.05          9.82         1.27 o                         
  -7  13   3          5.41          4.92         1.04 o                         
  -6  13   3          0.23          0.18         0.88 o                         
  -5  13   3          9.56          9.64         1.05 o                         
  -4  13   3        132.22        120.99         2.51 o                         
  -3  13   3         99.96         90.93         1.91 o                         
  -2  13   3        121.29        117.70         2.86 o                         
  -1  13   3        226.36        224.15         2.82 o                         
   0  13   3       1148.10       1104.80         9.11 o                         
   1  13   3          0.74          0.51         0.70 o                         
   2  13   3         11.70          7.78         1.15 o                         
   3  13   3        116.62        107.73         2.02 o                         
   4  13   3          0.41          0.54         0.50 o                         
   5  13   3         34.27         26.05         0.95 o                         
   6  13   3          8.35         10.08         0.67 o                         
   7  13   3         16.79         20.74         2.35 o                         
  -8  14   3          0.98          2.47         1.21 o                         
  -7  14   3          1.33          2.22         0.98 o                         
  -6  14   3          4.43          3.68         1.06 o                         
  -5  14   3          3.36          3.37         0.95 o                         
  -4  14   3        129.87        127.48         2.53 o                         
  -3  14   3         86.59         84.42         2.22 o                         
  -2  14   3          1.53          0.59         0.90 o                         
  -1  14   3        169.34        145.12         2.30 o                         
   0  14   3         31.86         38.83         1.45 o                         
   1  14   3        133.39        132.28         1.99 o                         
   2  14   3         37.80         28.77         1.16 o                         
   3  14   3          0.41         -0.18         0.70 o                         
   4  14   3          5.37          6.11         0.84 o                         
   5  14   3         21.35         20.14         1.00 o                         
   6  14   3          0.98          1.54         0.71 o                         
   7  14   3         13.43          7.94         2.29 o                         
  -7  15   3         21.03         15.94         1.25 o                         
  -6  15   3          0.08         -0.08         0.95 o                         
  -5  15   3          3.93          5.23         0.97 o                         
  -4  15   3        116.30        125.36         2.39 o                         
  -3  15   3         97.02         87.54         1.99 o                         
  -2  15   3        251.56        253.27         3.52 o                         
  -1  15   3         19.55         16.53         1.22 o                         
   0  15   3         66.19         75.17         2.32 o                         
   1  15   3          0.44          1.16         0.76 o                         
   2  15   3          7.64          9.47         0.99 o                         
   3  15   3         50.05         52.04         1.50 o                         
   4  15   3         56.58         60.18         1.68 o                         
   5  15   3         25.04         30.37         1.16 o                         
   6  15   3          0.16          1.63         0.64 o                         
  -6  16   3          0.28          0.82         1.00 o                         
  -5  16   3         10.55         14.63         1.38 o                         
  -4  16   3         65.95         78.27         2.06 o                         
  -3  16   3         42.99         43.98         2.05 o                         
  -2  16   3          0.80          1.10         0.86 o                         
  -1  16   3          6.20          5.16         1.06 o                         
   0  16   3          3.25          3.20         1.06 o                         
   1  16   3         35.55         37.65         2.25 o                         
   2  16   3          1.30          1.03         0.73 o                         
   3  16   3          0.14          0.83         0.83 o                         
   4  16   3         34.53         39.75         1.55 o                         
   5  16   3          2.10          2.81         0.68 o                         
   6  16   3          1.49          1.87         0.83 o                         
  -6  17   3          2.00          4.71         1.23 o                         
  -5  17   3         45.09         48.72         2.13 o                         
  -4  17   3          0.02          0.80         0.96 o                         
  -3  17   3          4.81          2.97         1.01 o                         
  -2  17   3          1.20          0.03         0.93 o                         
  -1  17   3        118.03        121.39         2.23 o                         
   0  17   3         61.39         67.17         1.79 o                         
   1  17   3         49.13         43.98         1.46 o                         
   2  17   3          0.35         -0.22         0.90 o                         
   3  17   3          0.51         -0.81         0.94 o                         
   4  17   3         22.93         23.77         1.71 o                         
   5  17   3          8.31         11.17         1.13 o                         
  -5  18   3          5.25          4.92         2.71 o                         
  -4  18   3         34.91         33.62         2.01 o                         
  -3  18   3          2.29          6.71         1.21 o                         
  -2  18   3          1.80          0.73         1.01 o                         
  -1  18   3         17.47         17.86         1.16 o                         
   0  18   3          6.80          8.20         1.01 o                         
   1  18   3          7.69          7.07         1.07 o                         
   2  18   3          7.41          6.20         1.01 o                         
   3  18   3         34.83         37.49         1.81 o                         
   4  18   3          1.55          2.52         2.52 o                         
  -3  19   3          0.00          0.90         1.17 o                         
  -2  19   3         45.86         51.73         3.97 o                         
  -1  19   3          9.17          7.61         1.35 o                         
   0  19   3          0.17          1.51         0.99 o                         
   1  19   3          0.39         -0.82         1.07 o                         
   2  19   3          1.74          2.20         0.98 o                         
 -10   0   4          3.73          2.66         1.47 o                         
  -8   0   4        186.61        174.25         4.44 o                         
  -6   0   4         99.87         86.08         2.57 o                         
  -4   0   4       6257.48       6287.74       122.61 o                         
  -2   0   4       8787.50       8760.52       152.65 o                         
   0   0   4       1387.89       1321.03        17.03 o                         
   2   0   4       3442.74       3470.46        61.21 o                         
   4   0   4        667.64        648.02         7.25 o                         
   6   0   4        391.30        374.92         4.76 o                         
   8   0   4         11.42         13.58         1.08 o                         
  10   0   4         15.72         15.53         1.62 o                         
 -11   1   4          3.10          1.31         1.35 o                         
 -10   1   4          0.03         -1.00         1.00 o                         
  -9   1   4        112.88        104.17         3.81 o                         
  -8   1   4          1.80          1.29         1.03 o                         
  -7   1   4          2.34          0.98         0.71 o                         
  -6   1   4          3.72          6.13         0.72 o                         
  -5   1   4        340.65        345.66         2.92 o                         
  -4   1   4        760.45        775.64         5.49 o                         
  -3   1   4       2612.32       2557.92        43.51 o                         
  -2   1   4        136.57        160.58         1.60 o                         
  -1   1   4        261.03        268.31         2.88 o                         
   0   1   4        651.97        622.05         6.33 o                         
   1   1   4        310.93        278.49         2.35 o                         
   2   1   4        496.74        491.67         3.60 o                         
   3   1   4          4.38          5.30         0.38 o                         
   4   1   4         18.37         14.12         0.53 o                         
   5   1   4          7.55          6.18         0.48 o                         
   6   1   4          8.35         10.15         0.56 o                         
   7   1   4          0.03          0.25         0.49 o                         
   8   1   4         21.19         19.92         0.79 o                         
   9   1   4         31.88         31.00         1.16 o                         
  10   1   4         56.04         67.81         1.49 o                         
 -11   2   4          1.29          0.17         1.64 o                         
 -10   2   4          0.03          0.20         1.26 o                         
  -9   2   4         26.90         22.29         1.55 o                         
  -8   2   4          9.87          9.42         1.28 o                         
  -7   2   4          0.03         -0.10         0.68 o                         
  -6   2   4        303.29        312.79         3.01 o                         
  -5   2   4        200.48        204.69         2.40 o                         
  -4   2   4        106.32        120.15         1.48 o                         
  -3   2   4       6356.49       6398.99        81.53 o                         
  -2   2   4       2054.91       2048.94        37.31 o                         
  -1   2   4       1085.13       1026.67         7.26 o                         
   0   2   4       2664.59       2672.19        37.20 o                         
   1   2   4          1.31          0.95         0.41 o                         
   2   2   4          0.98          2.89         0.30 o                         
   3   2   4         23.53         12.11         0.71 o                         
   4   2   4          3.33          3.88         0.38 o                         
   5   2   4         63.09         54.96         1.04 o                         
   6   2   4         47.30         43.07         1.02 o                         
   7   2   4         32.06         31.76         1.05 o                         
   8   2   4         87.95         76.01         1.45 o                         
   9   2   4          2.95          2.15         0.60 o                         
  10   2   4         26.44         30.23         1.10 o                         
 -11   3   4          6.54          8.26         2.25 o                         
 -10   3   4          4.21          4.45         1.11 o                         
  -9   3   4         21.93         21.49         1.88 o                         
  -8   3   4          1.72          0.14         0.76 o                         
  -7   3   4          9.43         10.04         1.21 o                         
  -6   3   4          0.18         -0.26         0.64 o                         
  -5   3   4        536.28        538.30         4.43 o                         
  -4   3   4        116.03        106.85         1.50 o                         
  -3   3   4        195.96        192.27         1.97 o                         
  -2   3   4        117.18        131.71         1.38 o                         
  -1   3   4         41.60         66.13         0.90 o                         
   0   3   4         20.04         32.79         0.64 o                         
   1   3   4        128.91        159.91         1.59 o                         
   2   3   4        315.12        358.25         5.80 o                         
   3   3   4        110.14        105.70         1.78 o                         
   4   3   4          3.94          4.58         0.25 o                         
   5   3   4        425.24        418.92         3.23 o                         
   6   3   4       1342.10       1337.25         9.44 o                         
   7   3   4        522.11        503.51         5.36 o                         
   8   3   4          0.01         -0.52         0.52 o                         
   9   3   4          7.55          6.10         0.65 o                         
  10   3   4          9.21          9.74         0.86 o                         
 -11   4   4          4.13          5.05         1.40 o                         
 -10   4   4          3.70          3.59         1.23 o                         
  -9   4   4          2.27          3.82         0.96 o                         
  -8   4   4        123.83        120.55         2.22 o                         
  -7   4   4        133.96        141.54         2.07 o                         
  -6   4   4         58.00         48.35         1.37 o                         
  -5   4   4         25.70         28.30         1.01 o                         
  -4   4   4          1.20         -0.57         0.57 o                         
  -3   4   4         50.82         46.76         1.07 o                         
  -2   4   4        274.68        261.67         2.34 o                         
  -1   4   4        570.63        587.64         4.41 o                         
   0   4   4         12.86          8.18         0.79 o                         
   1   4   4       1057.46       1013.23         7.75 o                         
   2   4   4          1.71          5.04         1.25 o                         
   3   4   4        175.27        170.86         2.42 o                         
   4   4   4        295.65        367.45         4.90 o                         
   5   4   4         11.83         14.71         1.01 o                         
   6   4   4         14.95         15.25         0.61 o                         
   7   4   4         60.66         63.01         1.05 o                         
   8   4   4         22.24         25.39         0.89 o                         
   9   4   4          0.33          0.66         0.58 o                         
  10   4   4          0.36          1.43         0.61 o                         
 -11   5   4         29.32         30.88         2.13 o                         
 -10   5   4         10.36          7.50         1.21 o                         
  -9   5   4         30.73         29.85         1.27 o                         
  -8   5   4          4.54          3.31         1.19 o                         
  -7   5   4        389.32        404.24         3.84 o                         
  -6   5   4        108.87        108.85         1.75 o                         
  -5   5   4        341.13        338.73         3.13 o                         
  -4   5   4         18.58         17.52         0.79 o                         
  -3   5   4         44.86         40.88         1.07 o                         
  -2   5   4        134.69        129.05         1.53 o                         
  -1   5   4         45.23         49.83         0.98 o                         
   0   5   4          7.07          7.32         0.47 o                         
   1   5   4          9.63          8.36         0.64 o                         
   2   5   4       1934.02       1991.53        18.40 o                         
   3   5   4        627.48        650.46         6.70 o                         
   4   5   4         41.21         42.85         1.73 o                         
   5   5   4        256.82        242.25         3.96 o                         
   6   5   4        150.67        139.28         1.67 o                         
   7   5   4          1.62          0.68         0.41 o                         
   8   5   4          6.70          8.35         0.59 o                         
   9   5   4          4.22          2.46         0.58 o                         
  10   5   4          4.21          4.59         1.18 o                         
 -10   6   4         11.97         12.94         1.21 o                         
  -9   6   4         23.97         23.31         1.25 o                         
  -8   6   4        148.47        147.74         2.46 o                         
  -7   6   4         63.15         59.68         1.62 o                         
  -6   6   4          0.03         -0.04         0.75 o                         
  -5   6   4         52.28         47.77         1.28 o                         
  -4   6   4         20.08         21.04         0.85 o                         
  -3   6   4       2784.26       2837.59        23.18 o                         
  -2   6   4        737.51        751.16         5.66 o                         
  -1   6   4         46.52         47.75         0.99 o                         
   0   6   4       1195.90       1242.41         9.79 o                         
   1   6   4        249.59        259.74         3.65 o                         
   2   6   4         71.69         94.24         2.66 o                         
   3   6   4         60.55         44.03         1.48 o                         
   4   6   4          0.00         -0.35         0.91 o                         
   5   6   4          7.23          9.13         1.21 o                         
   6   6   4         11.10         16.89         1.53 o                         
   7   6   4          8.91          9.33         2.37 o                         
   8   6   4          9.60         14.36         1.30 o                         
   9   6   4         15.22         12.56         0.60 o                         
 -10   7   4          2.47          4.32         1.15 o                         
  -9   7   4         12.08         14.99         1.49 o                         
  -8   7   4         56.63         57.36         1.83 o                         
  -7   7   4         10.46         11.35         1.04 o                         
  -6   7   4          2.37         -0.23         0.71 o                         
  -5   7   4         14.67         13.71         0.97 o                         
  -4   7   4        136.77        137.87         2.04 o                         
  -3   7   4        559.94        581.41         4.66 o                         
  -2   7   4          1.02          1.52         0.56 o                         
  -1   7   4        648.61        641.17         5.63 o                         
   0   7   4        981.89       1085.25         8.48 o                         
   1   7   4         74.76         84.97         1.10 o                         
   2   7   4         17.66         19.95         0.52 o                         
   3   7   4         53.46         55.40         1.67 o                         
   4   7   4         70.48         56.25         2.17 o                         
   5   7   4          0.49         -0.37         1.19 o                         
   6   7   4          0.34         -0.83         1.51 o                         
   7   7   4         39.61         37.16         2.52 o                         
   8   7   4          2.19          4.49         1.68 o                         
   9   7   4          0.55          0.46         1.43 o                         
 -10   8   4         23.78         26.34         3.08 o                         
  -9   8   4          0.00         -0.01         1.09 o                         
  -8   8   4         28.61         26.44         1.56 o                         
  -7   8   4        502.55        518.17         5.07 o                         
  -6   8   4          6.59          7.03         0.89 o                         
  -5   8   4         21.46         26.55         1.02 o                         
  -4   8   4          4.75          4.22         0.67 o                         
  -3   8   4         76.78         78.16         1.52 o                         
  -2   8   4          0.71          2.05         0.73 o                         
  -1   8   4         11.98         16.43         0.82 o                         
   0   8   4        245.70        269.43         2.47 o                         
   1   8   4        455.85        434.13         3.85 o                         
   2   8   4        226.84        222.06         2.02 o                         
   3   8   4          8.80          7.72         1.11 o                         
   4   8   4        121.53        120.76         3.03 o                         
   5   8   4         11.29          8.56         1.44 o                         
   6   8   4        101.53         98.08         3.83 o                         
   7   8   4         21.51         27.26         1.98 o                         
   8   8   4         16.64         14.09         1.63 o                         
   9   8   4          0.04          0.07         2.63 o                         
 -10   9   4         26.91         25.31         1.74 o                         
  -9   9   4         11.39         13.62         1.14 o                         
  -8   9   4         16.59         17.15         1.12 o                         
  -7   9   4          4.98          4.61         0.99 o                         
  -6   9   4          6.62          8.22         0.91 o                         
  -5   9   4        333.95        311.35         3.14 o                         
  -4   9   4         13.29         14.82         1.03 o                         
  -3   9   4        157.47        161.51         2.19 o                         
  -2   9   4        297.96        324.12         3.25 o                         
  -1   9   4          2.95          8.31         0.64 o                         
   0   9   4         27.15         21.11         0.80 o                         
   1   9   4        426.34        455.98         3.77 o                         
   2   9   4        187.84        194.24         1.90 o                         
   3   9   4          3.45          4.18         0.40 o                         
   4   9   4         87.63         76.19         2.51 o                         
   5   9   4          0.93          2.20         1.56 o                         
   6   9   4        148.65        143.73         4.95 o                         
   7   9   4          8.84          6.83         1.47 o                         
   8   9   4          0.12         -0.63         1.43 o                         
   9   9   4          1.22         -1.31         3.14 o                         
  -9  10   4         23.11         18.51         1.22 o                         
  -8  10   4         42.48         42.73         2.01 o                         
  -7  10   4         41.11         40.49         1.55 o                         
  -6  10   4         37.65         35.06         2.26 o                         
  -5  10   4         49.97         37.86         1.59 o                         
  -4  10   4          0.62          0.48         0.76 o                         
  -3  10   4        166.32        164.18         2.23 o                         
  -2  10   4        178.40        174.05         2.06 o                         
  -1  10   4         63.16         71.53         1.33 o                         
   0  10   4         20.80         15.86         0.73 o                         
   1  10   4         28.78         24.01         0.85 o                         
   2  10   4        261.94        229.78         3.14 o                         
   3  10   4          4.12          6.16         0.45 o                         
   4  10   4          0.51          0.20         1.59 o                         
   5  10   4        162.61        144.27         4.26 o                         
   6  10   4         17.05         17.16         2.16 o                         
   7  10   4          0.89         -0.69         1.40 o                         
   8  10   4          0.10          2.09         2.08 o                         
  -9  11   4         50.13         53.42         1.86 o                         
  -8  11   4          2.65          1.94         0.98 o                         
  -7  11   4         28.37         23.34         1.19 o                         
  -6  11   4          3.03          0.56         1.13 o                         
  -5  11   4          0.58          1.16         0.90 o                         
  -4  11   4         23.11         16.85         1.10 o                         
  -3  11   4        135.24        134.81         1.95 o                         
  -2  11   4         14.56          8.07         0.76 o                         
  -1  11   4          5.21          4.02         0.68 o                         
   0  11   4         53.44         55.38         1.34 o                         
   1  11   4        258.18        249.45         3.66 o                         
   2  11   4          0.01         -0.59         0.59 o                         
   3  11   4         65.11         71.91         1.15 o                         
   4  11   4        309.24        299.36         5.03 o                         
   5  11   4         80.63         72.09         3.35 o                         
   6  11   4         32.72         44.61         3.31 o                         
   7  11   4          1.59          1.26         1.53 o                         
   8  11   4          1.39          0.93         1.98 o                         
  -9  12   4          1.24          3.18         1.45 o                         
  -8  12   4         15.93         17.66         1.21 o                         
  -7  12   4         35.66         34.28         1.61 o                         
  -6  12   4         31.43         29.54         1.22 o                         
  -5  12   4          0.02         -0.88         0.88 o                         
  -4  12   4        112.59        108.41         2.42 o                         
  -3  12   4        162.78        172.58         3.27 o                         
  -2  12   4          0.04         -0.30         0.71 o                         
  -1  12   4         22.08         23.19         1.05 o                         
   0  12   4         34.14         29.82         1.13 o                         
   1  12   4        107.61        102.34         1.61 o                         
   2  12   4         82.18         73.66         1.53 o                         
   3  12   4        119.98         98.55         1.44 o                         
   4  12   4          5.12          2.25         0.78 o                         
   5  12   4          0.69          1.70         1.37 o                         
   6  12   4         25.86         25.78         2.02 o                         
   7  12   4          0.65          1.69         1.51 o                         
   8  12   4          4.61          3.28         2.88 o                         
  -8  13   4          0.02         -0.71         0.98 o                         
  -7  13   4         27.64         24.42         1.21 o                         
  -6  13   4          4.26          1.81         0.94 o                         
  -5  13   4         13.72         11.85         1.37 o                         
  -4  13   4         35.54         45.12         1.86 o                         
  -3  13   4          0.26          0.43         0.88 o                         
  -2  13   4         39.11         45.79         1.54 o                         
  -1  13   4          1.18          0.29         0.78 o                         
   0  13   4        126.61        109.17         1.81 o                         
   1  13   4        499.99        495.64         4.35 o                         
   2  13   4          8.00          6.03         0.71 o                         
   3  13   4          1.94         -0.17         0.53 o                         
   4  13   4         18.55         13.00         0.75 o                         
   5  13   4          0.41         -1.39         1.39 o                         
   6  13   4         11.97          7.12         1.70 o                         
   7  13   4          0.30          0.00         1.79 o                         
  -8  14   4         14.89         11.87         1.41 o                         
  -7  14   4          9.56          8.19         1.12 o                         
  -6  14   4          5.18          6.60         1.05 o                         
  -5  14   4         37.31         37.86         1.86 o                         
  -4  14   4        249.96        246.56         3.23 o                         
  -3  14   4         23.63         20.81         1.37 o                         
  -2  14   4        200.84        206.64         4.54 o                         
  -1  14   4         86.99         89.94         1.90 o                         
   0  14   4        168.06        174.43         2.30 o                         
   1  14   4         87.56         81.18         1.89 o                         
   2  14   4         73.38         62.32         1.42 o                         
   3  14   4         24.80         28.52         1.64 o                         
   4  14   4        104.30        111.20         1.83 o                         
   5  14   4          1.12          3.29         1.54 o                         
   6  14   4          0.63         -1.36         2.71 o                         
   7  14   4          7.84          8.03         2.08 o                         
  -7  15   4          0.79          0.41         1.19 o                         
  -6  15   4          1.25          2.36         1.04 o                         
  -5  15   4         70.17         67.40         2.01 o                         
  -4  15   4          0.79          2.45         1.02 o                         
  -3  15   4          8.63          8.64         1.07 o                         
  -2  15   4         22.00         17.60         1.27 o                         
  -1  15   4         27.07         24.27         1.45 o                         
   0  15   4         23.09         21.25         1.58 o                         
   1  15   4         57.06         54.17         1.90 o                         
   2  15   4         28.56         26.18         1.10 o                         
   3  15   4          1.51          0.10         0.73 o                         
   4  15   4          1.47          1.38         0.94 o                         
   5  15   4         39.34         38.06         1.39 o                         
   6  15   4         15.18         14.16         2.27 o                         
  -6  16   4          0.73          0.29         1.37 o                         
  -5  16   4          0.00          2.04         0.99 o                         
  -4  16   4        186.31        201.96         2.84 o                         
  -3  16   4          2.50          3.79         1.08 o                         
  -2  16   4         16.34         18.76         1.14 o                         
  -1  16   4          1.10          1.36         0.91 o                         
   0  16   4        122.63        127.22         2.33 o                         
   1  16   4         17.42         19.96         1.48 o                         
   2  16   4          0.03          0.20         0.72 o                         
   3  16   4          1.50          0.13         0.89 o                         
   4  16   4         20.83         25.92         1.10 o                         
   5  16   4         22.12         27.86         2.99 o                         
  -5  17   4          7.63          8.55         1.40 o                         
  -4  17   4          6.90          6.45         1.09 o                         
  -3  17   4         36.76         35.14         1.68 o                         
  -2  17   4          0.11          0.59         0.91 o                         
  -1  17   4          3.22          5.69         0.94 o                         
   0  17   4         16.46         20.19         1.14 o                         
   1  17   4         16.91         13.08         1.06 o                         
   2  17   4          2.40          4.65         1.25 o                         
   3  17   4          0.03          0.03         1.04 o                         
   4  17   4         26.35         27.78         1.26 o                         
  -4  18   4          8.21          9.73         1.38 o                         
  -3  18   4          0.02          0.61         1.38 o                         
  -2  18   4          0.06          0.47         1.17 o                         
  -1  18   4         13.74         12.68         1.15 o                         
   0  18   4          0.23          0.00         0.87 o                         
   1  18   4         23.53         24.97         1.39 o                         
   2  18   4          0.60         -0.54         1.06 o                         
   3  18   4          4.87          8.01         1.23 o                         
  -2  19   4          3.06          1.94         1.24 o                         
  -1  19   4          8.21          4.29         1.22 o                         
   0  19   4          4.18          2.95         1.47 o                         
   1  19   4          4.97          5.22         0.98 o                         
 -11   0   5          0.86         -0.17         1.92 o                         
  -9   0   5          0.02          0.51         1.70 o                         
  -7   0   5        113.47        104.43         2.85 o                         
  -5   0   5        192.71        192.30         2.90 o                         
  -3   0   5       1427.93       1405.75        13.23 o                         
  -1   0   5        100.10        107.72         1.70 o                         
   1   0   5        350.32        337.34         3.48 o                         
   3   0   5         31.57         32.06         1.08 o                         
   5   0   5          4.64          5.37         0.69 o                         
   7   0   5          5.20          5.07         0.76 o                         
   9   0   5         18.32         21.78         3.73 o                         
 -11   1   5          1.25         -1.30         1.30 o                         
 -10   1   5          4.99          3.78         1.08 o                         
  -9   1   5          1.79          1.86         1.23 o                         
  -8   1   5        101.71        106.76         5.03 o                         
  -7   1   5         14.57         15.16         0.97 o                         
  -6   1   5        392.11        396.50         3.41 o                         
  -5   1   5        185.83        186.09         2.01 o                         
  -4   1   5        379.36        386.45         3.15 o                         
  -3   1   5       4540.75       4536.57        65.94 o                         
  -2   1   5          0.07          0.63         0.45 o                         
  -1   1   5         16.69         18.28         0.67 o                         
   0   1   5       1072.20       1046.97         6.92 o                         
   1   1   5          8.61         10.99         0.44 o                         
   2   1   5        178.59        235.42         1.97 o                         
   3   1   5         28.09         37.40         0.72 o                         
   4   1   5        408.89        395.09         3.32 o                         
   5   1   5        181.42        171.54         2.44 o                         
   6   1   5         29.14         29.99         0.99 o                         
   7   1   5         26.39         22.60         0.92 o                         
   8   1   5         19.87         19.60         0.77 o                         
   9   1   5          0.30          0.94         0.50 o                         
 -11   2   5          5.61          4.39         1.40 o                         
 -10   2   5          5.40          3.61         1.58 o                         
  -9   2   5          0.86          0.96         1.09 o                         
  -8   2   5        111.10        109.73         3.99 o                         
  -7   2   5         59.62         53.78         1.49 o                         
  -6   2   5         17.93         18.61         1.31 o                         
  -5   2   5        143.17        159.33         1.87 o                         
  -4   2   5        342.00        319.82         2.74 o                         
  -3   2   5         45.16         52.78         1.07 o                         
  -2   2   5        357.52        350.16         2.74 o                         
  -1   2   5        533.15        550.83         3.98 o                         
   0   2   5         29.32         35.04         0.72 o                         
   1   2   5         41.62         56.43         0.80 o                         
   2   2   5        832.67        853.68         6.38 o                         
   3   2   5        442.28        415.97         3.17 o                         
   4   2   5         40.88         43.58         0.82 o                         
   5   2   5         93.15         86.99         1.35 o                         
   6   2   5          7.99          6.45         0.54 o                         
   7   2   5        122.78        114.94         1.96 o                         
   8   2   5         31.38         31.01         1.08 o                         
   9   2   5         11.91          9.18         0.84 o                         
 -11   3   5          1.90          2.88         1.45 o                         
 -10   3   5         22.90         19.68         1.73 o                         
  -9   3   5         25.57         29.41         1.61 o                         
  -8   3   5         12.42         13.17         1.17 o                         
  -7   3   5         20.68         20.17         1.04 o                         
  -6   3   5         60.94         62.15         1.79 o                         
  -5   3   5        282.47        309.52         3.01 o                         
  -4   3   5         94.31         85.61         1.33 o                         
  -3   3   5         57.91         56.56         1.08 o                         
  -2   3   5        250.18        260.68         2.22 o                         
  -1   3   5         24.90         22.51         0.67 o                         
   0   3   5        773.34        741.90         5.03 o                         
   1   3   5        736.92        791.38         5.72 o                         
   2   3   5        475.50        519.06         3.55 o                         
   3   3   5        219.19        214.38         2.71 o                         
   4   3   5         41.52         48.44         1.63 o                         
   5   3   5         55.98         52.46         0.75 o                         
   6   3   5         20.06         19.47         0.73 o                         
   7   3   5         46.40         40.59         1.08 o                         
   8   3   5          2.49          2.74         0.55 o                         
   9   3   5         15.21         20.50         1.09 o                         
 -11   4   5          5.67          4.27         1.84 o                         
 -10   4   5          0.30         -0.60         1.02 o                         
  -9   4   5          4.56          3.59         0.98 o                         
  -8   4   5         27.68         29.26         1.47 o                         
  -7   4   5          2.89          4.31         1.05 o                         
  -6   4   5          3.71          3.53         0.76 o                         
  -5   4   5        347.23        334.77         3.18 o                         
  -4   4   5          4.79          2.36         0.64 o                         
  -3   4   5         94.01        102.03         1.46 o                         
  -2   4   5          2.03          3.84         0.56 o                         
  -1   4   5       1070.14       1133.60         8.12 o                         
   0   4   5          1.50          0.01         0.40 o                         
   1   4   5        118.81        151.12         2.30 o                         
   2   4   5        566.92        546.06         5.70 o                         
   3   4   5       1018.53       1032.27        11.68 o                         
   4   4   5          0.01         -0.22         0.81 o                         
   5   4   5         64.30         65.27         2.02 o                         
   6   4   5          2.85          1.66         1.01 o                         
   7   4   5          5.58          6.89         0.64 o                         
   8   4   5          8.05         10.48         0.55 o                         
   9   4   5         18.79         18.57         1.04 o                         
 -10   5   5          0.06         -1.13         1.13 o                         
  -9   5   5         15.16         16.22         1.24 o                         
  -8   5   5         36.47         39.25         1.51 o                         
  -7   5   5        267.56        271.77         3.26 o                         
  -6   5   5          1.19          0.44         0.76 o                         
  -5   5   5         56.76         57.22         1.37 o                         
  -4   5   5          8.99         16.64         0.83 o                         
  -3   5   5        242.94        238.57         2.39 o                         
  -2   5   5        283.55        291.46         2.64 o                         
  -1   5   5       1065.54       1077.95         7.77 o                         
   0   5   5         36.86         39.15         1.00 o                         
   1   5   5       1022.86       1061.35         8.22 o                         
   2   5   5        308.99        346.19         4.05 o                         
   3   5   5          9.09         13.19         0.93 o                         
   4   5   5          6.48          9.74         1.11 o                         
   5   5   5         38.61         28.64         1.55 o                         
   6   5   5         10.49         11.18         1.30 o                         
   7   5   5         48.65         46.23         3.39 o                         
   8   5   5         13.97         14.97         1.46 o                         
   9   5   5         11.45         13.67         3.02 o                         
 -10   6   5         11.10         11.94         1.24 o                         
  -9   6   5          8.89          7.75         1.17 o                         
  -8   6   5          2.48          2.98         0.99 o                         
  -7   6   5          6.99          6.00         1.83 o                         
  -6   6   5        306.26        297.63         3.20 o                         
  -5   6   5         19.30         24.61         1.08 o                         
  -4   6   5        117.63        126.46         1.75 o                         
  -3   6   5       1109.65       1102.78         8.14 o                         
  -2   6   5        139.26        130.58         1.62 o                         
  -1   6   5        368.41        411.66         3.41 o                         
   0   6   5         21.96         26.57         1.21 o                         
   1   6   5        147.17        161.41         1.79 o                         
   2   6   5          2.19          3.24         0.80 o                         
   3   6   5        492.47        489.74         5.43 o                         
   4   6   5        420.79        432.79         6.35 o                         
   5   6   5         74.56         62.09         2.22 o                         
   6   6   5         83.71         80.94         2.48 o                         
   7   6   5         53.30         48.24         4.58 o                         
   8   6   5          0.56          0.07         1.36 o                         
   9   6   5          1.11          1.78         1.39 o                         
 -10   7   5         19.25         21.24         2.16 o                         
  -9   7   5         22.75         23.05         1.33 o                         
  -8   7   5          3.69          2.95         0.95 o                         
  -7   7   5         15.89         13.26         1.15 o                         
  -6   7   5          8.11          6.76         0.88 o                         
  -5   7   5          0.81          0.10         0.70 o                         
  -4   7   5         66.64         70.72         1.44 o                         
  -3   7   5          4.39          6.09         0.68 o                         
  -2   7   5         54.71         45.61         1.13 o                         
  -1   7   5        781.25        774.06         5.87 o                         
   0   7   5         75.48         79.90         1.20 o                         
   1   7   5         53.68         58.28         1.06 o                         
   2   7   5         23.61         27.33         1.28 o                         
   3   7   5          7.62          7.01         1.48 o                         
   4   7   5         11.06         11.08         1.41 o                         
   5   7   5          2.35         -1.11         1.11 o                         
   6   7   5          2.88          1.10         1.04 o                         
   7   7   5         60.09         59.03         2.55 o                         
   8   7   5          3.35          4.98         1.37 o                         
   9   7   5          0.35         -0.25         1.68 o                         
 -10   8   5         67.85         88.62         2.70 o                         
  -9   8   5         39.18         43.97         1.62 o                         
  -8   8   5         10.95         10.32         1.09 o                         
  -7   8   5         19.31         22.71         1.26 o                         
  -6   8   5        507.15        499.32         4.94 o                         
  -5   8   5         14.58         12.31         0.89 o                         
  -4   8   5          0.72          0.53         0.69 o                         
  -3   8   5         65.25         69.34         1.37 o                         
  -2   8   5        161.30        172.93         2.22 o                         
  -1   8   5        375.84        370.17         3.27 o                         
   0   8   5        417.97        455.74         3.48 o                         
   1   8   5         34.39         29.65         0.82 o                         
   2   8   5        213.46        216.23         1.75 o                         
   3   8   5         42.34         45.03         1.76 o                         
   4   8   5        316.71        320.81         6.66 o                         
   5   8   5         90.29         76.80         7.08 o                         
   6   8   5         11.94         14.78         2.04 o                         
   7   8   5          0.20          0.95         1.33 o                         
   8   8   5          0.65          2.74         1.40 o                         
 -10   9   5          6.68          8.19         1.36 o                         
  -9   9   5         27.13         30.73         1.41 o                         
  -8   9   5         42.67         39.61         1.76 o                         
  -7   9   5         20.97         24.71         1.64 o                         
  -6   9   5         35.12         33.22         1.38 o                         
  -5   9   5        103.27         92.98         2.24 o                         
  -4   9   5         29.68         34.91         1.17 o                         
  -3   9   5         70.29         85.03         2.26 o                         
  -2   9   5        180.22        184.46         2.15 o                         
  -1   9   5         25.20         24.09         0.88 o                         
   0   9   5         12.50         12.55         0.67 o                         
   1   9   5        113.31        107.20         1.40 o                         
   2   9   5        599.18        619.66         4.39 o                         
   3   9   5        900.47        896.85         9.35 o                         
   4   9   5        100.50         95.61         3.42 o                         
   5   9   5          0.81         -1.50         1.50 o                         
   6   9   5          7.69          8.13         1.53 o                         
   7   9   5         20.87         23.41         1.83 o                         
   8   9   5         19.51         28.89         4.75 o                         
  -9  10   5          0.54         -1.02         1.02 o                         
  -8  10   5          6.83          6.51         1.07 o                         
  -7  10   5        146.65        146.28         2.77 o                         
  -6  10   5        135.92        133.09         2.98 o                         
  -5  10   5         11.21          8.38         1.00 o                         
  -4  10   5         72.28         57.91         1.50 o                         
  -3  10   5          3.30          4.93         0.77 o                         
  -2  10   5         26.16         32.06         1.10 o                         
  -1  10   5        253.33        255.55         2.47 o                         
   0  10   5        212.03        210.10         2.41 o                         
   1  10   5         21.96         28.72         0.93 o                         
   2  10   5         19.62         21.54         0.67 o                         
   3  10   5         23.36         19.95         1.58 o                         
   4  10   5         96.86         94.65         3.86 o                         
   5  10   5         30.36         27.68         2.27 o                         
   6  10   5         49.67         46.51         2.50 o                         
   7  10   5          0.80          1.44         1.45 o                         
   8  10   5         14.46         14.80         3.73 o                         
  -9  11   5          0.01          0.78         1.22 o                         
  -8  11   5         13.71         16.65         1.31 o                         
  -7  11   5          9.35         10.08         1.27 o                         
  -6  11   5         15.08         13.50         1.19 o                         
  -5  11   5          4.80          6.09         1.00 o                         
  -4  11   5         45.66         36.74         1.39 o                         
  -3  11   5         50.11         48.45         1.87 o                         
  -2  11   5         84.47         90.43         1.65 o                         
  -1  11   5         14.96         15.83         0.93 o                         
   0  11   5         23.74         21.48         0.91 o                         
   1  11   5          2.64          3.57         0.60 o                         
   2  11   5        252.57        240.30         2.15 o                         
   3  11   5         23.49         17.98         1.62 o                         
   4  11   5         76.19         59.76         5.34 o                         
   5  11   5         19.48         23.62         2.37 o                         
   6  11   5          6.53         10.10         2.10 o                         
   7  11   5         55.08         70.08         3.29 o                         
  -8  12   5          0.32          0.35         1.00 o                         
  -7  12   5          2.09          0.00         0.96 o                         
  -6  12   5          0.62          1.65         0.99 o                         
  -5  12   5          0.16         -0.95         0.95 o                         
  -3  12   5          0.13         -0.79         0.85 o                         
  -2  12   5          0.36         -0.87         0.87 o                         
  -1  12   5        121.14        124.70         1.91 o                         
   0  12   5        392.83        374.04         3.61 o                         
   1  12   5        112.25        112.58         1.68 o                         
   2  12   5        174.51        166.97         2.25 o                         
   3  12   5         49.12         46.89         1.31 o                         
   4  12   5         13.20         15.33         1.73 o                         
   5  12   5         30.76         33.78         2.26 o                         
   6  12   5         18.62         22.25         3.31 o                         
   7  12   5          2.74          3.22         2.63 o                         
  -8  13   5          4.41          3.08         1.19 o                         
  -7  13   5          0.85          2.58         0.95 o                         
  -6  13   5          1.26          0.94         0.94 o                         
  -5  13   5         16.36         14.79         1.11 o                         
  -4  13   5          3.43          4.51         1.13 o                         
  -3  13   5        132.87        145.67         2.65 o                         
  -2  13   5        228.16        233.57         2.96 o                         
  -1  13   5          3.60          6.65         0.83 o                         
   0  13   5         30.49         39.93         1.30 o                         
   1  13   5        108.40         93.10         1.61 o                         
   2  13   5          9.10         11.39         1.03 o                         
   3  13   5         25.03         22.68         0.90 o                         
   4  13   5          2.71          2.34         1.85 o                         
   5  13   5          0.90          2.20         1.52 o                         
   6  13   5         38.54         45.62         3.42 o                         
   7  13   5          0.09          0.13         2.38 o                         
  -7  14   5          0.16         -0.53         1.34 o                         
  -6  14   5         31.54         33.40         1.42 o                         
  -5  14   5         15.82         14.45         1.15 o                         
  -4  14   5         36.55         32.64         1.48 o                         
  -3  14   5         16.88         12.08         1.22 o                         
  -2  14   5         19.23         23.99         1.65 o                         
  -1  14   5        134.41        129.34         2.12 o                         
   0  14   5         30.84         27.57         1.55 o                         
   1  14   5         29.63         25.31         1.02 o                         
   2  14   5          1.16          1.14         0.97 o                         
   3  14   5          0.08         -0.68         0.68 o                         
   4  14   5          0.08         -0.80         1.49 o                         
   5  14   5         39.82         51.58         4.88 o                         
   6  14   5          0.18         -0.31         4.58 o                         
  -7  15   5          0.18         -1.12         1.12 o                         
  -6  15   5          3.02          5.12         1.17 o                         
  -5  15   5         18.87         20.30         1.37 o                         
  -4  15   5         38.17         36.09         1.52 o                         
  -3  15   5         32.08         22.80         1.31 o                         
  -2  15   5          5.13          5.10         0.99 o                         
  -1  15   5         22.80         17.58         1.16 o                         
   0  15   5         29.94         37.58         1.49 o                         
   1  15   5         39.66         40.49         1.30 o                         
   2  15   5          1.92          1.55         0.81 o                         
   3  15   5         38.79         37.36         1.16 o                         
   4  15   5         17.11         25.07         2.97 o                         
   5  15   5         16.81         13.48         2.71 o                         
  -6  16   5         22.45         23.92         1.69 o                         
  -5  16   5          4.23          2.17         1.34 o                         
  -4  16   5         17.44         19.91         1.22 o                         
  -3  16   5         10.70         13.53         1.08 o                         
  -2  16   5         16.67         17.86         1.19 o                         
  -1  16   5          8.31          8.10         0.99 o                         
   0  16   5          0.02         -0.22         1.00 o                         
   1  16   5         14.30         19.15         1.42 o                         
   2  16   5         33.78         40.40         1.49 o                         
   3  16   5          7.34         12.19         0.77 o                         
   4  16   5          0.81          1.04         0.78 o                         
   5  16   5         36.92         36.46         4.41 o                         
  -5  17   5          0.18          1.57         1.11 o                         
  -4  17   5         24.64         21.08         1.89 o                         
  -3  17   5         78.24         75.80         2.03 o                         
  -2  17   5         14.40         16.23         1.15 o                         
  -1  17   5         21.17         19.44         1.29 o                         
   0  17   5          4.62          5.62         0.92 o                         
   1  17   5         14.94         14.45         1.06 o                         
   2  17   5          1.17          0.12         1.17 o                         
   3  17   5          5.99          5.52         0.76 o                         
  -3  18   5          0.82          3.53         1.25 o                         
  -2  18   5          2.31          0.65         0.99 o                         
  -1  18   5         69.88         71.23         2.35 o                         
   0  18   5          9.23          7.67         1.12 o                         
   1  18   5          3.63          5.11         0.97 o                         
   2  18   5         15.84         19.76         1.15 o                         
 -10   0   6        118.20        122.44         4.84 o                         
  -8   0   6         31.25         27.54         1.61 o                         
  -6   0   6        241.10        228.74         4.01 o                         
  -4   0   6       5012.99       4917.79       107.25 o                         
  -2   0   6          2.96          5.65         0.82 o                         
   0   0   6       2116.62       2126.09        27.34 o                         
   2   0   6        148.56        162.94         2.04 o                         
   4   0   6         54.08         52.41         1.37 o                         
   6   0   6         50.10         48.53         2.15 o                         
   8   0   6          9.61         12.03         0.87 o                         
 -11   1   6         24.15         16.44         1.76 o                         
 -10   1   6         10.10         12.42         1.31 o                         
  -9   1   6          0.69         -0.22         1.00 o                         
  -8   1   6         23.22         24.10         1.22 o                         
  -7   1   6          2.50          1.95         0.81 o                         
  -6   1   6         90.60         96.17         2.48 o                         
  -5   1   6        510.31        519.32         4.15 o                         
  -4   1   6         11.02         13.30         0.77 o                         
  -3   1   6         94.88        105.61         1.40 o                         
  -2   1   6        158.45        142.13         1.68 o                         
  -1   1   6          0.02         -0.41         0.41 o                         
   0   1   6        157.66        162.25         1.53 o                         
   1   1   6        185.76        185.23         1.62 o                         
   2   1   6         36.02         43.84         0.80 o                         
   3   1   6          8.92         14.67         0.72 o                         
   4   1   6         35.61         34.39         0.85 o                         
   5   1   6         12.17          9.60         0.60 o                         
   6   1   6         66.72         61.74         1.19 o                         
   7   1   6         14.11         14.11         0.76 o                         
   8   1   6         51.59         59.68         1.45 o                         
   9   1   6         15.54         14.77         0.91 o                         
 -11   2   6          3.68          1.50         1.48 o                         
 -10   2   6         12.17         14.71         1.34 o                         
  -9   2   6         11.18         11.02         1.16 o                         
  -8   2   6          1.60          0.64         0.90 o                         
  -7   2   6          1.81         -0.48         0.89 o                         
  -6   2   6          0.01         -0.99         0.99 o                         
  -5   2   6        596.82        593.61         4.61 o                         
  -4   2   6        781.34        771.30         5.61 o                         
  -3   2   6        107.29        109.27         1.42 o                         
  -2   2   6         93.41        106.84         1.34 o                         
  -1   2   6        335.28        306.60         2.56 o                         
   0   2   6        773.89        740.32         5.10 o                         
   1   2   6        386.26        385.33         2.84 o                         
   2   2   6         30.70         34.09         0.94 o                         
   3   2   6        191.91        198.35         1.77 o                         
   4   2   6        447.40        433.05         3.58 o                         
   5   2   6        247.36        246.25         2.37 o                         
   6   2   6        462.49        439.89         3.70 o                         
   7   2   6         34.87         33.06         0.86 o                         
   8   2   6         11.36         12.23         0.65 o                         
   9   2   6         13.44         15.66         0.84 o                         
 -11   3   6         22.64         21.32         1.76 o                         
 -10   3   6          1.57          0.74         1.08 o                         
  -9   3   6          5.90          4.41         1.24 o                         
  -8   3   6          0.01         -0.94         0.94 o                         
  -7   3   6        118.26        116.49         2.07 o                         
  -6   3   6         31.31         27.69         1.19 o                         
  -5   3   6        303.60        301.53         2.82 o                         
  -4   3   6         16.95         13.34         0.73 o                         
  -3   3   6        212.95        221.14         2.13 o                         
  -2   3   6         35.07         39.96         0.95 o                         
  -1   3   6         28.21         24.61         0.74 o                         
   0   3   6         18.86         18.79         0.67 o                         
   1   3   6         12.57         11.05         0.54 o                         
   2   3   6          1.43          0.59         0.30 o                         
   3   3   6         37.34         41.06         0.65 o                         
   4   3   6       1017.37        994.62        11.26 o                         
   5   3   6        501.32        467.02         6.39 o                         
   6   3   6         61.94         59.33         1.04 o                         
   7   3   6          1.25          0.54         0.31 o                         
   8   3   6         16.98         18.05         0.85 o                         
   9   3   6          1.67          1.64         0.54 o                         
 -10   4   6         12.73          8.99         1.17 o                         
  -9   4   6          0.02          0.04         1.10 o                         
  -8   4   6          1.06          1.24         1.01 o                         
  -7   4   6         68.26         66.82         1.99 o                         
  -6   4   6          0.53         -0.48         0.82 o                         
  -5   4   6        203.76        204.55         2.48 o                         
  -4   4   6        165.67        143.52         1.98 o                         
  -3   4   6        126.85        129.67         1.59 o                         
  -2   4   6         44.40         45.99         1.00 o                         
  -1   4   6         28.78         30.24         0.83 o                         
   0   4   6         87.74         83.69         1.07 o                         
   1   4   6        136.64        145.88         1.80 o                         
   2   4   6        229.35        273.50         3.55 o                         
   3   4   6        120.72        119.18         2.24 o                         
   4   4   6         19.38         21.83         1.78 o                         
   5   4   6          8.17         11.08         1.57 o                         
   6   4   6         77.41         82.49         2.38 o                         
   7   4   6          7.96         10.46         1.50 o                         
   8   4   6          7.70          6.87         2.42 o                         
   9   4   6          2.79          5.49         1.24 o                         
 -10   5   6          5.76          5.78         1.33 o                         
  -9   5   6         68.31         69.73         2.03 o                         
  -8   5   6         10.45          9.08         1.13 o                         
  -7   5   6        100.50         97.69         2.24 o                         
  -6   5   6         18.39         14.23         1.20 o                         
  -5   5   6         15.99         15.77         1.30 o                         
  -4   5   6        163.74        146.87         1.96 o                         
  -3   5   6        351.76        323.82         3.04 o                         
  -2   5   6          0.19          0.82         0.57 o                         
  -1   5   6        107.83        100.68         1.40 o                         
   0   5   6        573.10        556.14         5.00 o                         
   1   5   6         35.83         35.64         1.07 o                         
   2   5   6         58.92         69.02         1.72 o                         
   3   5   6          3.81          1.23         0.93 o                         
   4   5   6          0.34          0.05         0.94 o                         
   5   5   6        191.59        192.94         3.54 o                         
   6   5   6        123.11        125.29         3.54 o                         
   7   5   6          2.31          3.76         1.63 o                         
   8   5   6          2.24          0.57         1.21 o                         
   9   5   6          5.48          6.69         1.39 o                         
 -10   6   6         14.90         13.27         1.59 o                         
  -9   6   6          0.24          1.29         1.10 o                         
  -8   6   6          0.05         -1.07         1.07 o                         
  -7   6   6        200.94        206.81         3.04 o                         
  -6   6   6         10.13         10.05         1.00 o                         
  -5   6   6        102.81        111.68         1.83 o                         
  -4   6   6          0.12         -0.13         0.67 o                         
  -3   6   6        120.19        125.62         1.75 o                         
  -2   6   6        108.87        109.56         1.56 o                         
  -1   6   6        461.26        468.38         3.85 o                         
   0   6   6        279.34        274.69         2.49 o                         
   1   6   6        229.74        214.13         2.21 o                         
   2   6   6        130.39        133.73         2.37 o                         
   3   6   6          0.91          0.56         0.87 o                         
   4   6   6          4.30          3.90         1.08 o                         
   5   6   6        131.33        118.66         2.87 o                         
   6   6   6          0.06         -0.06         1.38 o                         
   7   6   6         73.34         64.32         2.51 o                         
   8   6   6          4.91          4.36         1.30 o                         
 -10   7   6         57.22         72.84         5.19 o                         
  -9   7   6          0.56          3.23         1.10 o                         
  -8   7   6          6.04          4.90         1.29 o                         
  -7   7   6          3.42          5.31         1.04 o                         
  -6   7   6         70.03         69.76         1.85 o                         
  -5   7   6        157.17        161.09         2.27 o                         
  -4   7   6          6.73          4.19         0.76 o                         
  -3   7   6         72.86         77.97         2.05 o                         
  -2   7   6       1313.91       1415.43        10.26 o                         
  -1   7   6         61.31         65.94         1.25 o                         
   0   7   6        226.03        235.93         2.27 o                         
   1   7   6        283.52        308.87         2.96 o                         
   2   7   6          0.01         -0.24         0.87 o                         
   3   7   6         67.88         58.51         1.89 o                         
   4   7   6         40.46         41.29         2.31 o                         
   5   7   6          4.19          2.56         1.17 o                         
   6   7   6         39.39         51.63         2.88 o                         
   7   7   6          2.02          2.01         1.43 o                         
   8   7   6          0.58          1.76         1.34 o                         
 -10   8   6          1.55          3.41         1.36 o                         
  -9   8   6        100.13        104.30         2.93 o                         
  -8   8   6          2.63          3.59         1.06 o                         
  -7   8   6         72.17         73.75         2.03 o                         
  -6   8   6          5.57          5.70         1.33 o                         
  -5   8   6          0.16         -0.71         0.97 o                         
  -4   8   6          4.35          5.74         0.81 o                         
  -3   8   6         15.54         16.98         0.95 o                         
  -2   8   6         13.89         12.50         0.80 o                         
  -1   8   6         59.04         54.30         1.24 o                         
   0   8   6         65.10         65.34         1.21 o                         
   1   8   6        100.39         94.39         1.53 o                         
   2   8   6          0.29         -0.32         0.91 o                         
   3   8   6          1.10          3.86         1.08 o                         
   4   8   6          1.39          3.96         1.21 o                         
   5   8   6          0.29         -1.61         1.61 o                         
   6   8   6         22.61         23.67         3.14 o                         
   7   8   6          7.90          8.56         1.62 o                         
   8   8   6          5.99          5.09         2.37 o                         
  -9   9   6          0.27          0.73         1.18 o                         
  -8   9   6         21.47         16.93         1.18 o                         
  -7   9   6        128.88        127.48         2.46 o                         
  -6   9   6         96.91         83.15         2.04 o                         
  -5   9   6        155.78        144.88         4.66 o                         
  -4   9   6          8.63          6.35         0.92 o                         
  -3   9   6         13.96         12.10         1.07 o                         
  -2   9   6        134.05        153.87         2.24 o                         
  -1   9   6        139.64        133.38         1.98 o                         
   0   9   6        327.01        326.30         2.79 o                         
   1   9   6        140.87        151.41         2.06 o                         
   2   9   6         57.09         59.39         1.44 o                         
   3   9   6        135.30        130.84         3.17 o                         
   4   9   6          0.74         -1.08         2.63 o                         
   5   9   6         15.90         16.80         1.78 o                         
   6   9   6         56.47         48.17         2.54 o                         
   7   9   6          7.67          5.79         1.49 o                         
   8   9   6          1.44          0.07         1.62 o                         
  -9  10   6          4.68          7.39         1.63 o                         
  -8  10   6          1.95          3.28         1.19 o                         
  -7  10   6         19.06         18.83         1.22 o                         
  -6  10   6          1.58          1.35         1.00 o                         
  -5  10   6         60.75         68.21         1.87 o                         
  -4  10   6        157.78        157.41         2.27 o                         
  -3  10   6         28.31         27.56         1.17 o                         
  -2  10   6          0.28         -0.70         0.70 o                         
  -1  10   6          7.48         10.24         0.76 o                         
   0  10   6         49.65         53.40         1.13 o                         
   1  10   6         46.19         48.88         1.24 o                         
   2  10   6         57.97         51.43         1.47 o                         
   3  10   6        236.09        207.38         4.11 o                         
   4  10   6          4.16          7.07         1.80 o                         
   5  10   6          2.51          3.49         1.74 o                         
   6  10   6          1.05          2.18         1.40 o                         
   7  10   6          0.05          1.09         2.46 o                         
  -9  11   6          0.12          0.43         1.29 o                         
  -8  11   6         38.21         38.14         1.76 o                         
  -7  11   6         22.91         26.60         1.33 o                         
  -6  11   6          5.89          7.00         1.21 o                         
  -5  11   6        192.90        194.69         2.87 o                         
  -4  11   6         34.37         27.19         1.30 o                         
  -3  11   6          6.38          2.49         0.83 o                         
  -2  11   6          0.00         -0.74         0.74 o                         
  -1  11   6        191.64        200.75         2.18 o                         
   0  11   6          4.21          3.53         0.61 o                         
   1  11   6          0.73          1.52         0.60 o                         
   2  11   6        236.89        229.27         2.08 o                         
   3  11   6         14.71          5.01         1.32 o                         
   4  11   6         29.19         38.06         2.58 o                         
   5  11   6          0.24          0.70         2.04 o                         
   6  11   6         29.17         32.65         2.46 o                         
   7  11   6          1.98          2.69         1.79 o                         
  -8  12   6          1.98          0.52         1.21 o                         
  -7  12   6          8.24          9.22         1.14 o                         
  -6  12   6          0.68          0.75         1.37 o                         
  -5  12   6         40.70         48.74         1.80 o                         
  -4  12   6          0.69          0.44         0.94 o                         
  -3  12   6         60.78         58.99         2.19 o                         
  -2  12   6         48.18         50.68         1.39 o                         
  -1  12   6         83.97         80.50         1.50 o                         
   0  12   6        174.27        184.26         2.12 o                         
   1  12   6        110.46        104.34         2.07 o                         
   2  12   6         53.15         45.97         0.91 o                         
   3  12   6         53.55         53.63         2.33 o                         
   4  12   6          1.30          0.85         1.42 o                         
   5  12   6          8.37         10.75         1.66 o                         
   6  12   6          0.03          2.87         2.16 o                         
  -8  13   6         12.05          6.24         1.22 o                         
  -7  13   6         48.34         53.70         2.03 o                         
  -6  13   6         38.08         39.73         1.81 o                         
  -5  13   6          0.31          0.69         1.03 o                         
  -4  13   6         39.86         41.23         1.66 o                         
  -3  13   6         15.65         14.40         1.05 o                         
  -2  13   6         11.36          8.39         0.90 o                         
  -1  13   6         43.26         43.12         1.31 o                         
   0  13   6          7.09          6.10         0.69 o                         
   1  13   6         36.69         38.40         1.16 o                         
   2  13   6         18.08         13.05         0.62 o                         
   3  13   6          4.62          9.50         2.38 o                         
   4  13   6         10.04          6.04         1.59 o                         
   5  13   6         54.34         51.17         2.77 o                         
   6  13   6         41.78         44.86         5.68 o                         
  -7  14   6          8.52          6.07         1.30 o                         
  -6  14   6          6.82          6.68         1.11 o                         
  -5  14   6          3.10          4.61         0.95 o                         
  -4  14   6        128.83        141.67         2.57 o                         
  -3  14   6         73.22         74.29         1.71 o                         
  -2  14   6         73.10         69.27         1.76 o                         
  -1  14   6        109.82        104.81         2.02 o                         
   0  14   6         52.43         58.96         1.47 o                         
   1  14   6         13.63         11.96         0.76 o                         
   2  14   6         38.03         35.45         1.14 o                         
   3  14   6          7.61         10.62         1.52 o                         
   4  14   6          5.27          2.25         1.83 o                         
   5  14   6          4.43          6.86         2.54 o                         
  -6  15   6          1.57         -1.06         1.13 o                         
  -5  15   6         16.88         17.24         1.29 o                         
  -4  15   6          5.36          2.36         0.92 o                         
  -3  15   6          7.90         11.70         1.01 o                         
  -2  15   6          1.77          0.69         0.83 o                         
  -1  15   6          2.54          2.98         0.85 o                         
   0  15   6         41.86         41.42         1.38 o                         
   1  15   6          4.40          2.35         0.64 o                         
   2  15   6          1.18          0.50         0.53 o                         
   3  15   6         14.21         13.76         1.81 o                         
   4  15   6          4.47          3.22         2.04 o                         
   5  15   6          7.20          8.74         2.08 o                         
  -5  16   6          0.69          0.59         1.15 o                         
  -4  16   6          4.31          2.92         1.04 o                         
  -3  16   6          7.52          6.87         0.97 o                         
  -2  16   6         41.20         46.44         1.67 o                         
  -1  16   6          0.17          1.02         0.78 o                         
   0  16   6         55.48         53.69         1.61 o                         
   1  16   6          2.29          1.84         0.61 o                         
   2  16   6          1.51          0.94         0.66 o                         
   3  16   6          2.98          4.19         0.61 o                         
   4  16   6          1.15          4.83         2.08 o                         
  -4  17   6          5.88          5.95         1.41 o                         
  -3  17   6          0.00         -0.62         1.06 o                         
  -2  17   6          0.11          0.67         1.05 o                         
  -1  17   6          0.02          0.01         0.82 o                         
   0  17   6         22.41         31.76         1.22 o                         
   1  17   6          3.73          4.32         0.76 o                         
   2  17   6          6.19          4.03         0.73 o                         
   3  17   6         41.53         52.58         1.38 o                         
  -2  18   6          3.15          2.45         1.20 o                         
  -1  18   6          6.09          6.28         0.98 o                         
   0  18   6         23.20         28.81         1.36 o                         
   1  18   6          4.27          5.37         1.17 o                         
  -9   0   7         11.34         12.03         2.00 o                         
  -7   0   7         72.71         69.65         2.44 o                         
  -5   0   7        504.53        469.77         7.98 o                         
  -3   0   7         21.81         21.55         1.32 o                         
  -1   0   7          3.82          7.57         1.18 o                         
   1   0   7          1.12          1.99         0.57 o                         
   3   0   7          1.83          1.24         0.57 o                         
   5   0   7          0.94          1.59         0.75 o                         
   7   0   7         17.72         18.44         1.08 o                         
 -10   1   7          0.96         -0.92         1.13 o                         
  -9   1   7          5.80          5.10         1.16 o                         
  -8   1   7         15.17         16.23         1.21 o                         
  -7   1   7          4.95          5.28         0.94 o                         
  -6   1   7        245.98        229.36         2.55 o                         
  -5   1   7        901.92        869.31         6.61 o                         
  -4   1   7          3.99          7.39         0.72 o                         
  -3   1   7          5.71          6.23         0.62 o                         
  -2   1   7         92.07         94.55         1.32 o                         
  -1   1   7         59.14         48.97         1.00 o                         
   0   1   7         24.91         17.72         0.87 o                         
   1   1   7         60.27         68.16         1.04 o                         
   2   1   7          1.14          2.39         0.39 o                         
   3   1   7         11.34         12.53         0.56 o                         
   4   1   7         29.34         27.48         1.15 o                         
   5   1   7         42.97         36.52         1.16 o                         
   6   1   7          4.18          4.54         0.55 o                         
   7   1   7          2.99          3.16         0.54 o                         
   8   1   7         66.90         64.35         1.26 o                         
 -10   2   7         77.94         75.53         2.61 o                         
  -9   2   7         36.50         38.62         1.63 o                         
  -8   2   7          3.89          3.50         0.99 o                         
  -7   2   7         84.74         87.39         2.26 o                         
  -6   2   7        142.97        132.27         1.95 o                         
  -5   2   7        125.14        133.58         1.88 o                         
  -4   2   7        424.13        430.62         3.57 o                         
  -3   2   7        141.70        152.43         1.74 o                         
  -2   2   7          0.13         -0.49         0.49 o                         
  -1   2   7        340.63        346.24         2.82 o                         
   0   2   7        425.94        441.64         3.33 o                         
   1   2   7        101.14         95.38         1.31 o                         
   2   2   7          0.60          1.70         0.41 o                         
   3   2   7         29.91         31.20         0.82 o                         
   4   2   7         21.04         17.79         0.71 o                         
   5   2   7        234.29        217.21         2.44 o                         
   6   2   7         68.21         73.09         1.19 o                         
   7   2   7         16.66         15.66         0.69 o                         
   8   2   7          0.68          1.39         0.61 o                         
 -10   3   7          1.53          1.14         1.27 o                         
  -9   3   7          9.83         10.17         1.20 o                         
  -8   3   7          0.04         -0.88         0.91 o                         
  -7   3   7         51.82         55.52         1.85 o                         
  -6   3   7          1.22          0.40         0.86 o                         
  -5   3   7         80.72         74.90         1.58 o                         
  -4   3   7        628.53        655.72         4.98 o                         
  -3   3   7         80.27         67.46         1.47 o                         
  -2   3   7         45.85         43.09         1.07 o                         
  -1   3   7        281.26        276.92         2.41 o                         
   0   3   7        154.00        166.16         1.63 o                         
   1   3   7        155.14        178.04         1.82 o                         
   2   3   7         10.68         12.93         0.65 o                         
   3   3   7         43.50         40.71         0.76 o                         
   4   3   7        380.42        366.19         4.02 o                         
   5   3   7         13.52         18.62         2.23 o                         
   6   3   7         29.72         27.84         2.55 o                         
   7   3   7         10.24         11.35         1.50 o                         
   8   3   7          9.74          7.96         1.44 o                         
 -10   4   7          0.03         -0.35         1.26 o                         
  -9   4   7          0.99          0.50         1.08 o                         
  -8   4   7         12.56         13.62         1.13 o                         
  -7   4   7        109.23        118.26         2.48 o                         
  -6   4   7          4.60          4.87         0.94 o                         
  -5   4   7          0.12          0.08         0.84 o                         
  -4   4   7         44.46         45.40         1.33 o                         
  -3   4   7        440.51        433.30         3.54 o                         
  -2   4   7          2.97          3.22         0.57 o                         
  -1   4   7        183.09        184.46         1.86 o                         
   0   4   7        187.31        179.53         1.73 o                         
   1   4   7          0.00         -0.03         0.40 o                         
   2   4   7         46.49         54.16         0.84 o                         
   3   4   7        276.36        273.84         3.64 o                         
   4   4   7          3.85          2.23         1.01 o                         
   5   4   7         16.56         17.17         1.47 o                         
   6   4   7          7.88          6.28         1.44 o                         
   7   4   7         18.87         20.09         1.50 o                         
   8   4   7          0.01         -1.11         1.11 o                         
 -10   5   7          8.38          9.68         1.77 o                         
  -9   5   7         12.39         10.03         1.22 o                         
  -8   5   7          6.00          4.84         1.02 o                         
  -7   5   7         68.67         75.06         1.85 o                         
  -6   5   7          0.06         -0.50         0.88 o                         
  -5   5   7         22.44         28.53         1.51 o                         
  -4   5   7         47.37         51.01         1.39 o                         
  -3   5   7         34.17         31.77         1.32 o                         
  -2   5   7         89.70        103.19         1.72 o                         
  -1   5   7         26.71         28.91         0.95 o                         
   0   5   7        144.46        144.08         1.65 o                         
   1   5   7         13.60         17.44         0.80 o                         
   2   5   7          9.30          8.41         0.55 o                         
   3   5   7         69.49         64.56         1.84 o                         
   4   5   7          1.42         -0.81         0.89 o                         
   5   5   7          5.08          3.67         1.18 o                         
   6   5   7         22.83         24.01         2.97 o                         
   7   5   7          7.03          5.59         1.24 o                         
   8   5   7          2.25          1.30         1.18 o                         
 -10   6   7          0.15          2.03         1.35 o                         
  -9   6   7          7.09          6.11         1.14 o                         
  -8   6   7         84.26         97.29         2.16 o                         
  -7   6   7          4.34          4.75         0.96 o                         
  -6   6   7         87.49         86.56         1.87 o                         
  -5   6   7        255.96        249.21         2.83 o                         
  -4   6   7        102.78         97.38         1.81 o                         
  -3   6   7          5.12          4.41         0.75 o                         
  -2   6   7          2.65          1.56         0.64 o                         
  -1   6   7       1007.51       1055.04         7.82 o                         
   0   6   7        121.72        115.04         1.50 o                         
   1   6   7         57.10         55.49         1.17 o                         
   2   6   7        163.03        177.79         2.86 o                         
   3   6   7        299.98        271.36         3.73 o                         
   4   6   7        140.45        129.58         2.54 o                         
   5   6   7         49.73         47.94         2.70 o                         
   6   6   7          8.87         11.97         1.58 o                         
   7   6   7          0.10          1.80         1.50 o                         
   8   6   7          4.76          5.20         1.37 o                         
 -10   7   7          9.74         10.07         1.56 o                         
  -9   7   7          9.48          9.44         1.22 o                         
  -8   7   7          4.12          5.59         1.16 o                         
  -7   7   7         20.61         23.67         1.47 o                         
  -6   7   7         19.87         18.93         1.13 o                         
  -5   7   7         24.92         21.54         1.46 o                         
  -4   7   7         15.86         17.51         0.98 o                         
  -3   7   7        500.63        509.12         4.89 o                         
  -2   7   7        297.85        298.45         3.00 o                         
  -1   7   7        279.58        272.02         2.87 o                         
   0   7   7        414.77        405.75         4.45 o                         
   1   7   7         24.05         24.84         0.91 o                         
   2   7   7         47.20         39.76         1.74 o                         
   3   7   7          3.86          5.60         1.20 o                         
   4   7   7          0.21         -0.95         0.95 o                         
   5   7   7         16.64         18.67         1.92 o                         
   6   7   7          0.00          1.29         1.21 o                         
   7   7   7          0.16          1.44         1.56 o                         
   8   7   7          3.35          5.20         1.83 o                         
  -9   8   7          2.95          1.96         1.22 o                         
  -8   8   7         45.83         42.77         1.62 o                         
  -7   8   7         10.92         10.06         1.30 o                         
  -6   8   7         97.11         95.60         2.13 o                         
  -5   8   7         41.95         39.10         1.97 o                         
  -4   8   7         52.60         48.25         1.53 o                         
  -3   8   7        141.98        148.00         2.07 o                         
  -2   8   7         68.98         69.24         1.53 o                         
  -1   8   7         81.96         73.71         1.40 o                         
   0   8   7         97.65         94.61         1.45 o                         
   1   8   7         70.78         72.47         1.05 o                         
   2   8   7        241.94        239.09        10.82 o                         
   3   8   7         86.18         88.47         2.64 o                         
   4   8   7          0.24          1.30         1.63 o                         
   5   8   7          1.55          0.91         1.86 o                         
   6   8   7         47.55         57.03         4.15 o                         
   7   8   7          9.11         10.56         1.74 o                         
  -9   9   7          5.16          4.66         1.36 o                         
  -8   9   7         20.08         19.26         1.40 o                         
  -7   9   7         82.70         82.80         2.18 o                         
  -6   9   7          6.50          3.27         1.15 o                         
  -5   9   7          3.85          1.07         0.88 o                         
  -4   9   7         81.06         81.47         1.76 o                         
  -3   9   7         61.07         63.59         1.56 o                         
  -2   9   7          2.45          2.58         0.79 o                         
  -1   9   7        121.94        133.29         1.91 o                         
   0   9   7          5.63          3.11         0.62 o                         
   1   9   7        599.58        613.06         7.16 o                         
   2   9   7         14.88         11.58         1.50 o                         
   3   9   7          1.72          1.95         1.24 o                         
   4   9   7          0.00         -0.96         1.21 o                         
   5   9   7          0.49         -0.71         1.39 o                         
   6   9   7         19.98         29.39         2.41 o                         
   7   9   7          1.30          0.31         2.00 o                         
  -9  10   7         11.71         12.18         1.62 o                         
  -8  10   7          0.13         -0.92         1.09 o                         
  -7  10   7         11.05          9.31         1.12 o                         
  -6  10   7          2.80          4.31         1.16 o                         
  -5  10   7         29.94         29.62         1.53 o                         
  -4  10   7          6.59          6.14         0.92 o                         
  -3  10   7        119.42        129.67         2.07 o                         
  -2  10   7          7.43          3.81         0.80 o                         
  -1  10   7         11.45         12.33         1.12 o                         
   0  10   7        107.86         99.04         1.51 o                         
   1  10   7          0.06         -0.46         0.46 o                         
   2  10   7        256.37        269.29         6.43 o                         
   3  10   7        109.89        111.69         3.17 o                         
   4  10   7          0.17         -1.30         1.30 o                         
   5  10   7         17.05          8.02         1.87 o                         
   6  10   7         64.87         77.33         3.03 o                         
   7  10   7          7.00          8.02         1.92 o                         
  -8  11   7         13.23          8.47         1.37 o                         
  -7  11   7          4.99          4.41         1.08 o                         
  -6  11   7         81.42         80.25         2.31 o                         
  -5  11   7         23.82         18.62         1.20 o                         
  -4  11   7         28.72         33.70         1.58 o                         
  -3  11   7         21.45         21.60         1.63 o                         
  -2  11   7          0.22         -0.07         0.85 o                         
  -1  11   7          5.45          3.07         0.68 o                         
   0  11   7        209.81        211.79         2.40 o                         
   1  11   7          3.36          1.34         0.54 o                         
   2  11   7        170.11        158.38         6.51 o                         
   3  11   7         23.88         21.22         1.79 o                         
   4  11   7          0.02          0.25         1.62 o                         
   5  11   7         48.32         55.88         3.78 o                         
   6  11   7          0.47          3.23         3.90 o                         
  -8  12   7          4.49          1.97         1.21 o                         
  -7  12   7          6.77          7.45         1.21 o                         
  -6  12   7         20.79         19.54         1.24 o                         
  -5  12   7         13.25         13.48         1.10 o                         
  -4  12   7         41.71         44.11         1.56 o                         
  -3  12   7         30.84         33.99         1.69 o                         
  -2  12   7         84.77         79.33         1.74 o                         
  -1  12   7          5.39          3.69         0.76 o                         
   0  12   7        195.03        193.77         2.13 o                         
   1  12   7          2.99          4.41         0.73 o                         
   2  12   7         12.87         11.46         0.64 o                         
   3  12   7         12.75         13.87         1.52 o                         
   4  12   7          0.03         -0.60         1.36 o                         
   5  12   7         27.21         32.22         4.28 o                         
   6  12   7         14.15         13.74         3.22 o                         
  -7  13   7          1.36          0.86         1.18 o                         
  -6  13   7          0.84         -0.08         1.23 o                         
  -5  13   7         57.17         53.94         2.00 o                         
  -4  13   7          3.38          4.46         1.00 o                         
  -3  13   7          0.55         -0.28         0.82 o                         
  -2  13   7         31.98         34.60         1.29 o                         
  -1  13   7         53.62         44.59         1.32 o                         
   0  13   7         26.58         27.47         1.04 o                         
   1  13   7          7.63          6.84         0.86 o                         
   2  13   7          4.40          2.97         0.51 o                         
   3  13   7          1.74         -1.25         1.25 o                         
   4  13   7         14.03         13.93         1.81 o                         
   5  13   7          0.92         -0.36         2.88 o                         
  -7  14   7          2.39          0.51         2.88 o                         
  -6  14   7         27.89         26.69         1.66 o                         
  -5  14   7         45.18         52.80         1.71 o                         
  -4  14   7          0.42          1.15         0.93 o                         
  -3  14   7          3.79          5.01         0.96 o                         
  -2  14   7          5.34          9.57         0.93 o                         
  -1  14   7         12.87         15.51         1.00 o                         
   0  14   7          3.06          1.86         0.66 o                         
   1  14   7          1.79          1.39         0.60 o                         
   2  14   7          1.61          1.58         0.42 o                         
   3  14   7          1.53          0.16         1.32 o                         
   4  14   7          3.35          1.75         2.26 o                         
   5  14   7          0.15         -0.79         1.79 o                         
  -6  15   7          0.82         -1.19         1.19 o                         
  -5  15   7          2.83          2.17         1.25 o                         
  -4  15   7         45.95         47.83         1.87 o                         
  -3  15   7          3.56          3.64         0.92 o                         
  -2  15   7          0.26         -0.79         0.79 o                         
  -1  15   7          4.24          4.32         0.85 o                         
   0  15   7         15.79         20.00         1.35 o                         
   1  15   7         44.93         48.61         1.40 o                         
   2  15   7          4.83          4.34         0.59 o                         
   3  15   7          9.14          7.69         1.90 o                         
   4  15   7         23.61         21.97         4.16 o                         
  -5  16   7         12.30         12.30         1.62 o                         
  -4  16   7          0.01          1.58         1.19 o                         
  -3  16   7          0.62          0.25         1.13 o                         
  -2  16   7          0.27          0.43         0.86 o                         
  -1  16   7          8.01          6.42         1.42 o                         
   0  16   7         19.31         24.41         1.06 o                         
   1  16   7         28.73         24.99         1.45 o                         
   2  16   7          0.14          0.52         0.71 o                         
   3  16   7          1.32          0.79         1.66 o                         
  -3  17   7          6.13          3.08         1.34 o                         
  -2  17   7          0.07          0.52         0.88 o                         
  -1  17   7          6.69          6.32         0.95 o                         
   0  17   7         16.58         14.72         1.13 o                         
   1  17   7          5.53          7.90         1.18 o                         
 -10   0   8          1.91         -2.53         2.53 o                         
  -8   0   8          6.75          5.01         1.38 o                         
  -6   0   8        597.24        613.43         7.44 o                         
  -4   0   8        150.53        168.54         4.72 o                         
  -2   0   8         47.87         45.02         1.59 o                         
   0   0   8        800.74        820.53         8.14 o                         
   2   0   8        105.44        108.79         1.80 o                         
   4   0   8         10.99         10.02         1.36 o                         
   6   0   8         13.94         19.36         1.65 o                         
   8   0   8         56.18         49.59         1.70 o                         
 -10   1   8         18.10         19.82         2.31 o                         
  -9   1   8         45.40         51.52         1.96 o                         
  -8   1   8          6.04          5.69         0.96 o                         
  -7   1   8          4.31          3.67         0.92 o                         
  -6   1   8        107.96        105.22         2.16 o                         
  -5   1   8          1.97          1.53         0.78 o                         
  -4   1   8          4.83          2.50         0.69 o                         
  -3   1   8          9.44         10.56         0.74 o                         
  -2   1   8         51.64         48.98         1.66 o                         
  -1   1   8          2.47          2.17         0.53 o                         
   0   1   8         21.81         24.35         0.81 o                         
   1   1   8         88.50         91.19         1.19 o                         
   2   1   8         37.50         34.22         0.89 o                         
   3   1   8         75.65         73.39         1.15 o                         
   4   1   8         80.34         75.31         1.36 o                         
   5   1   8        103.35        106.07         1.42 o                         
   6   1   8          4.62          7.21         0.58 o                         
   7   1   8         67.91         68.15         1.18 o                         
   8   1   8          0.64          0.65         0.52 o                         
 -10   2   8          0.77          1.13         1.45 o                         
  -9   2   8          0.94         -0.19         1.04 o                         
  -8   2   8          0.93          1.10         0.99 o                         
  -7   2   8        107.78         96.60         1.91 o                         
  -6   2   8          7.85          7.65         0.92 o                         
  -5   2   8        163.40        166.82         2.14 o                         
  -4   2   8         33.38         33.20         1.08 o                         
  -3   2   8         14.77         11.59         0.79 o                         
  -2   2   8        139.69        141.35         1.68 o                         
  -1   2   8        200.17        219.46         2.49 o                         
   0   2   8         31.29         40.10         0.96 o                         
   1   2   8         58.68         63.52         1.04 o                         
   2   2   8          8.98         11.04         0.59 o                         
   3   2   8        103.74        106.25         1.42 o                         
   4   2   8         63.28         58.49         1.12 o                         
   5   2   8          1.68          2.03         0.43 o                         
   6   2   8          5.37          6.45         0.50 o                         
   7   2   8          2.59          3.60         0.69 o                         
   8   2   8         10.72         12.35         1.57 o                         
 -10   3   8          0.03         -0.11         1.52 o                         
  -9   3   8          3.95          4.07         1.09 o                         
  -8   3   8         11.83         15.55         1.22 o                         
  -7   3   8        165.78        156.83         2.46 o                         
  -6   3   8          8.04          6.65         0.96 o                         
  -5   3   8         94.72         85.44         1.65 o                         
  -4   3   8        113.27        116.73         1.73 o                         
  -3   3   8         27.42         23.71         1.07 o                         
  -2   3   8         39.56         38.53         1.08 o                         
  -1   3   8        307.80        314.63         2.70 o                         
   0   3   8         28.33         25.81         1.25 o                         
   1   3   8          4.83          5.87         0.49 o                         
   2   3   8        161.86        170.41         2.20 o                         
   3   3   8        123.29        112.49         1.60 o                         
   4   3   8        310.53        294.47         2.74 o                         
   5   3   8          1.05          0.34         0.94 o                         
   6   3   8         22.77         24.56         4.07 o                         
   7   3   8          0.06          2.58         1.25 o                         
   8   3   8          2.22          3.99         1.11 o                         
 -10   4   8          1.29         -0.67         1.52 o                         
  -9   4   8          5.18          4.31         1.20 o                         
  -8   4   8          0.03         -0.97         0.97 o                         
  -7   4   8          2.07          0.57         0.93 o                         
  -6   4   8         12.44         15.75         1.12 o                         
  -5   4   8         38.68         48.45         1.72 o                         
  -4   4   8         26.39         19.73         0.93 o                         
  -3   4   8          1.33         -0.62         0.62 o                         
  -2   4   8        128.78        125.94         1.69 o                         
  -1   4   8         36.92         34.65         1.07 o                         
   0   4   8          3.91          5.32         0.55 o                         
   1   4   8        191.58        201.39         2.03 o                         
   2   4   8        194.38        193.03         1.74 o                         
   3   4   8        199.43        198.13         2.99 o                         
   4   4   8          2.65          6.28         1.05 o                         
   5   4   8         95.33         95.78         3.06 o                         
   6   4   8         13.19          9.09         1.50 o                         
   7   4   8          1.97          1.73         1.11 o                         
   8   4   8         10.98         11.07         1.34 o                         
 -10   5   8          3.08          4.67         1.65 o                         
  -9   5   8         11.83          9.79         1.73 o                         
  -8   5   8          2.32          2.76         1.16 o                         
  -7   5   8          3.42          7.68         1.06 o                         
  -6   5   8        237.62        244.95         3.10 o                         
  -5   5   8        240.95        226.96         2.74 o                         
  -4   5   8        170.73        169.66         2.27 o                         
  -3   5   8         29.69         32.81         1.14 o                         
  -2   5   8         17.82         20.74         1.18 o                         
  -1   5   8         60.23         62.16         1.42 o                         
   0   5   8        298.72        308.23         2.84 o                         
   1   5   8          6.30          4.52         0.64 o                         
   2   5   8         97.88         88.63         1.15 o                         
   3   5   8        167.34        172.39         3.10 o                         
   4   5   8        271.99        266.36         3.73 o                         
   5   5   8          2.32          2.16         1.38 o                         
   6   5   8         11.19         14.34         1.40 o                         
   7   5   8         14.43         12.97         1.42 o                         
  -9   6   8         22.59         20.77         1.58 o                         
  -8   6   8          5.15          6.20         1.14 o                         
  -7   6   8         38.92         40.09         1.93 o                         
  -6   6   8         35.66         35.39         1.34 o                         
  -5   6   8         20.65         23.28         1.21 o                         
  -4   6   8         15.22         13.00         1.11 o                         
  -3   6   8         78.24         73.87         1.64 o                         
  -2   6   8         65.43         66.48         1.47 o                         
  -1   6   8         64.23         68.38         1.47 o                         
   0   6   8        140.28        143.23         1.76 o                         
   1   6   8         84.73         77.61         1.48 o                         
   2   6   8         20.03         16.73         0.98 o                         
   3   6   8        138.03        127.35         2.59 o                         
   4   6   8         44.42         37.56         2.01 o                         
   5   6   8          0.34         -1.24         1.24 o                         
   6   6   8         25.88         26.27         3.47 o                         
   7   6   8         33.70         36.76         3.89 o                         
  -9   7   8          1.34          1.07         1.22 o                         
  -8   7   8          2.19          1.06         1.07 o                         
  -7   7   8         32.43         30.39         1.44 o                         
  -6   7   8         51.51         59.76         1.82 o                         
  -5   7   8          2.15          3.37         0.97 o                         
  -4   7   8        233.86        240.23         2.80 o                         
  -3   7   8         24.79         29.28         1.35 o                         
  -2   7   8        328.18        338.01         3.34 o                         
  -1   7   8          6.97          8.09         0.73 o                         
   0   7   8         12.77         13.13         0.73 o                         
   1   7   8          7.94          5.12         0.60 o                         
   2   7   8         63.92         67.75         2.12 o                         
   3   7   8          5.29          8.48         1.34 o                         
   4   7   8          2.50          0.97         1.21 o                         
   5   7   8         10.11         11.32         2.27 o                         
   6   7   8          6.66          4.26         1.68 o                         
   7   7   8          4.81          6.02         1.43 o                         
  -9   8   8          8.73          7.87         1.57 o                         
  -8   8   8          0.33         -1.02         1.02 o                         
  -7   8   8         28.92         27.40         1.44 o                         
  -6   8   8          2.88          4.04         1.07 o                         
  -5   8   8         54.87         46.15         1.56 o                         
  -4   8   8         45.04         44.83         1.66 o                         
  -3   8   8         19.79         20.24         1.08 o                         
  -2   8   8        133.71        131.60         2.01 o                         
  -1   8   8        188.50        182.18         2.36 o                         
   0   8   8         55.46         62.60         1.40 o                         
   1   8   8          5.45          3.58         0.55 o                         
   2   8   8        130.97        125.50         3.10 o                         
   3   8   8          2.14          2.99         1.24 o                         
   4   8   8          0.01          0.33         1.06 o                         
   5   8   8          2.24          1.34         1.40 o                         
   6   8   8         10.26         12.31         3.50 o                         
   7   8   8          0.00          1.20         1.74 o                         
  -9   9   8          8.96          6.88         1.35 o                         
  -8   9   8          3.30          3.90         1.18 o                         
  -7   9   8         58.30         61.67         2.00 o                         
  -6   9   8          1.44         -0.31         0.97 o                         
  -5   9   8          2.24          0.71         0.91 o                         
  -4   9   8          9.74          9.42         0.98 o                         
  -3   9   8          0.00         -0.64         0.81 o                         
  -2   9   8         33.04         23.87         1.17 o                         
  -1   9   8         36.88         37.04         1.25 o                         
   0   9   8         35.47         32.95         1.11 o                         
   1   9   8        237.13        234.75         2.25 o                         
   2   9   8          0.78          0.71         1.59 o                         
   3   9   8          0.01         -0.33         1.46 o                         
   4   9   8         28.44         27.24         1.88 o                         
   5   9   8          7.51          7.15         1.71 o                         
   6   9   8         28.31         27.59         3.07 o                         
  -8  10   8          1.67          0.77         1.27 o                         
  -7  10   8         50.67         57.51         1.99 o                         
  -6  10   8         42.25         39.36         1.68 o                         
  -5  10   8         39.72         36.49         1.49 o                         
  -4  10   8          2.81          2.53         0.91 o                         
  -3  10   8         41.11         43.61         1.49 o                         
  -2  10   8         26.82         27.00         1.19 o                         
  -1  10   8         66.72         62.13         1.57 o                         
   0  10   8         13.17         12.06         0.74 o                         
   1  10   8        140.30        121.46         1.54 o                         
   2  10   8         30.36         33.88         3.91 o                         
   3  10   8          5.74          5.07         1.84 o                         
   4  10   8          9.82         12.50         1.43 o                         
   5  10   8          5.37          2.18         1.43 o                         
   6  10   8          0.40          1.56         1.95 o                         
  -8  11   8         10.61          8.40         1.51 o                         
  -7  11   8         38.50         38.97         2.30 o                         
  -6  11   8         16.45         18.49         1.27 o                         
  -5  11   8          2.81          2.39         0.98 o                         
  -4  11   8         28.89         29.79         1.42 o                         
  -3  11   8         48.39         51.82         1.64 o                         
  -2  11   8          0.10          0.53         0.79 o                         
  -1  11   8         77.88         76.62         1.87 o                         
   0  11   8         62.51         65.86         1.30 o                         
   1  11   8         17.50         15.28         0.72 o                         
   2  11   8         53.50         57.97         3.01 o                         
   3  11   8          5.76          6.46         1.55 o                         
   4  11   8          4.03          4.71         1.33 o                         
   5  11   8          2.17          2.35         2.16 o                         
   6  11   8         19.90         19.25         2.22 o                         
  -7  12   8          9.60          5.61         1.26 o                         
  -6  12   8         10.76         14.20         1.37 o                         
  -5  12   8         57.37         69.96         1.98 o                         
  -4  12   8         12.76         16.90         1.16 o                         
  -3  12   8          2.14          1.77         0.88 o                         
  -2  12   8          9.68         12.26         0.98 o                         
  -1  12   8          3.93          4.10         0.73 o                         
   0  12   8          3.72          3.00         0.63 o                         
   1  12   8         94.73         97.09         1.37 o                         
   2  12   8          0.08         -0.62         1.43 o                         
   3  12   8          4.52          4.16         1.53 o                         
   4  12   8          5.30          5.29         1.37 o                         
   5  12   8         31.88         35.61         2.70 o                         
  -7  13   8          9.18          9.61         1.41 o                         
  -6  13   8          1.87          1.50         1.29 o                         
  -5  13   8          2.46          1.87         1.04 o                         
  -4  13   8          5.84          2.52         0.98 o                         
  -3  13   8         11.19         12.96         1.03 o                         
  -2  13   8          3.98          3.70         0.90 o                         
  -1  13   8          3.70          1.10         0.79 o                         
   0  13   8          7.08          6.53         0.70 o                         
   1  13   8         43.06         41.80         1.01 o                         
   2  13   8          3.56          1.81         1.50 o                         
   3  13   8          0.19         -1.25         1.25 o                         
   4  13   8         21.05         24.34         3.48 o                         
  -6  14   8         73.19         82.06         2.60 o                         
  -5  14   8         18.82         24.51         1.79 o                         
  -4  14   8         26.53         23.87         1.32 o                         
  -3  14   8         85.95         82.82         1.88 o                         
  -2  14   8          2.31          0.93         0.79 o                         
  -1  14   8          3.00         -0.41         0.84 o                         
   0  14   8         69.51         61.90         1.44 o                         
   1  14   8          4.63          5.51         0.58 o                         
   2  14   8          9.88          6.71         2.90 o                         
   3  14   8          0.16          2.52         2.19 o                         
   4  14   8          0.49          0.88         1.86 o                         
  -5  15   8          0.19         -0.69         1.17 o                         
  -4  15   8          2.87          1.42         1.20 o                         
  -3  15   8          0.01         -0.45         0.89 o                         
  -2  15   8          7.84          7.34         1.03 o                         
  -1  15   8         10.67         17.66         1.00 o                         
   0  15   8          4.17          5.00         0.91 o                         
   1  15   8         82.70         98.12         1.51 o                         
   2  15   8          0.01          0.85         3.12 o                         
   3  15   8          8.24         11.96         2.30 o                         
  -3  16   8          5.48          9.65         1.29 o                         
  -2  16   8         16.98         14.76         1.12 o                         
  -1  16   8          1.93          1.00         0.93 o                         
   0  16   8          0.22          0.86         0.73 o                         
   1  16   8          0.19         -0.54         0.54 o                         
  -9   0   9         41.42         53.56         2.62 o                         
  -7   0   9        293.52        269.86         4.37 o                         
  -5   0   9         19.85         22.09         1.48 o                         
  -3   0   9         10.03          6.20         1.04 o                         
  -1   0   9         14.34         16.69         1.37 o                         
   1   0   9         29.75         32.96         1.38 o                         
   3   0   9         41.63         41.94         1.46 o                         
   5   0   9         15.49         15.78         0.98 o                         
   7   0   9         18.52         20.98         1.08 o                         
 -10   1   9         10.32         12.08         1.77 o                         
  -9   1   9          9.38         11.45         1.36 o                         
  -8   1   9         25.13         21.44         1.25 o                         
  -7   1   9         78.99         73.07         1.85 o                         
  -6   1   9         63.02         54.52         1.74 o                         
  -5   1   9         16.28         15.61         1.12 o                         
  -4   1   9         13.38         13.73         0.87 o                         
  -3   1   9         15.97         12.98         0.81 o                         
  -2   1   9         27.69         25.63         0.90 o                         
  -1   1   9          7.68         10.18         0.75 o                         
   0   1   9         15.28         18.67         0.86 o                         
   1   1   9          9.69         10.19         0.62 o                         
   2   1   9          0.54         -0.31         0.47 o                         
   3   1   9         47.41         44.17         1.04 o                         
   4   1   9         21.16         24.58         0.95 o                         
   5   1   9          0.05          0.67         0.56 o                         
   6   1   9         22.43         21.66         0.83 o                         
   7   1   9         22.03         28.38         0.82 o                         
 -10   2   9          2.76          3.95         1.55 o                         
  -9   2   9          2.21          3.69         1.16 o                         
  -8   2   9        114.99        116.35         2.39 o                         
  -7   2   9          0.03          0.91         0.94 o                         
  -6   2   9         88.52         91.14         1.86 o                         
  -5   2   9         32.27         27.42         1.23 o                         
  -4   2   9         17.18         12.68         0.90 o                         
  -3   2   9         45.65         44.54         1.26 o                         
  -2   2   9          5.03          6.07         0.69 o                         
  -1   2   9        115.46        108.95         1.62 o                         
   0   2   9         74.87         75.17         1.31 o                         
   1   2   9         18.18         19.05         0.96 o                         
   2   2   9          1.30          0.64         0.52 o                         
   3   2   9         38.61         36.19         1.09 o                         
   4   2   9         62.59         65.46         1.33 o                         
   5   2   9         54.17         55.09         0.98 o                         
   6   2   9          2.02          4.92         1.20 o                         
   7   2   9          0.12         -0.88         0.88 o                         
  -9   3   9         31.29         32.63         1.86 o                         
  -8   3   9          1.99          4.54         1.20 o                         
  -7   3   9         20.10         17.22         1.21 o                         
  -6   3   9        170.95        177.24         2.74 o                         
  -5   3   9         22.94         29.30         1.24 o                         
  -4   3   9          0.45         -0.79         1.15 o                         
  -3   3   9         16.59         17.06         0.87 o                         
  -2   3   9          2.44          0.68         0.67 o                         
  -1   3   9         29.76         26.86         1.04 o                         
   0   3   9        251.00        264.64         2.41 o                         
   1   3   9          8.34          9.42         0.61 o                         
   2   3   9        114.79        126.45         1.59 o                         
   3   3   9          4.78          4.55         0.52 o                         
   4   3   9         48.28         49.32         0.95 o                         
   5   3   9          8.38          6.35         1.38 o                         
   6   3   9          8.51          8.46         3.22 o                         
   7   3   9          3.57          2.66         1.08 o                         
  -9   4   9          0.90         -1.09         1.30 o                         
  -8   4   9         26.08         26.73         1.42 o                         
  -7   4   9          1.17          0.87         1.01 o                         
  -6   4   9        252.46        259.17         3.54 o                         
  -5   4   9        269.05        265.55         3.07 o                         
  -4   4   9         74.33         72.21         2.38 o                         
  -3   4   9         52.25         48.25         1.39 o                         
  -2   4   9          8.29          7.37         0.69 o                         
  -1   4   9         43.32         47.86         1.27 o                         
   0   4   9        155.14        149.66         1.72 o                         
   1   4   9        123.39        132.80         1.68 o                         
   2   4   9         87.73         78.50         1.16 o                         
   3   4   9        102.51         97.93         1.58 o                         
   4   4   9         67.42         53.63         3.27 o                         
   5   4   9          4.38          3.82         1.32 o                         
   6   4   9         38.63         40.69         2.09 o                         
   7   4   9          2.22          2.77         2.09 o                         
  -9   5   9         14.37         21.74         3.14 o                         
  -8   5   9          7.27          6.72         1.17 o                         
  -7   5   9          0.04         -0.97         0.97 o                         
  -6   5   9          8.83          8.34         1.08 o                         
  -5   5   9          2.21          2.86         0.92 o                         
  -4   5   9         33.37         40.08         1.40 o                         
  -3   5   9          7.62         11.26         1.01 o                         
  -2   5   9         16.79         22.96         1.16 o                         
  -1   5   9          0.07         -0.58         0.58 o                         
   0   5   9         80.70         83.44         1.64 o                         
   1   5   9          0.94          2.45         0.66 o                         
   2   5   9         25.31         21.26         0.93 o                         
   3   5   9          0.35          0.75         0.95 o                         
   4   5   9         25.48         20.25         1.50 o                         
   5   5   9          1.91          1.58         1.08 o                         
   6   5   9          4.23          3.98         1.54 o                         
   7   5   9          0.18          0.28         1.18 o                         
  -9   6   9          5.49          3.51         2.06 o                         
  -8   6   9          0.01         -1.05         1.05 o                         
  -7   6   9         18.60         13.43         1.19 o                         
  -6   6   9          1.49          3.29         1.00 o                         
  -5   6   9          0.03         -0.88         0.88 o                         
  -4   6   9         39.67         37.58         1.57 o                         
  -3   6   9        409.88        412.60         4.30 o                         
  -2   6   9        301.36        272.59         4.18 o                         
  -1   6   9         17.95         16.41         0.98 o                         
   0   6   9         81.55         87.31         1.57 o                         
   1   6   9        246.33        242.40         3.06 o                         
   2   6   9        160.29        160.23         2.85 o                         
   3   6   9         15.78          9.72         1.37 o                         
   4   6   9          1.83          0.59         1.05 o                         
   5   6   9          0.01          2.46         1.24 o                         
   6   6   9         31.74         33.01         2.09 o                         
  -9   7   9          0.41         -0.77         1.26 o                         
  -8   7   9          1.87         -0.25         1.18 o                         
  -7   7   9          3.10          2.71         1.08 o                         
  -6   7   9         27.92         32.29         1.37 o                         
  -5   7   9         12.86         14.30         1.09 o                         
  -4   7   9         49.88         53.19         1.63 o                         
  -3   7   9         12.97         11.65         0.94 o                         
  -2   7   9        236.02        227.62         2.87 o                         
  -1   7   9         20.12         21.65         1.09 o                         
   0   7   9        232.74        224.00         2.56 o                         
   1   7   9          1.00          0.88         0.51 o                         
   2   7   9         22.95         21.60         1.62 o                         
   3   7   9          7.89          8.61         1.31 o                         
   4   7   9          0.04         -0.55         1.03 o                         
   5   7   9         37.16         36.77         2.10 o                         
   6   7   9         13.73         16.40         3.03 o                         
  -8   8   9         13.26         15.45         2.30 o                         
  -7   8   9         17.43         15.97         1.27 o                         
  -6   8   9         88.10         95.59         2.90 o                         
  -5   8   9          2.69          3.44         0.98 o                         
  -4   8   9         30.80         31.51         1.27 o                         
  -3   8   9          0.08         -0.48         0.83 o                         
  -2   8   9         24.52         22.27         1.47 o                         
  -1   8   9        176.48        194.73         2.54 o                         
   0   8   9         63.84         67.06         1.51 o                         
   1   8   9          0.00          0.98         0.63 o                         
   2   8   9         24.47         27.63         2.04 o                         
   3   8   9          1.22          2.01         1.12 o                         
   4   8   9         11.70         18.08         1.79 o                         
   5   8   9         15.73         20.87         1.78 o                         
   6   8   9          2.48          4.41         3.73 o                         
  -8   9   9          2.74         -0.11         1.24 o                         
  -7   9   9         12.74         10.37         1.21 o                         
  -6   9   9          2.24          2.28         1.23 o                         
  -5   9   9          0.29          0.01         1.00 o                         
  -4   9   9         39.92         35.98         1.78 o                         
  -3   9   9          5.89          5.91         0.89 o                         
  -2   9   9          1.40          0.82         0.90 o                         
  -1   9   9         17.80         19.65         1.06 o                         
   0   9   9          0.07         -0.23         0.75 o                         
   1   9   9          8.50         11.33         0.68 o                         
   2   9   9         11.97         12.50         1.59 o                         
   3   9   9          3.73          3.89         1.32 o                         
   4   9   9          2.47          6.42         1.31 o                         
   5   9   9          0.19         -0.05         1.36 o                         
   6   9   9          0.07          2.19         1.74 o                         
  -8  10   9          0.72          0.09         1.22 o                         
  -7  10   9         21.65         26.52         2.35 o                         
  -6  10   9          1.36         -0.40         1.03 o                         
  -5  10   9          0.25         -0.93         0.93 o                         
  -4  10   9          0.79          0.68         0.89 o                         
  -3  10   9         29.33         32.20         1.26 o                         
  -2  10   9         53.95         49.20         1.70 o                         
  -1  10   9          1.98          1.36         0.77 o                         
   0  10   9         55.85         62.64         1.66 o                         
   1  10   9         27.84         28.63         1.34 o                         
   2  10   9          0.37         -0.94         1.19 o                         
   3  10   9          0.55         -0.95         1.20 o                         
   4  10   9          3.80          3.35         1.35 o                         
   5  10   9          7.70         10.34         2.03 o                         
  -7  11   9          6.25          8.04         1.32 o                         
  -6  11   9          0.14          1.64         1.06 o                         
  -5  11   9         10.18         10.31         1.16 o                         
  -4  11   9         29.20         29.24         1.69 o                         
  -3  11   9         36.09         45.92         1.95 o                         
  -2  11   9         10.35         10.06         1.01 o                         
  -1  11   9         29.96         27.53         1.25 o                         
   0  11   9        277.99        282.47         2.95 o                         
   1  11   9          0.23          0.33         0.75 o                         
   2  11   9          0.07         -0.68         1.22 o                         
   3  11   9          4.52          4.20         1.36 o                         
   4  11   9         25.94         25.94         2.97 o                         
   5  11   9          1.06          1.92         1.79 o                         
  -6  12   9         28.18         34.91         2.05 o                         
  -5  12   9          5.18          5.52         1.37 o                         
  -4  12   9          4.21          2.16         1.00 o                         
  -3  12   9          0.36          0.65         0.94 o                         
  -2  12   9         99.57        103.50         2.00 o                         
  -1  12   9          0.93          1.30         0.71 o                         
   0  12   9         14.97         14.81         0.91 o                         
   1  12   9          0.68         -0.15         0.57 o                         
   2  12   9          1.32          1.96         1.33 o                         
   3  12   9         19.64         24.84         2.58 o                         
   4  12   9          5.98          5.01         1.65 o                         
  -6  13   9          2.48          0.18         1.19 o                         
  -5  13   9         34.62         39.52         2.12 o                         
  -4  13   9         44.79         47.24         1.81 o                         
  -3  13   9          0.11          2.01         0.95 o                         
  -2  13   9          5.24          5.51         1.00 o                         
  -1  13   9          7.99          6.38         1.02 o                         
   0  13   9          0.30         -0.75         0.75 o                         
   1  13   9          3.53          1.63         0.59 o                         
   2  13   9          5.76          4.30         1.73 o                         
   3  13   9          1.31          3.12         2.37 o                         
  -5  14   9          5.76          5.13         1.26 o                         
  -4  14   9          5.24          4.75         1.24 o                         
  -3  14   9         12.19         14.04         1.06 o                         
  -2  14   9          1.48          0.48         0.87 o                         
  -1  14   9         49.65         54.58         1.64 o                         
   0  14   9          1.66          0.42         0.59 o                         
   1  14   9          7.29          8.38         0.68 o                         
   2  14   9          0.87         -0.57         1.49 o                         
  -3  15   9          0.50          0.68         1.02 o                         
  -2  15   9          0.11         -0.61         0.89 o                         
  -1  15   9          9.60         10.98         1.01 o                         
   0  15   9         15.46         14.26         1.14 o                         
   1  15   9          0.99          0.10         0.96 o                         
  -8   0  10          3.27          4.33         1.90 o                         
  -6   0  10        146.04        147.66         3.22 o                         
  -4   0  10          6.92          6.15         1.77 o                         
  -2   0  10        277.28        269.33         7.12 o                         
   0   0  10          0.79          0.55         0.90 o                         
   2   0  10         27.90         23.71         1.10 o                         
   4   0  10          0.73          0.81         0.84 o                         
   6   0  10         21.40         20.71         1.08 o                         
  -9   1  10          4.42          5.20         1.34 o                         
  -8   1  10         27.36         22.87         1.52 o                         
  -7   1  10         30.21         30.87         1.33 o                         
  -6   1  10         33.76         31.67         1.29 o                         
  -5   1  10          5.36          2.39         0.90 o                         
  -4   1  10         94.90         87.45         2.03 o                         
  -3   1  10          4.57          4.51         0.73 o                         
  -2   1  10         26.85         22.93         1.22 o                         
  -1   1  10          0.20         -0.44         0.62 o                         
   0   1  10         22.75         24.49         0.86 o                         
   1   1  10          4.17          4.44         0.63 o                         
   2   1  10         25.27         24.35         0.83 o                         
   3   1  10          8.44          7.86         0.77 o                         
   4   1  10          9.73          8.52         0.72 o                         
   5   1  10          0.98         -0.20         0.49 o                         
   6   1  10         28.58         26.68         0.88 o                         
  -9   2  10         23.43         22.79         1.80 o                         
  -8   2  10         20.71         24.79         1.47 o                         
  -7   2  10         84.38         90.03         2.17 o                         
  -6   2  10          2.48          2.67         0.96 o                         
  -5   2  10         10.95         11.95         1.06 o                         
  -4   2  10         24.70         26.16         1.34 o                         
  -3   2  10         36.90         38.20         1.36 o                         
  -2   2  10          7.10          3.95         0.76 o                         
  -1   2  10         30.52         28.45         1.02 o                         
   0   2  10          8.31          9.61         0.72 o                         
   1   2  10          8.58         10.66         0.70 o                         
   2   2  10          7.05          9.21         0.65 o                         
   3   2  10          0.07          0.81         0.48 o                         
   4   2  10          2.48          3.61         0.56 o                         
   5   2  10          8.15          7.70         0.59 o                         
   6   2  10         20.86         24.53         1.70 o                         
  -9   3  10          8.30          5.66         1.38 o                         
  -8   3  10          8.12          9.27         1.23 o                         
  -7   3  10         38.93         29.27         1.42 o                         
  -6   3  10          8.55          7.67         1.13 o                         
  -5   3  10          3.68          5.05         1.01 o                         
  -4   3  10          4.31          1.81         0.81 o                         
  -3   3  10        127.58        124.73         1.98 o                         
  -2   3  10         10.31          8.25         0.97 o                         
  -1   3  10         38.59         33.48         1.07 o                         
   0   3  10         22.41         22.71         0.87 o                         
   1   3  10         55.30         53.17         1.15 o                         
   2   3  10        282.17        276.59         2.65 o                         
   3   3  10        188.32        181.67         1.87 o                         
   4   3  10          3.58          4.87         0.67 o                         
   5   3  10          7.46          5.95         1.11 o                         
   6   3  10         27.69         33.79         3.55 o                         
  -9   4  10          4.20          2.61         1.30 o                         
  -8   4  10          5.13          2.99         1.18 o                         
  -7   4  10         11.91         14.18         1.23 o                         
  -6   4  10          0.38          0.18         1.01 o                         
  -5   4  10          5.67          7.48         1.02 o                         
  -4   4  10         77.46         77.19         1.80 o                         
  -3   4  10         11.42         14.17         0.97 o                         
  -2   4  10         21.07         17.47         1.33 o                         
  -1   4  10         97.88         94.95         1.55 o                         
   0   4  10         43.76         47.39         1.74 o                         
   1   4  10        144.98        143.11         3.84 o                         
   2   4  10          7.35          8.90         0.58 o                         
   3   4  10        163.53        166.52         2.08 o                         
   4   4  10         27.40         23.87         1.38 o                         
   5   4  10          2.53          3.54         1.14 o                         
   6   4  10         16.37         15.93         1.37 o                         
  -9   5  10          6.12          5.61         1.44 o                         
  -8   5  10          8.11         12.51         1.35 o                         
  -7   5  10         31.47         27.51         1.61 o                         
  -6   5  10          5.13          6.69         1.10 o                         
  -5   5  10         37.39         41.71         1.56 o                         
  -4   5  10         17.22         19.10         1.15 o                         
  -3   5  10         27.56         24.60         1.44 o                         
  -2   5  10         53.62         49.80         1.43 o                         
  -1   5  10         11.90         11.84         0.91 o                         
   0   5  10         17.91         15.91         0.87 o                         
   1   5  10         75.76         75.77         1.65 o                         
   2   5  10        218.32        225.07         2.43 o                         
   3   5  10         10.34          9.92         1.16 o                         
   4   5  10          1.02          0.46         0.99 o                         
   5   5  10          0.01          0.14         1.39 o                         
   6   5  10         19.13         21.77         2.50 o                         
  -8   6  10          2.13          0.33         1.56 o                         
  -7   6  10         40.23         42.29         1.76 o                         
  -6   6  10          9.79          6.55         1.12 o                         
  -5   6  10         60.23         59.00         1.88 o                         
  -4   6  10          1.01          1.83         0.92 o                         
  -3   6  10         49.22         47.81         1.51 o                         
  -2   6  10          0.88          1.38         0.84 o                         
  -1   6  10        138.00        133.52         2.13 o                         
   0   6  10         14.47         15.52         0.95 o                         
   1   6  10         67.66         67.68         2.10 o                         
   2   6  10          0.02          1.69         0.75 o                         
   3   6  10          6.73          4.65         1.12 o                         
   4   6  10          7.41          8.83         1.36 o                         
   5   6  10         31.81         32.42         3.72 o                         
   6   6  10          4.58          8.18         2.07 o                         
  -8   7  10          2.40         -0.42         1.29 o                         
  -7   7  10          2.93          0.41         1.06 o                         
  -6   7  10        105.99        103.53         2.43 o                         
  -5   7  10         15.59         18.46         1.24 o                         
  -4   7  10         33.96         33.35         1.37 o                         
  -3   7  10         36.17         37.84         1.72 o                         
  -2   7  10         20.99         19.00         1.08 o                         
  -1   7  10         54.55         58.43         1.95 o                         
   0   7  10         50.57         54.64         1.63 o                         
   1   7  10          0.93          1.46         0.72 o                         
   2   7  10         24.39         25.47         1.81 o                         
   3   7  10         10.29          7.20         1.30 o                         
   4   7  10          1.20          1.44         1.14 o                         
   5   7  10          0.00         -0.26         1.21 o                         
  -8   8  10          3.48          0.40         1.36 o                         
  -7   8  10          0.64          0.17         1.13 o                         
  -6   8  10          5.88          8.51         1.24 o                         
  -5   8  10         35.53         36.34         1.44 o                         
  -4   8  10        138.17        143.36         2.63 o                         
  -3   8  10         14.98         11.18         0.98 o                         
  -2   8  10        157.04        156.17         3.65 o                         
  -1   8  10         42.81         37.30         1.43 o                         
   0   8  10         66.51         69.03         2.17 o                         
   1   8  10         11.40         10.64         0.66 o                         
   2   8  10         10.59          7.72         1.33 o                         
   3   8  10          1.54         -0.20         1.18 o                         
   4   8  10          2.68          3.95         1.44 o                         
   5   8  10         13.71         13.21         2.27 o                         
  -7   9  10          7.15          7.11         1.44 o                         
  -6   9  10          5.98          4.45         1.53 o                         
  -5   9  10          0.98          2.95         1.09 o                         
  -4   9  10          0.37          0.09         0.92 o                         
  -3   9  10          6.24          5.42         0.95 o                         
  -2   9  10         21.44         18.47         1.19 o                         
  -1   9  10         24.01         19.70         1.01 o                         
   0   9  10          8.28          8.05         0.93 o                         
   1   9  10          6.66          5.44         0.57 o                         
   2   9  10         11.12         10.26         1.40 o                         
   3   9  10          3.20          3.96         1.22 o                         
   4   9  10         20.13         19.45         1.99 o                         
  -7  10  10          2.97          5.71         1.30 o                         
  -6  10  10          3.77          3.32         1.19 o                         
  -5  10  10          7.85          8.58         1.14 o                         
  -4  10  10         11.40         10.31         1.64 o                         
  -3  10  10          9.34         11.28         1.05 o                         
  -2  10  10          0.06         -0.43         0.93 o                         
  -1  10  10        111.66        108.65         2.75 o                         
   0  10  10         30.04         29.55         1.30 o                         
   1  10  10         11.80          8.74         0.63 o                         
   2  10  10          2.04          1.67         1.49 o                         
   3  10  10          4.62          7.15         1.46 o                         
   4  10  10         12.86         14.88         1.72 o                         
  -6  11  10         15.49         17.04         1.45 o                         
  -5  11  10         10.97         14.41         1.43 o                         
  -4  11  10          0.30          0.52         0.96 o                         
  -3  11  10         19.50         18.91         1.19 o                         
  -2  11  10          2.37          2.95         0.98 o                         
  -1  11  10         21.77         23.65         1.54 o                         
   0  11  10         24.47         27.11         1.13 o                         
   1  11  10          1.48          1.50         0.73 o                         
   2  11  10          4.42          5.93         1.48 o                         
   3  11  10          1.18          3.07         1.68 o                         
  -5  12  10          8.66          7.67         1.42 o                         
  -4  12  10          0.04         -0.71         1.00 o                         
  -3  12  10          3.32          3.91         1.00 o                         
  -2  12  10          2.73          2.88         1.39 o                         
  -1  12  10         20.11         21.44         1.07 o                         
   0  12  10         24.70         29.67         1.71 o                         
   1  12  10         10.65         13.07         0.61 o                         
   2  12  10         13.21         14.16         1.86 o                         
   3  12  10         19.28         21.92         2.08 o                         
  -4  13  10          0.09          0.12         1.30 o                         
  -3  13  10          6.37          4.96         1.00 o                         
  -2  13  10          0.99         -0.80         0.88 o                         
  -1  13  10          5.90          4.38         0.77 o                         
   0  13  10          0.03          0.01         0.52 o                         
   1  13  10          0.16          0.12         1.01 o                         
   2  13  10          9.54         12.11         2.15 o                         
  -3  14  10          5.81          5.89         1.13 o                         
  -2  14  10         10.64          9.07         1.10 o                         
  -1  14  10          4.16          4.39         0.83 o                         
   0  14  10         60.32         62.48         2.13 o                         
  -7   0  11         35.90         33.82         2.01 o                         
  -5   0  11         43.50         32.81         2.50 o                         
  -3   0  11         19.26         18.79         1.75 o                         
  -1   0  11         74.66         77.16         4.75 o                         
   1   0  11         26.04         22.08         1.19 o                         
   3   0  11         17.70         18.01         1.02 o                         
   5   0  11         11.19          7.29         1.70 o                         
  -8   1  11        128.65        128.95         2.95 o                         
  -7   1  11         15.73         17.10         1.22 o                         
  -6   1  11          2.12          3.43         1.02 o                         
  -5   1  11          4.75          3.99         1.15 o                         
  -4   1  11         22.17         14.97         1.12 o                         
  -3   1  11          6.54          5.67         0.96 o                         
  -2   1  11          4.11          2.67         0.75 o                         
  -1   1  11         52.53         52.49         1.94 o                         
   0   1  11          4.02          2.61         0.65 o                         
   1   1  11         24.82         27.01         1.54 o                         
   2   1  11         18.88         21.99         0.88 o                         
   3   1  11          0.86          1.31         0.57 o                         
   4   1  11          3.53          2.96         0.69 o                         
   5   1  11          7.00          9.60         0.78 o                         
  -8   2  11         66.68         63.65         2.61 o                         
  -7   2  11          0.35          1.67         1.09 o                         
  -6   2  11          0.23         -0.26         0.94 o                         
  -5   2  11          5.34          6.38         1.02 o                         
  -4   2  11          0.54          0.61         0.89 o                         
  -3   2  11         32.62         29.91         1.33 o                         
  -2   2  11         49.32         49.18         1.62 o                         
  -1   2  11         51.84         53.29         1.46 o                         
   0   2  11          0.00         -0.61         0.61 o                         
   1   2  11        136.27        132.47         1.89 o                         
   2   2  11         21.33         22.97         0.86 o                         
   3   2  11         39.47         34.30         1.13 o                         
   4   2  11          0.47          0.13         0.47 o                         
   5   2  11          0.99          0.95         0.47 o                         
  -8   3  11          0.35          1.02         1.24 o                         
  -7   3  11          5.48         11.13         1.28 o                         
  -6   3  11          1.10          1.45         0.95 o                         
  -5   3  11          7.74          5.07         0.93 o                         
  -4   3  11          1.19          1.79         0.90 o                         
  -3   3  11          1.64          3.19         0.93 o                         
  -2   3  11        131.10        144.16         2.32 o                         
  -1   3  11         43.45         37.04         1.75 o                         
   0   3  11         50.48         55.75         1.40 o                         
   1   3  11          0.00          0.73         0.62 o                         
   2   3  11         88.10         89.41         1.67 o                         
   3   3  11          0.99          1.67         0.55 o                         
   4   3  11         18.64         20.93         1.06 o                         
   5   3  11          1.58          0.67         1.95 o                         
  -8   4  11         12.50         12.95         1.65 o                         
  -7   4  11         70.75         72.69         2.17 o                         
  -6   4  11          0.05          2.30         1.06 o                         
  -5   4  11          0.97          0.87         0.91 o                         
  -4   4  11          0.03         -0.60         0.83 o                         
  -3   4  11         20.49         21.76         1.48 o                         
  -2   4  11          2.03          1.97         0.73 o                         
  -1   4  11         67.07         77.58         1.61 o                         
   0   4  11         78.95         80.05         1.57 o                         
   1   4  11         26.83         29.66         1.28 o                         
   2   4  11         16.51         13.80         0.67 o                         
   3   4  11          0.99          0.54         0.72 o                         
   4   4  11          5.78          4.81         1.18 o                         
   5   4  11          1.00          0.87         1.14 o                         
  -8   5  11          4.26          1.63         1.93 o                         
  -7   5  11         10.11          9.47         1.29 o                         
  -6   5  11          1.13          1.25         1.04 o                         
  -5   5  11          9.85          6.54         1.08 o                         
  -4   5  11         36.49         41.96         1.52 o                         
  -3   5  11          2.55          2.18         0.95 o                         
  -2   5  11          2.88          1.54         0.70 o                         
  -1   5  11         14.82         11.39         0.83 o                         
   0   5  11          2.85          3.63         0.79 o                         
   1   5  11         18.47         18.87         0.93 o                         
   2   5  11         57.84         57.21         1.32 o                         
   3   5  11          0.43         -1.13         1.13 o                         
   4   5  11          0.22         -0.95         0.95 o                         
   5   5  11          3.15          0.45         1.18 o                         
  -7   6  11          5.51          5.09         1.32 o                         
  -6   6  11          2.05          2.32         1.10 o                         
  -5   6  11         42.13         43.18         1.80 o                         
  -4   6  11         18.58         15.41         1.15 o                         
  -3   6  11         29.79         29.96         1.25 o                         
  -2   6  11          0.59          1.35         0.88 o                         
  -1   6  11         94.34         91.47         1.90 o                         
   0   6  11         96.18         99.95         2.03 o                         
   1   6  11          0.90          2.42         0.75 o                         
   2   6  11          3.16          2.41         0.55 o                         
   3   6  11         17.99         12.14         1.31 o                         
   4   6  11          4.55          4.12         1.18 o                         
  -7   7  11          6.86          6.27         1.33 o                         
  -6   7  11          0.45         -0.55         1.05 o                         
  -5   7  11          1.71          0.67         1.02 o                         
  -4   7  11          2.80          1.54         1.00 o                         
  -3   7  11          4.19          4.53         0.96 o                         
  -2   7  11         66.08         72.43         2.39 o                         
  -1   7  11         12.05         11.35         0.99 o                         
   0   7  11         10.20         12.61         0.93 o                         
   1   7  11          0.55          1.87         0.59 o                         
   2   7  11          4.26          1.62         1.47 o                         
   3   7  11         28.99         31.26         1.67 o                         
   4   7  11          1.06          2.80         1.49 o                         
  -7   8  11          0.15         -0.60         1.69 o                         
  -6   8  11          4.82          5.82         1.29 o                         
  -5   8  11         46.08         51.65         3.09 o                         
  -4   8  11         66.93         77.33         2.01 o                         
  -3   8  11         10.62         11.38         1.14 o                         
  -2   8  11          8.31          7.91         0.95 o                         
  -1   8  11          0.02          0.95         0.81 o                         
   0   8  11         72.41         84.27         1.84 o                         
   1   8  11          9.12          7.21         1.02 o                         
   2   8  11          1.00          2.09         1.26 o                         
   3   8  11          0.74          2.30         1.35 o                         
   4   8  11          4.56          5.99         1.46 o                         
  -6   9  11         41.88         41.88         2.44 o                         
  -5   9  11          0.08          1.43         1.05 o                         
  -4   9  11          2.80          2.38         1.05 o                         
  -3   9  11          2.21         -0.86         0.91 o                         
  -2   9  11          2.75          1.79         0.96 o                         
  -1   9  11         24.63         26.29         1.37 o                         
   0   9  11         36.35         35.53         1.72 o                         
   1   9  11          3.59          1.30         0.53 o                         
   2   9  11          0.60          0.56         1.43 o                         
   3   9  11          4.51          9.65         1.72 o                         
  -6  10  11          4.10          4.73         1.56 o                         
  -5  10  11         54.60         62.38         2.23 o                         
  -4  10  11          0.00         -0.80         0.98 o                         
  -3  10  11          7.08          6.40         1.02 o                         
  -2  10  11         20.89         20.87         1.31 o                         
  -1  10  11         22.08         22.76         1.42 o                         
   0  10  11          7.77         10.79         1.11 o                         
   1  10  11          0.03         -0.93         0.93 o                         
   2  10  11          5.14          5.54         1.66 o                         
   3  10  11         11.64         16.00         1.91 o                         
  -5  11  11          4.28          9.81         2.23 o                         
  -4  11  11          1.62          0.42         1.05 o                         
  -3  11  11          2.03          1.70         1.04 o                         
  -2  11  11         99.06        107.52         2.47 o                         
  -1  11  11          0.07         -0.02         0.81 o                         
   0  11  11         33.21         29.44         1.46 o                         
   1  11  11          5.76          6.99         1.07 o                         
   2  11  11          1.31          0.13         1.56 o                         
  -4  12  11         52.61         56.28         2.37 o                         
  -3  12  11          0.75          0.06         1.01 o                         
  -2  12  11          5.10          6.44         1.05 o                         
  -1  12  11          3.21          4.61         0.79 o                         
   0  12  11         10.35         10.68         1.05 o                         
   1  12  11          9.00          9.12         2.27 o                         
  -6   0  12          0.03         -0.77         1.31 o                         
  -4   0  12         40.30         48.00         2.36 o                         
  -2   0  12          0.76         -0.57         1.08 o                         
   0   0  12          0.05         -1.07         1.07 o                         
   2   0  12         76.00         74.39         2.28 o                         
   4   0  12         47.14         49.82         3.31 o                         
  -7   1  12          7.42          9.91         1.96 o                         
  -6   1  12         24.65         20.78         1.22 o                         
  -5   1  12          0.00         -0.09         0.91 o                         
  -4   1  12         60.63         63.14         1.84 o                         
  -3   1  12          4.18          3.94         0.89 o                         
  -2   1  12          7.18         11.46         1.11 o                         
  -1   1  12          5.47          5.64         0.83 o                         
   0   1  12          0.43          0.25         0.75 o                         
   1   1  12          5.13          6.65         0.78 o                         
   2   1  12         12.39         11.20         0.77 o                         
   3   1  12         12.39         12.70         0.85 o                         
   4   1  12          8.81          8.15         0.76 o                         
  -7   2  12         50.18         44.97         1.94 o                         
  -6   2  12          0.10          0.32         0.96 o                         
  -5   2  12          6.74          6.05         1.01 o                         
  -4   2  12          6.49          3.53         1.00 o                         
  -3   2  12         68.98         68.07         1.71 o                         
  -2   2  12          0.90          1.20         0.78 o                         
  -1   2  12          1.78          0.94         0.79 o                         
   0   2  12         90.43         98.88         1.78 o                         
   1   2  12          1.99          2.82         0.59 o                         
   2   2  12         44.95         53.05         1.83 o                         
   3   2  12          2.11          2.29         0.55 o                         
   4   2  12          2.03          1.61         0.65 o                         
  -7   3  12         43.98         42.89         1.84 o                         
  -6   3  12          2.97          4.26         1.49 o                         
  -5   3  12          4.87          3.54         0.96 o                         
  -4   3  12          4.49          3.33         0.99 o                         
  -3   3  12         14.76         13.49         1.06 o                         
  -2   3  12          0.42         -0.21         0.78 o                         
  -1   3  12         14.05         14.44         1.00 o                         
   0   3  12         57.99         60.91         1.55 o                         
   1   3  12        138.39        148.12         2.47 o                         
   2   3  12         27.72         31.53         1.39 o                         
   3   3  12          0.25          1.49         0.59 o                         
   4   3  12          8.73         12.53         1.73 o                         
  -7   4  12         12.76         11.45         1.42 o                         
  -6   4  12          0.61         -1.26         1.45 o                         
  -5   4  12          0.00         -0.02         0.92 o                         
  -4   4  12          0.54         -0.85         0.85 o                         
  -3   4  12          0.31         -0.03         0.81 o                         
  -2   4  12         12.10         10.30         0.95 o                         
  -1   4  12          0.37          0.87         0.94 o                         
   0   4  12          0.40          1.31         0.70 o                         
   1   4  12         14.33         14.94         1.03 o                         
   2   4  12          0.03          1.82         0.67 o                         
   3   4  12          1.06         -0.18         0.64 o                         
   4   4  12          0.86          0.28         1.00 o                         
  -7   5  12          0.13         -1.25         1.25 o                         
  -6   5  12         29.49         29.91         1.73 o                         
  -5   5  12          0.09         -0.51         1.02 o                         
  -4   5  12         32.19         29.97         1.75 o                         
  -3   5  12          2.45          0.71         0.91 o                         
  -2   5  12          2.47          1.99         0.89 o                         
  -1   5  12          0.55          0.74         1.24 o                         
   0   5  12         53.74         62.39         1.59 o                         
   1   5  12         78.76         69.93         1.85 o                         
   2   5  12          0.12          0.65         0.54 o                         
   3   5  12          0.53         -0.89         1.19 o                         
  -6   6  12          5.83          3.74         1.40 o                         
  -5   6  12          2.34          2.27         1.09 o                         
  -4   6  12          0.21          0.35         0.99 o                         
  -3   6  12          3.78          0.52         1.00 o                         
  -2   6  12         11.14         15.06         1.07 o                         
  -1   6  12         63.50         65.73         1.68 o                         
   0   6  12          7.93          6.92         0.91 o                         
   1   6  12          8.01          6.35         0.72 o                         
   2   6  12          3.42          2.77         0.74 o                         
   3   6  12          6.25          7.60         1.64 o                         
  -6   7  12         29.02         28.16         1.63 o                         
  -5   7  12          0.74          0.81         1.15 o                         
  -4   7  12          6.10          5.90         1.06 o                         
  -3   7  12         52.24         50.29         2.37 o                         
  -2   7  12         68.20         68.56         1.95 o                         
  -1   7  12          3.22          1.93         0.82 o                         
   0   7  12         13.47         12.23         0.98 o                         
   1   7  12          0.23          0.55         0.70 o                         
   2   7  12          0.34          2.93         2.18 o                         
   3   7  12          3.34          1.91         1.32 o                         
  -5   8  12         12.09          8.69         1.88 o                         
  -4   8  12         36.62         35.38         1.66 o                         
  -3   8  12          5.23          3.06         0.98 o                         
  -2   8  12          4.88          3.65         0.93 o                         
  -1   8  12         41.94         38.94         1.48 o                         
   0   8  12          1.67          0.27         1.04 o                         
   1   8  12          0.88          1.20         1.09 o                         
   2   8  12          0.31         -1.35         1.35 o                         
  -5   9  12          0.24          1.93         1.30 o                         
  -4   9  12          8.70         10.86         1.30 o                         
  -3   9  12          1.37          2.66         1.40 o                         
  -2   9  12          0.89         -0.15         1.16 o                         
  -1   9  12         10.68          9.99         1.81 o                         
   0   9  12          5.91          7.32         1.20 o                         
   1   9  12          1.72          1.78         0.60 o                         
  -4  10  12          1.15         -0.60         1.08 o                         
  -3  10  12         20.50         18.34         1.47 o                         
  -2  10  12         43.36         49.75         1.92 o                         
  -1  10  12         27.40         24.45         1.23 o                         
   0  10  12          8.85          9.67         1.16 o                         
  -2  11  12          3.12          5.30         2.22 o                         
  -5   0  13         12.33          7.14         2.71 o                         
  -3   0  13        100.89         98.00         2.82 o                         
  -1   0  13         15.77          9.17         1.23 o                         
   1   0  13         22.86         21.60         1.67 o                         
  -6   1  13          2.97          2.31         1.18 o                         
  -5   1  13          0.08          2.89         1.30 o                         
  -4   1  13          0.06         -0.42         0.90 o                         
  -3   1  13         23.53         25.24         1.24 o                         
  -2   1  13         28.21         24.59         1.35 o                         
  -1   1  13          0.60          1.19         0.81 o                         
   0   1  13         80.47         88.81         1.70 o                         
   1   1  13         23.21         26.35         1.35 o                         
   2   1  13          7.98          7.93         0.71 o                         
  -6   2  13          0.75          2.12         1.40 o                         
  -5   2  13         25.68         27.62         1.61 o                         
  -4   2  13         16.37         13.62         1.11 o                         
  -3   2  13          9.33          8.60         0.99 o                         
  -2   2  13          0.08         -0.43         0.79 o                         
  -1   2  13         48.94         51.10         1.58 o                         
   0   2  13          0.64          2.35         0.76 o                         
   1   2  13         23.79         19.32         0.97 o                         
   2   2  13          0.83          0.44         0.67 o                         
  -6   3  13          6.10         10.14         1.44 o                         
  -5   3  13          5.81          7.55         1.26 o                         
  -4   3  13          6.30          6.04         1.34 o                         
  -3   3  13          0.85          2.26         0.92 o                         
  -2   3  13          8.74         10.14         0.94 o                         
  -1   3  13         19.06         17.92         1.01 o                         
   0   3  13          4.21          6.26         0.78 o                         
   1   3  13          3.82          3.79         0.70 o                         
   2   3  13          3.07          2.92         0.74 o                         
  -6   4  13          1.26          5.09         3.05 o                         
  -5   4  13          0.18          0.73         1.15 o                         
  -4   4  13          2.42          3.83         1.11 o                         
  -3   4  13          0.18         -0.86         0.87 o                         
  -2   4  13         32.42         31.34         1.20 o                         
  -1   4  13         33.35         31.64         1.64 o                         
   0   4  13          1.43          1.89         0.79 o                         
   1   4  13          5.27          5.44         0.94 o                         
   2   4  13          4.39          1.74         0.68 o                         
  -5   5  13         13.75         13.02         1.74 o                         
  -4   5  13          3.25          2.81         1.25 o                         
  -3   5  13          6.19          6.33         1.19 o                         
  -2   5  13         22.05         26.30         1.35 o                         
  -1   5  13          0.08          0.69         1.08 o                         
   0   5  13         58.69         58.70         1.62 o                         
   1   5  13          0.33          0.00         0.85 o                         
   2   5  13          4.64          3.30         0.80 o                         
  -5   6  13         17.60         17.21         1.49 o                         
  -4   6  13          0.63         -0.60         1.28 o                         
  -3   6  13          7.30          4.65         1.08 o                         
  -2   6  13          6.17          6.99         1.07 o                         
  -1   6  13         12.87         11.84         1.12 o                         
   0   6  13          4.57          5.86         0.85 o                         
   1   6  13         15.37         15.15         1.32 o                         
  -4   7  13          0.87         -1.03         1.06 o                         
  -3   7  13          0.17          0.83         1.05 o                         
  -2   7  13          0.85          0.53         1.01 o                         
  -1   7  13          5.23          4.91         0.95 o                         
   0   7  13          5.50          5.81         0.98 o                         
  -3   8  13         12.72         13.33         1.31 o                         
  -2   8  13         10.36         11.59         1.12 o                         
  -1   8  13          8.23          7.23         0.99 o                         
  -4   0  14          7.66          7.70         1.76 o                         
  -2   0  14          2.18          2.52         1.70 o                         
   0   0  14          4.61          3.55         1.12 o                         
  -4   1  14          3.75          4.23         1.18 o                         
  -3   1  14         10.20         13.52         1.33 o                         
  -2   1  14          0.00         -0.87         1.07 o                         
  -1   1  14          1.78          1.98         0.99 o                         
   0   1  14          5.59          6.27         0.95 o                         
  -4   2  14          0.84          2.68         1.40 o                         
  -3   2  14          3.58          3.77         1.13 o                         
  -2   2  14          6.90          6.20         1.13 o                         
  -1   2  14          0.26          1.90         0.89 o                         
   0   2  14          0.03          0.65         0.91 o                         
  -3   3  14          0.21         -0.62         1.31 o                         
  -2   3  14          0.50          0.33         0.98 o                         
  -1   3  14         51.79         58.02         1.87 o                         
  -2   4  14          6.02          5.08         1.07 o                         
                                                                                
